# Supplementary material for: A screen for synthetic genetic interactions with the Saccharomyces cerevisiae hrq1ΔN allele
Source: G3 (Bethesda). 2025 Sep 25;15(12):jkaf222. doi: 10.1093/g3journal/jkaf222 (PMC12693483; doi:10.1093/g3journal/jkaf222)
Supplement: jkaf222_Supplementary_Data [file jkaf222_supplementary_data.zip]

Archive with 6 entries (6 files):
- Supplementary_Figures,_Supplementary_Table_1,_and_Legends_G3-2025-406047.docx
- Supplementary_Table_2_G3-2025-406047/MB_Y15071_vs_Y8835_SGAv2/data.xlsx
- Supplementary_Table_2_G3-2025-406047/MB_Y15071_vs_Y8835_SGAv2/README.txt
- Supplementary_Table_2_G3-2025-406047/MB_Y15071_vs_Y8835_TSv6/data.xlsx
- Supplementary_Table_2_G3-2025-406047/MB_Y15071_vs_Y8835_TSv6/README.txt
- Supplementary_Tables_3_and_4_G3-2025-406047.xlsx
