# Supplementary material for: A screen for synthetic genetic interactions with the Saccharomyces cerevisiae hrq1ΔN allele
Source: G3 (Bethesda). 2025 Sep 25;15(12):jkaf222. doi: 10.1093/g3journal/jkaf222 (PMC12693483; doi:10.1093/g3journal/jkaf222)
Supplement: jkaf222_Supplementary_Data [file jkaf222_supplementary_data.zip › Supplementary_Table_2_G3-2025-406047/MB_Y15071_vs_Y8835_SGAv2/data.xlsx]

## Sheet: README
####################################################################################
# SGATools v1.0
# Tools for image processing, normalizing and scoring Synthetic Genetic Array screens.
#
# This software is in the public domain, furnished "as is", without technical
# support, and with no warranty, express or implied, as to its usefulness for
# any purpose.
####################################################################################
Your normalized and scored data folder will contain:
a) For each input image, one dat file
b) One combined data file: this file combines all files from a) and averages values (colony sizes, scores, etc..) of replicate arrays
c) Scores only data file: this file contains only data rows with scores and has a much simpler format compared to that described below. There are 6 tab-delimited columns: query, array, score, standard deviation, p-value
Each file in your directory will has a 9 columns tab-delimited format:
1. Row: the row of the colony
______________________________________________________________________
2. Column: the column of the colony
______________________________________________________________________
3. Raw colony size: the size of the colony as quantified by the image analysis software
______________________________________________________________________
4. Plate id: unique id for this plate, set as file name
______________________________________________________________________
5. Query gene name/ORF: Name of the query ORF if image/dat files follow conventional file naming (see file naming in help). If they do not, a value of '1' is placed as the query ORF
______________________________________________________________________
6. Array gene name/ORF: Name of the array ORF if plate layout file supplied. If not, a unique value is assigned to each group of replicate arrays
______________________________________________________________________
7. Normalized colony size: the raw colony size after normalization. The size is relative to plate median colony size, and a proxy for fitness. Normalized value of 1 is as fit as the average strain, 1.3 means it is 30% fitter than the average strain, and 0.4 that it's 40% as fit as the average strain.
______________________________________________________________________
8. Score: the colony fitness score computed using the normalized colony size (7) and the corresponding normalized colony size in the control screen
______________________________________________________________________
9. Additional information as key-value pairs
* SD: Standard deviation of scores (in the combined file)
* LK: Linkage effect- the array exists too close to the query on the chromosome
* JK: Jackknife filter- This colony induces too much variance in the sizes of other colonies in the replicate group
* BG: Big replicates- At least three colonies of this replicate are too large. The whole replicate is excluded
* CP: Cap- Normalized colony size was too large (> 1000) and was capped at 1000
For more help, see SGAtools help page at http://sgatools.ccbr.utoronto.ca/help

## Sheet: Significant hits
Signficant positive genetic intereaction with hrq1DN
Query ORF	Query Name	Array ORF	Array Name	Array annotation	Normalized colony size (EXPERIMENT)	Normalized colony std. dev. (EXPERIMENT)	Normalized colony size (CONTROL)	Normalized colony std. dev. (CONTROL)	Score	Score stdev	p-Value	Additional information
hrq1-	hrq1-	YOR141C	ARP8		1.23437	0.184	0.52679	0.555	0.77402	0.184	0.00731	status=JK
hrq1-	hrq1-	YKL204W	EAP1		0.64407	0.419	0.12207	0.035	0.52938	0.419	0.05444
hrq1-	hrq1-	YGL136C	MRM2		1.15392	0.087	0.62981	0.344	0.4582	0.087	0.00187	status=JK
hrq1-	hrq1-	YGL105W	ARC1		0.38022	0.267	0	0	0.37998	0.267	0.06515
hrq1-	hrq1-	YNL046W	YNL046W		0.4334	0.491	0.10118	0.056	0.30618	0.491	0.17598
hrq1-	hrq1-	YGL212W	VAM7		0.68629	0.196	0.42654	0.16	0.27484	0.196	0.006
hrq1-	hrq1-	YIL090W	ICE2		0.65323	0.156	0.39509	0.028	0.25876	0.155	0.00354
hrq1-	hrq1-	YNL080C	EOS1		0.6186	0.073	0.38334	0.063	0.23805	0.073	0.00044
hrq1-	hrq1-	YJR118C	ILM1		0.68104	0.009	0.45923	0.057	0.23086	0.009	5e-05	status=JK
hrq1-	hrq1-	YDL062W	YDL062W		0.97001	0.071	0.75384	0.059	0.22766	0.071	0.00011
hrq1-	hrq1-	YBL031W	SHE1		0.44774	0.335	0.22304	0.092	0.22302	0.335	0.07544
hrq1-	hrq1-	YBR189W	RPS9B		0.39243	0.075	0.18924	0.042	0.21405	0.075	0.00187
hrq1-	hrq1-	YOR293W	RPS10A		0.52952	0.011	0.31914	0.007	0.20871	0.011	0.00014	status=JK
hrq1-	hrq1-	YPL239W	YAR1		0.5901	0.122	0.37451	0.068	0.20774	0.122	0.00233
hrq1-	hrq1-	YGL059W	PKP2		1.00685	0.031	0.8054	0.052	0.20361	0.031	0.00031	status=JK
hrq1-	hrq1-	YML102W	CAC2		1.00036	0.016	0.80688	0.063	0.20011	0.016	0
hrq1-	hrq1-	YMR026C	PEX12		1.1412	0.026	0.93445	0.072	0.18874	0.026	0.00017	status=JK
hrq1-	hrq1-	YBR181C	RPS6B		0.74758	0.029	0.56516	0.013	0.18484	0.029	2e-05
hrq1-	hrq1-	YGL160W	AIM14		0.69505	0.053	0.50526	0.077	0.17701	0.053	0.00196	status=JK
hrq1-	hrq1-	YER116C	SLX8		0.63307	0.052	0.47448	0.056	0.1724	0.052	0.00015
hrq1-	hrq1-	YOR270C	VPH1		0.40206	0.045	0.22736	0.017	0.17098	0.045	0.00039
hrq1-	hrq1-	YLR435W	TSR2		0.6445	0.067	0.48118	0.025	0.16681	0.067	0.00031
hrq1-	hrq1-	YDR074W	TPS2		0.68309	0.026	0.51485	0.015	0.15971	0.026	0.00048	status=JK
hrq1-	hrq1-	YHL029C	OCA5		0.75837	0.299	0.60354	0.217	0.15338	0.299	0.01484
hrq1-	hrq1-	YIL040W	APQ12		0.48998	0.454	0.33769	0.093	0.15311	0.454	0.11988
hrq1-	hrq1-	YJL206C-A	YJL206C-A		0.60622	0.08	0.45108	0.033	0.15306	0.08	0.00062
hrq1-	hrq1-	YPL048W	CAM1		0.64991	0.012	0.49074	0.036	0.15273	0.012	0.00012	status=JK
hrq1-	hrq1-	YER162C	RAD4		0.44251	0.342	0.30149	0.063	0.15196	0.342	0.08126
hrq1-	hrq1-	YFR047C	BNA6		0.71187	0.01	0.55899	0.014	0.14923	0.01	7e-05	status=JK
hrq1-	hrq1-	YGL248W	PDE1		0.93012	0.014	0.79533	0.139	0.14763	0.014	7e-05	status=JK
hrq1-	hrq1-	YER092W	IES5		0.81937	0.041	0.649	0.087	0.14713	0.041	4e-05
hrq1-	hrq1-	YGR157W	CHO2		0.53237	0.101	0.38732	0.061	0.14664	0.101	0.00182
hrq1-	hrq1-	YML038C	YMD8		0.74751	0.008	0.58984	0.052	0.14501	0.008	3e-05	status=JK
hrq1-	hrq1-	YKR097W	PCK1		1.14212	0.046	0.99075	0.069	0.14437	0.046	0.00055	status=JK
hrq1-	hrq1-	YML062C	MFT1		0.61673	0.004	0.47129	0.018	0.14247	0.004	1e-05	status=JK
hrq1-	hrq1-	YCR086W	CSM1		1.03218	0.028	0.89399	0.019	0.14243	0.028	1e-05
hrq1-	hrq1-	YMR294W-A	YMR294W-A		0.64863	0.008	0.51916	0.059	0.14212	0.008	5e-05	status=JK
hrq1-	hrq1-	YKR059W	TIF1		0.93352	0.026	0.78839	0.033	0.14129	0.026	1e-05
hrq1-	hrq1-	YGL024W	YGL024W		0.30267	0.039	0.16372	0.02	0.14069	0.039	0.0006
hrq1-	hrq1-	YBR016W	YBR016W		0.57056	0.022	0.43529	0.047	0.13867	0.022	1e-05
hrq1-	hrq1-	YGL173C	XRN1		0.51581	0.056	0.39137	0.06	0.13762	0.056	0.00035
hrq1-	hrq1-	YOR300W	YOR300W		0.51749	0.035	0.39529	0.036	0.13248	0.035	9e-05
hrq1-	hrq1-	YLR337C	VRP1		0.844	0.056	0.71668	0.014	0.13217	0.056	8e-05
hrq1-	hrq1-	YHR017W	YSC83		1.02538	0.064	0.809	0.314	0.13188	0.064	0.00129	status=JK
hrq1-	hrq1-	YLR089C	ALT1		0.69058	0.007	0.56283	0.036	0.13173	0.007	4e-05	status=JK
hrq1-	hrq1-	YGR105W	VMA21		0.73825	0.02	0.60267	0.05	0.13113	0.02	0.00026	status=JK
hrq1-	hrq1-	YKL184W	SPE1		0.62367	0.005	0.49195	0.042	0.13031	0.005	2e-05	status=JK
hrq1-	hrq1-	YKL032C	IXR1		0.77125	0.069	0.64419	0.016	0.12742	0.069	0.0002
hrq1-	hrq1-	YBR267W	REI1		0.37419	0.048	0.25051	0.03	0.12689	0.048	0.00057
hrq1-	hrq1-	YOR106W	VAM3		0.7042	0.059	0.59515	0.07	0.12588	0.059	0.00016
hrq1-	hrq1-	YCR081W	SRB8		0.63578	0.035	0.51305	0.044	0.12575	0.035	5e-05
hrq1-	hrq1-	YGL252C	RTG2		0.38203	0.115	0.25917	0.036	0.12535	0.115	0.00691
hrq1-	hrq1-	YMR116C	ASC1		0.50073	0.099	0.39279	0.058	0.1253	0.099	0.00203
hrq1-	hrq1-	YPL213W	LEA1		0.61345	0.026	0.4924	0.032	0.12492	0.026	0.00058	status=JK
hrq1-	hrq1-	YNL141W	AAH1		0.69621	0.044	0.57519	0.009	0.12177	0.044	7e-05
hrq1-	hrq1-	YGR188C	BUB1		0.65191	0.028	0.53121	0.016	0.12151	0.028	2e-05
hrq1-	hrq1-	YLL039C	UBI4		0.49841	0.068	0.37732	0.048	0.12115	0.068	0.00069
hrq1-	hrq1-	YKL212W	SAC1		0.32878	0.106	0.21422	0.032	0.11822	0.106	0.00847
hrq1-	hrq1-	YBL088C	TEL1		0.96825	0.047	0.86227	0.05	0.11774	0.047	3e-05
hrq1-	hrq1-	YDL082W	RPL13A		0.79459	0.096	0.68183	0.15	0.11627	0.096	0.00048
hrq1-	hrq1-	YGL114W	YGL114W		0.70731	0.017	0.58961	0.019	0.11499	0.017	0.00019	status=JK
hrq1-	hrq1-	YLR320W	MMS22		0.67923	0.044	0.56824	0.03	0.11494	0.044	8e-05
hrq1-	hrq1-	YDR149C	YDR149C		0.90124	0.023	0.80586	0.059	0.11308	0.023	0.00021	status=JK
hrq1-	hrq1-	YDR513W	GRX2		0.74427	0.15	0.64408	0.09	0.1125	0.15	0.00217
hrq1-	hrq1-	YNL012W	SPO1		1.02673	0.028	0.90674	0.037	0.11148	0.028	1e-05
hrq1-	hrq1-	YLL040C	VPS13		0.9093	0.054	0.79952	0.032	0.11117	0.054	6e-05
hrq1-	hrq1-	YKR001C	VPS1		0.7793	0.051	0.65127	0.075	0.11047	0.051	8e-05
hrq1-	hrq1-	YMR136W	GAT2		1.08644	0.064	0.98486	0.025	0.11041	0.064	6e-05
hrq1-	hrq1-	YGL149W	YGL149W		0.97032	0.03	0.86115	0.028	0.10901	0.03	1e-05
hrq1-	hrq1-	YOR245C	DGA1		0.5031	0.092	0.39517	0.029	0.10854	0.092	0.00165
hrq1-	hrq1-	YDL065C	PEX19		0.97128	0.001	0.86339	0.007	0.10829	0.001	0	status=JK
hrq1-	hrq1-	YDL013W	SLX5		0.27333	0.023	0.16387	0.005	0.10778	0.023	0.00016
hrq1-	hrq1-	YIL123W	SIM1		1.07981	0.025	0.97565	0.015	0.10693	0.025	0
hrq1-	hrq1-	YLR357W	RSC2		0.38725	0.024	0.28383	0.011	0.10691	0.024	0.00129	status=JK
hrq1-	hrq1-	YIL020C	HIS6		0.28036	0.238	0.16557	0.063	0.10641	0.238	0.10001
hrq1-	hrq1-	YGL214W	YGL214W		0.23851	0.102	0.12214	0.029	0.10268	0.102	0.01828
hrq1-	hrq1-	YGL198W	YIP4		0.81595	0.067	0.72027	0.036	0.10137	0.067	0.00015
hrq1-	hrq1-	YDL002C	NHP10		0.62131	0.078	0.52609	0.064	0.09984	0.078	0.00053
hrq1-	hrq1-	YDL192W	ARF1		0.66415	0.037	0.58744	0.234	0.09911	0.037	0.00104	status=JK
hrq1-	hrq1-	YKL197C	PEX1		1.00701	0.038	0.9068	0.009	0.09911	0.038	1e-05
hrq1-	hrq1-	YOR313C	SPS4		0.6023	0.044	0.50633	0.031	0.09908	0.044	0.00011
hrq1-	hrq1-	YNL130C	CPT1		1.22355	0.028	1.12621	0.044	0.09766	0.028	0
hrq1-	hrq1-	YML097C	VPS9		0.90612	0.058	0.81568	0.036	0.09744	0.058	7e-05
hrq1-	hrq1-	YHR066W	SSF1		0.78792	0.052	0.69658	0.03	0.09668	0.052	8e-05
hrq1-	hrq1-	YGR068C	ART5		1.03658	0.028	0.94775	0.015	0.09567	0.028	1e-05
hrq1-	hrq1-	YGL255W	ZRT1		0.84922	0.034	0.73809	0.032	0.09459	0.034	2e-05
hrq1-	hrq1-	YJL117W	PHO86		1.02521	0.044	0.93204	0.018	0.09376	0.044	2e-05
hrq1-	hrq1-	YBL087C	RPL23A		0.87517	0.05	0.7628	0.079	0.09358	0.05	5e-05
hrq1-	hrq1-	YER079W	YER079W		0.9529	0.031	0.85352	0.037	0.09291	0.031	1e-05
hrq1-	hrq1-	YLR191W	PEX13		1.00184	0.041	0.91472	0.026	0.0929	0.041	2e-05
hrq1-	hrq1-	YIR023W	DAL81		0.7998	0.037	0.69095	0.067	0.0925	0.037	3e-05
hrq1-	hrq1-	YHL045W	YHL045W		1.13763	0.101	1.05145	0.012	0.0921	0.101	0.00019
hrq1-	hrq1-	YGR118W	RPS23A		0.80405	0.078	0.71975	0.072	0.09189	0.078	0.00025
hrq1-	hrq1-	YPR154W	PIN3		1.11459	0.025	1.02605	0.015	0.0916	0.025	0.00016	status=JK
hrq1-	hrq1-	YMR163C	INP2		1.01234	0.026	0.91912	0.018	0.09091	0.026	0
hrq1-	hrq1-	YPL135W	ISU1		1.12646	0.012	1.03631	0.018	0.09062	0.012	4e-05	status=JK
hrq1-	hrq1-	YIL053W	RHR2		1.01403	0.013	0.92389	0.056	0.0893	0.013	5e-05	status=JK
hrq1-	hrq1-	YPR192W	AQY1		1.153	0.024	1.0684	0.011	0.08885	0.024	0.00014	status=JK
hrq1-	hrq1-	YCR105W	ADH7		0.72192	0.044	0.62768	0.03	0.0882	0.044	6e-05
hrq1-	hrq1-	YGL031C	RPL24A		0.74972	0.032	0.66369	0.038	0.08768	0.032	2e-05
hrq1-	hrq1-	YOR058C	ASE1		1.06997	0.033	0.98534	0.007	0.08738	0.033	1e-05
hrq1-	hrq1-	YML028W	TSA1		0.93976	0.01	0.84597	0.01	0.08708	0.01	4e-05	status=JK
hrq1-	hrq1-	YOL119C	MCH4		1.09556	0.015	1.00755	0.006	0.08695	0.015	6e-05	status=JK
hrq1-	hrq1-	YMR041C	ARA2		0.59252	0.091	0.52912	0.099	0.08686	0.091	0.00099
hrq1-	hrq1-	YGL078C	DBP3		0.75521	0.016	0.67294	0.061	0.08593	0.016	0
hrq1-	hrq1-	YBR026C	ETR1		0.50253	0.053	0.41297	0.023	0.08589	0.053	0.00031
hrq1-	hrq1-	YBR098W	MMS4		1.15394	0.022	1.06609	0.029	0.08553	0.022	0.00012	status=JK
hrq1-	hrq1-	YGL167C	PMR1		0.55912	0.059	0.47125	0.15	0.08503	0.059	0.00031
hrq1-	hrq1-	YMR294W	JNM1		0.97506	0.08	0.89246	0.021	0.08481	0.08	0.00015
hrq1-	hrq1-	YBR115C	LYS2		0.94886	0.058	0.86912	0.021	0.08459	0.058	6e-05
hrq1-	hrq1-	YHL023C	NPR3		0.85309	0.036	0.77075	0.032	0.08448	0.036	2e-05
hrq1-	hrq1-	YBR166C	TYR1		0.97742	0.023	0.89233	0.002	0.08376	0.023	0
hrq1-	hrq1-	YDR068W	DOS2		1.1126	0.031	1.0295	0.001	0.08373	0.031	1e-05
hrq1-	hrq1-	YKL115C	YKL115C		1.12397	0.089	1.0492	0.036	0.08192	0.089	0.00013
hrq1-	hrq1-	YBL094C	YBL094C		0.97279	0.046	0.86103	0.118	0.08149	0.046	3e-05
hrq1-	hrq1-	YHR081W	LRP1		0.84162	0.017	0.75523	0.056	0.08082	0.017	0.00014	status=JK
hrq1-	hrq1-	YLR283W	YLR283W		1.08515	0.012	0.9991	0.023	0.0807	0.011	4e-05	status=JK
hrq1-	hrq1-	YJL215C	YJL215C		1.08683	0.051	1.00615	0.005	0.08003	0.051	3e-05
Signficant negative genetic intereaction with hrq1DN
Query ORF	Query Name	Array ORF	Array Name	Array annotation	Normalized colony size (EXPERIMENT)	Normalized colony std. dev. (EXPERIMENT)	Normalized colony size (CONTROL)	Normalized colony std. dev. (CONTROL)	Score	Score stdev	p-Value	Additional information
hrq1-	hrq1-	YNL119W	NCS2		0.68918	0.052	0.77285	0.019	-0.08044	0.052	0.00012
hrq1-	hrq1-	YPR119W	CLB2		0.92753	0.049	1.00713	0.003	-0.08119	0.049	4e-05
hrq1-	hrq1-	YLR188W	MDL1		0.91225	0.042	0.99186	0.01	-0.08182	0.042	3e-05
hrq1-	hrq1-	YGR078C	PAC10		0.6464	0.056	0.72539	0.005	-0.08205	0.056	0.00018
hrq1-	hrq1-	YDR031W	MIC14		0.93071	0.007	1.01383	0.008	-0.08259	0.007	2e-05	status=JK
hrq1-	hrq1-	YDR539W	FDC1		0.8984	0.128	0.98123	0.017	-0.08414	0.128	0.00079
hrq1-	hrq1-	YKR028W	SAP190		0.91146	0.016	0.97946	0.056	-0.08479	0.016	0.0001	status=JK
hrq1-	hrq1-	YLR079W	SIC1		0.2732	0.075	0.34645	0.06	-0.08505	0.075	0.00539
hrq1-	hrq1-	YOL035C	YOL035C		0.88961	0.101	0.97918	0.042	-0.08525	0.101	0.0004
hrq1-	hrq1-	YAL011W	SWC3		0.89694	0.08	0.99272	0.028	-0.08566	0.08	0.0002
hrq1-	hrq1-	YLR313C	SPH1		0.94634	0.079	1.03132	0.014	-0.08613	0.079	0.00016
hrq1-	hrq1-	YMR306C-A	YMR306C-A		0.98318	0.084	1.0726	0.012	-0.08642	0.084	0.00017
hrq1-	hrq1-	YOL075C	YOL075C		0.92008	0.008	1.00529	0.005	-0.0866	0.008	2e-05	status=JK
hrq1-	hrq1-	YDR162C	NBP2		0.717	0.016	0.8046	0.032	-0.08664	0.016	0.00016	status=JK
hrq1-	hrq1-	YPL098C	MGR2		0.85889	0.006	0.94566	0.018	-0.08696	0.006	2e-05	status=JK
hrq1-	hrq1-	YCL037C	SRO9		0.85203	0.013	0.93334	0.03	-0.08706	0.013	7e-05	status=JK
hrq1-	hrq1-	YKL168C	KKQ8		1.09873	0.001	1.1783	0.029	-0.08706	0.001	0	status=JK
hrq1-	hrq1-	YOL131W	YOL131W		0.90954	0.079	0.98761	0.028	-0.08714	0.079	0.00018
hrq1-	hrq1-	YHR008C	SOD2		0.8237	0.062	0.91055	0.025	-0.08722	0.062	0.00012
hrq1-	hrq1-	YML109W	ZDS2		0.91317	0.003	0.99439	0.038	-0.08806	0.003	0	status=JK
hrq1-	hrq1-	YOR125C	CAT5		0.90209	0.079	0.99097	0.019	-0.08826	0.079	0.00018
hrq1-	hrq1-	YLR394W	CST9		1.04987	0.128	1.13276	0.024	-0.08905	0.128	0.0005
hrq1-	hrq1-	YOR041C	YOR041C		0.95113	0.04	1.04371	0.006	-0.09032	0.04	2e-05
hrq1-	hrq1-	YOL013C	HRD1		0.98812	0.053	1.07699	0.034	-0.0911	0.053	4e-05
hrq1-	hrq1-	YDR144C	MKC7		0.88366	0.037	0.97617	0.031	-0.09124	0.037	2e-05
hrq1-	hrq1-	YJL046W	AIM22		0.66589	0.018	0.75804	0.001	-0.09141	0.018	0.00023	status=JK
hrq1-	hrq1-	YJR054W	KCH1		0.42173	0.395	0.60319	0.384	-0.09171	0.395	0.12268
hrq1-	hrq1-	YGL241W	KAP114		0.97192	0.104	1.0648	0.043	-0.09192	0.104	0.00034
hrq1-	hrq1-	YPL181W	CTI6		0.9888	0.011	1.08003	0.016	-0.09263	0.011	0
hrq1-	hrq1-	YOL163W	YOL163W		0.89307	0.092	0.98558	0.008	-0.09298	0.092	0.0003
hrq1-	hrq1-	YDR520C	URC2		0.76951	0.036	0.86428	0.042	-0.09351	0.036	3e-05
hrq1-	hrq1-	YBL067C	UBP13		0.90724	0.045	1.00165	0.004	-0.09367	0.045	3e-05
hrq1-	hrq1-	YOL124C	TRM11		0.86992	0.043	0.96153	0.025	-0.09381	0.043	3e-05
hrq1-	hrq1-	YIL122W	POG1		0.86517	0.1	0.95772	0.007	-0.09405	0.1	0.00042
hrq1-	hrq1-	YLR056W	ERG3		0.5726	0.037	0.66413	0.059	-0.09406	0.037	8e-05
hrq1-	hrq1-	YMR215W	GAS3		0.94575	0.065	1.03841	0.01	-0.09527	0.065	9e-05
hrq1-	hrq1-	YBR170C	NPL4		0.64324	0.08	0.72132	0.064	-0.09536	0.08	0.00052
hrq1-	hrq1-	YDL161W	ENT1		0.84538	0.151	0.94186	0.042	-0.0954	0.151	0.00154
hrq1-	hrq1-	YML022W	APT1		0.87324	0.112	0.96638	0.033	-0.09546	0.112	0.00057
hrq1-	hrq1-	YNR025C	YNR025C		0.90673	0.074	0.99895	0.032	-0.09601	0.074	0.00015
hrq1-	hrq1-	YKR065C	PAM17		0.84106	0.164	0.93773	0.041	-0.09614	0.163	0.00196
hrq1-	hrq1-	YMR204C	INP1		0.68485	0.148	0.78818	0.15	-0.09646	0.148	0.00268
hrq1-	hrq1-	YML008C	ERG6		0.90476	0.083	0.99972	0.001	-0.09654	0.083	0.00021
hrq1-	hrq1-	YOL081W	IRA2		0.75516	0.156	0.8538	0.016	-0.09727	0.156	0.00235
hrq1-	hrq1-	YDR186C	YDR186C		0.90547	0.087	1.00345	0.009	-0.09731	0.087	0.00024
hrq1-	hrq1-	YPR075C	OPY2		0.83357	0.156	0.92543	0.028	-0.09739	0.156	0.00174
hrq1-	hrq1-	YGR168C	YGR168C		0.91452	0.169	1.0147	0.031	-0.0975	0.169	0.00169
hrq1-	hrq1-	YJL120W	YJL120W		0.80888	0.034	0.90876	0.02	-0.0983	0.034	2e-05
hrq1-	hrq1-	YCR044C	PER1		0.9072	0.006	1.00623	0.013	-0.09849	0.006	1e-05	status=JK
hrq1-	hrq1-	YNR062C	YNR062C		0.96275	0.119	1.06144	0.032	-0.09897	0.119	0.00052
hrq1-	hrq1-	YLL045C	RPL8B		0.47565	0.018	0.58043	0.049	-0.09919	0.018	1e-05
hrq1-	hrq1-	YGR055W	MUP1		0.7123	0.048	0.8103	0.006	-0.0993	0.048	8e-05
hrq1-	hrq1-	YER117W	RPL23B		0.8573	0.185	0.95587	0.034	-0.09931	0.185	0.00267
hrq1-	hrq1-	YDL122W	UBP1		0.8808	0.127	0.93986	0.12	-0.09954	0.127	0.00081
hrq1-	hrq1-	YKR029C	SET3		0.93117	0.017	1.02962	0.002	-0.09994	0.017	0.00011	status=JK
hrq1-	hrq1-	YDL059C	RAD59		0.96101	0.056	1.0567	0.029	-0.09998	0.056	6e-05
hrq1-	hrq1-	YJL164C	TPK1		0.82715	0.017	0.93667	0.052	-0.10135	0.017	0.00013	status=JK
hrq1-	hrq1-	YNL136W	EAF7		0.83033	0.012	0.92844	0.031	-0.10148	0.012	7e-05	status=JK
hrq1-	hrq1-	YPL054W	LEE1		0.84591	0.016	0.96189	0.045	-0.10229	0.016	0.00012	status=JK
hrq1-	hrq1-	YOR045W	TOM6		0.92686	0.14	1.03409	0.009	-0.10344	0.14	0.00093
hrq1-	hrq1-	YPL184C	MRN1		0.95651	0.114	1.05534	0.009	-0.10547	0.114	0.00046
hrq1-	hrq1-	YMR060C	SAM37		0.91101	0.012	1.01468	0.013	-0.10817	0.012	6e-05	status=JK
hrq1-	hrq1-	YNL072W	RNH201		0.10277	0.019	0.21486	0.184	-0.1089	0.019	0.01122	status=JK
hrq1-	hrq1-	YNR010W	CSE2		0.54142	0.06	0.66209	0.049	-0.11003	0.06	0.00412	status=JK
hrq1-	hrq1-	YGR081C	SLX9		0.63694	0.604	0.65492	0.333	-0.11034	0.603	0.12536
hrq1-	hrq1-	YGL180W	ATG1		0.75761	0.005	0.85987	0.016	-0.11161	0.005	2e-05	status=JK
hrq1-	hrq1-	YNL098C	RAS2		0.83653	0.103	0.9517	0.012	-0.11339	0.103	0.00051
hrq1-	hrq1-	YDR392W	SPT3		0.81612	0.049	0.92881	0.035	-0.11445	0.049	6e-05
hrq1-	hrq1-	YPL182C	YPL182C		0.97405	0.022	1.09247	0.024	-0.11536	0.022	0
hrq1-	hrq1-	YJR077C	MIR1		0.21597	0.219	0.35415	0.092	-0.11555	0.219	0.23032	status=JK
hrq1-	hrq1-	YPL022W	RAD1		0.72541	0.101	0.83793	0.041	-0.11606	0.101	0.00074
hrq1-	hrq1-	YGR058W	PEF1		0.84372	0.015	0.9572	0.013	-0.11611	0.015	0
hrq1-	hrq1-	YNL120C	YNL120C		0.68658	0.052	0.80283	0.006	-0.11616	0.052	0.00012
hrq1-	hrq1-	YDL078C	MDH3		0.93158	0.138	1.02126	0.114	-0.11721	0.138	0.00088
hrq1-	hrq1-	YPR197C	YPR197C		0.92924	0.118	1.03692	0.028	-0.1173	0.118	0.00056
hrq1-	hrq1-	YPL157W	TGS1		0.84944	0.065	0.9652	0.006	-0.11862	0.065	0.00012
hrq1-	hrq1-	YBL015W	ACH1		1.02797	0.148	1.14079	0.013	-0.11864	0.148	0.00081
hrq1-	hrq1-	YLL025W	PAU17		0.883	0.089	0.9955	0.046	-0.12046	0.089	0.00028
hrq1-	hrq1-	YPR079W	MRL1		0.87331	0.081	1.00002	0.031	-0.12187	0.08	0.00021
hrq1-	hrq1-	YDL006W	PTC1		0.62274	0.147	0.7422	0.018	-0.12205	0.147	0.00348
hrq1-	hrq1-	YLL051C	FRE6		0.75466	0.196	0.88231	0.08	-0.12488	0.196	0.00457
hrq1-	hrq1-	YOR317W	FAA1		0.94046	0.008	1.06296	0.006	-0.125	0.008	3e-05	status=JK
hrq1-	hrq1-	YDL033C	SLM3		0.74808	0.118	0.86412	0.027	-0.1251	0.118	0.00107
hrq1-	hrq1-	YCL010C	SGF29		0.71673	0.043	0.83768	0.038	-0.12541	0.043	6e-05
hrq1-	hrq1-	YCR071C	IMG2		0.59905	0.058	0.72303	0.008	-0.1257	0.058	0.00025
hrq1-	hrq1-	YJL059W	YHC3		0.77335	0.201	0.90217	0.011	-0.12664	0.201	0.00454
hrq1-	hrq1-	YMR291W	TDA1		0.962	0.079	1.07333	0.062	-0.12684	0.079	0.00015
hrq1-	hrq1-	YOR221C	MCT1		0.47951	0.134	0.59744	0.015	-0.12748	0.134	0.00566
hrq1-	hrq1-	YLR062C	YLR062C		0.76246	0.062	0.8955	0.01	-0.12883	0.062	0.00014
hrq1-	hrq1-	YPR089W	YPR089W		0.36152	0.024	0.49154	0.042	-0.12936	0.024	8e-05
hrq1-	hrq1-	YLR193C	UPS1		0.80667	0.049	0.93075	0.049	-0.13002	0.049	6e-05
hrq1-	hrq1-	YHL036W	MUP3		0.80344	0.141	0.92855	0.251	-0.13151	0.141	0.00144
hrq1-	hrq1-	YJL175W	YJL175W		0.31779	0.01	0.43878	0.033	-0.13188	0.01	0.00033	status=JK
hrq1-	hrq1-	YOR182C	RPS30B		0.6012	0.061	0.72889	0.076	-0.1327	0.061	0.00028
hrq1-	hrq1-	YLR346C	YLR346C		0.91166	0.117	1.03748	0.028	-0.13347	0.117	0.00058
hrq1-	hrq1-	YHR154W	RTT107		0.78722	0.237	0.92352	0.041	-0.13512	0.237	0.00695
hrq1-	hrq1-	YJR120W	YJR120W		0.80855	0.185	0.94811	0.032	-0.1367	0.185	0.00317
hrq1-	hrq1-	YHR067W	HTD2		0.44547	0.028	0.59712	0.059	-0.13762	0.028	7e-05
hrq1-	hrq1-	YBR095C	RXT2		0.86103	0.087	0.99535	0.022	-0.13763	0.087	0.00028
hrq1-	hrq1-	YOR297C	TIM18		0.84	0.041	0.97634	0.032	-0.13906	0.041	3e-05
hrq1-	hrq1-	YGL215W	CLG1		0.94386	0.088	1.08073	0.011	-0.13961	0.088	0.00022
hrq1-	hrq1-	YHR153C	SPO16		0.72305	0.475	0.90781	0.215	-0.14446	0.474	0.0556
hrq1-	hrq1-	YLR448W	RPL6B		0.64929	0.47	0.76249	0.058	-0.1464	0.47	0.07003
hrq1-	hrq1-	YOR082C	YOR082C		0.78485	0.143	0.92993	0.039	-0.14666	0.143	0.00161
hrq1-	hrq1-	YPR043W	RPL43A		0.6513	0.051	0.79732	0.01	-0.14711	0.051	0.00013
hrq1-	hrq1-	YAL024C	LTE1		0.83245	0.129	0.97642	0.022	-0.15221	0.129	0.001
hrq1-	hrq1-	YKR016W	FCJ1		0.77875	0.182	0.93132	0.066	-0.15524	0.182	0.00337
hrq1-	hrq1-	YNR007C	ATG3		0.83492	0.006	0.99332	0.004	-0.15565	0.006	2e-05	status=JK
hrq1-	hrq1-	YDR503C	LPP1		0.86655	0.161	1.0323	0.021	-0.15583	0.161	0.00172
hrq1-	hrq1-	YLR225C	YLR225C		0.75112	0.163	0.9001	0.061	-0.15687	0.163	0.00269
hrq1-	hrq1-	YLR418C	CDC73		0.73539	0.093	0.89217	0.007	-0.15812	0.093	0.00054
hrq1-	hrq1-	YHR041C	SRB2		0.61317	0.025	0.77228	0.011	-0.15875	0.025	2e-05
hrq1-	hrq1-	YOR017W	PET127		0.40999	0.06	0.56906	0.028	-0.15966	0.06	0.00083
hrq1-	hrq1-	YLR180W	SAM1		0.73134	0.274	0.86698	0.081	-0.16131	0.274	0.01282
hrq1-	hrq1-	YOR070C	GYP1		0.64213	0.017	0.80234	0.015	-0.16227	0.017	1e-05
hrq1-	hrq1-	YKL048C	ELM1		0.66913	0.049	0.82973	0.038	-0.16531	0.049	0.00011
hrq1-	hrq1-	YPR194C	OPT2		0.77361	0.14	0.94344	0.01	-0.16605	0.14	0.00158
hrq1-	hrq1-	YPL180W	TCO89		0.09763	0.022	0.27305	0.041	-0.16882	0.022	0.00288
hrq1-	hrq1-	YGL007W	YGL007W		0.62694	0.007	0.79315	0.006	-0.16948	0.007	0
hrq1-	hrq1-	YGL066W	SGF73		0.54856	0.037	0.72187	0.008	-0.17027	0.037	8e-05
hrq1-	hrq1-	YOL012C	HTZ1		0.73608	0.044	0.91018	0.013	-0.17365	0.044	6e-05
hrq1-	hrq1-	YIL125W	KGD1		0	0	0.23847	0.251	-0.17767	0	#NUM!	status=JK
hrq1-	hrq1-	YPR191W	QCR2		0.74576	0.035	0.92065	0.052	-0.17806	0.035	3e-05
hrq1-	hrq1-	YBR200W	BEM1		0.30269	0.367	0.48697	0.426	-0.18032	0.366	0.19722
hrq1-	hrq1-	YJL183W	MNN11		0.8462	0.083	1.02478	0.047	-0.18169	0.083	0.00025
hrq1-	hrq1-	YFL010W-A	AUA1		0.81399	0.028	0.98964	0.024	-0.18181	0.028	1e-05
hrq1-	hrq1-	YJR084W	YJR084W		0.79203	0.41	0.98851	0.025	-0.1849	0.41	0.03063
hrq1-	hrq1-	YLR111W	YLR111W		0.59533	0.06	0.79798	0.127	-0.18714	0.06	0.00334	status=JK
hrq1-	hrq1-	YGR231C	PHB2		0.73436	0.03	0.92812	0.024	-0.18963	0.03	2e-05
hrq1-	hrq1-	YNR006W	VPS27		0.64246	0.102	0.83276	0.012	-0.19497	0.102	0.00108
hrq1-	hrq1-	YKL056C	TMA19		0.74194	0.039	0.93113	0.037	-0.19538	0.039	0.00093	status=JK
hrq1-	hrq1-	YPR066W	UBA3		0.49294	0.043	0.68978	0.018	-0.19613	0.043	0.00252	status=JK
hrq1-	hrq1-	YPR057W	BRR1		0.64653	0.013	0.84791	0.021	-0.20775	0.013	0.00014	status=JK
hrq1-	hrq1-	YOL004W	SIN3		0.60255	0.051	0.81522	0.043	-0.2161	0.051	0.00016
hrq1-	hrq1-	YDL035C	GPR1		0.65714	0.373	0.88723	0.143	-0.2163	0.373	0.03891
hrq1-	hrq1-	YER111C	SWI4		0.73066	0.042	0.94939	0.027	-0.22418	0.042	5e-05
hrq1-	hrq1-	YNL077W	APJ1		0.85851	0.074	1.04897	0.202	-0.23307	0.074	0.00249	status=JK
hrq1-	hrq1-	YJR003C	YJR003C		0.62474	0.295	0.82707	0.129	-0.23356	0.295	0.02414
hrq1-	hrq1-	YDL074C	BRE1		0.50113	0.055	0.74229	0.009	-0.23909	0.055	0.00036
hrq1-	hrq1-	YPL036W	PMA2		0.68853	0.147	0.91757	0.03	-0.24467	0.147	0.0026
hrq1-	hrq1-	YIL036W	CST6		0.40252	0.47	0.64576	0.101	-0.24528	0.47	0.18559
hrq1-	hrq1-	YOL085C	YOL085C		0.72622	0.162	0.97173	0.046	-0.2474	0.162	0.00295
hrq1-	hrq1-	YOR196C	LIP5		0.48028	0.029	0.73458	0.033	-0.24774	0.029	6e-05
hrq1-	hrq1-	YBL027W	RPL19B		0.53321	0.183	0.78387	0.007	-0.25227	0.182	0.01
hrq1-	hrq1-	YDL070W	BDF2		0.75279	0.039	0.99616	0.043	-0.25547	0.039	0.00089	status=JK
hrq1-	hrq1-	YPR084W	YPR084W		0.7228	0.098	0.9849	0.004	-0.26085	0.098	0.00067
hrq1-	hrq1-	YKL053C-A	MDM35		0.51919	0.044	0.77926	0.008	-0.26287	0.044	0.00244	status=JK
hrq1-	hrq1-	YBR231C	SWC5		0.59286	0.077	0.78928	0.258	-0.26845	0.076	0.00551	status=JK
hrq1-	hrq1-	YNL117W	MLS1		0.50108	0.11	0.77138	0.072	-0.27165	0.11	0.00282
hrq1-	hrq1-	YPL178W	CBC2		0.18373	0.083	0.45008	0.249	-0.27195	0.083	0.02149
hrq1-	hrq1-	YHR061C	GIC1		0.36664	0.345	0.6413	0.277	-0.2723	0.345	0.12371
hrq1-	hrq1-	YPR050C	YPR050C		0.73733	0.258	1.01323	0.036	-0.27879	0.258	0.01065
hrq1-	hrq1-	YKR042W	UTH1		0.67166	0.356	0.95804	0.021	-0.28932	0.356	0.03263
hrq1-	hrq1-	YML066C	SMA2		0.08118	0.072	0.39506	0.142	-0.28986	0.072	0.10806
hrq1-	hrq1-	YJL029C	VPS53		0.3144	0.034	0.60814	0.038	-0.28995	0.034	0.00035
hrq1-	hrq1-	YFL010C	WWM1		0.12897	0.165	0.43474	0.209	-0.29281	0.165	0.21523
hrq1-	hrq1-	YLR055C	SPT8		0.65782	0.021	0.94336	0.034	-0.29342	0.021	0.00035	status=JK
hrq1-	hrq1-	YJR094W-A	RPL43B		0.58833	0.396	0.87742	0.062	-0.29429	0.396	0.05904
hrq1-	hrq1-	YPR045C	THP3		0.32211	0.031	0.60485	0.054	-0.29434	0.031	0.00024
hrq1-	hrq1-	YDR514C	YDR514C		0	0	0.33789	0.395	-0.30138	0	#NUM!	status=JK
hrq1-	hrq1-	YJR125C	ENT3		0.72451	0.069	1.01818	0.043	-0.30283	0.069	0.00299	status=JK
hrq1-	hrq1-	YDR080W	VPS41		0.18836	0.055	0.4494	0.161	-0.30632	0.055	0.02729	status=JK
hrq1-	hrq1-	YJL187C	SWE1		0.47507	0.463	0.78319	0.043	-0.30748	0.463	0.13274
hrq1-	hrq1-	YMR201C	RAD14		0.37416	0.222	0.67274	0.216	-0.31889	0.222	0.04347
hrq1-	hrq1-	YMR245W	YMR245W		0.73754	0.166	1.06767	0.013	-0.32698	0.165	0.00298
hrq1-	hrq1-	YGL237C	HAP2		0.24654	0.065	0.61819	0.035	-0.35684	0.065	0.02254	status=JK
hrq1-	hrq1-	YNL121C	TOM70		0.68064	0.247	1.06447	0.008	-0.37847	0.247	0.01181
hrq1-	hrq1-	YPR024W	YME1		0.44557	0.1	0.85755	0.011	-0.41314	0.1	0.00297
hrq1-	hrq1-	YLL044W	YLL044W		0	0	0.41775	0.05	-0.44418	0	#NUM!	status=JK
hrq1-	hrq1-	YBR294W	SUL1		0.00838	0.015	0.43015	0.084	-0.44838	0.015	0.42265	status=JK
hrq1-	hrq1-	YPL247C	YPL247C		0.49885	0.584	0.93692	0.046	-0.44993	0.584	0.18637
hrq1-	hrq1-	YBL021C	HAP3		0.31949	0.162	0.69811	0.346	-0.46382	0.162	0.02889
hrq1-	hrq1-	YBR093C	PHO5		0.43355	0.045	0.91604	0.021	-0.47494	0.045	0.00363	status=JK
hrq1-	hrq1-	YPR074C	TKL1		0.49401	0.571	0.97867	0.026	-0.47835	0.57	0.18176
hrq1-	hrq1-	YML129C	COX14		0.02568	0.044	0.61451	0.553	-0.59808	0.044	0.42265	status=JK
hrq1-	hrq1-	YMR031W-A	YMR031W-A		0.08337	0.099	0.72683	0.002	-0.64412	0.099	0.28269	status=JK
hrq1-	hrq1-	YKL094W	YJU3		0.18217	0.261	1.02397	0.041	-0.85432	0.261	0.2568
hrq1-	hrq1-	YMR139W	RIM11		0	0	1.01714	0.046	-1.01997	0	#NUM!

## Sheet: Combined data
Query ORF	Query Name	Array ORF	Array Name	Array annotation	Normalized colony size (EXPERIMENT)	Normalized colony std. dev. (EXPERIMENT)	Normalized colony size (CONTROL)	Normalized colony std. dev. (CONTROL)	Score	Score stdev	p-Value	Additional information
hrq1-	hrq1-	YOR202W	HIS3		0.99823	0.091	0.99636	0.095	-0.0028	0.091	0	status=JK
hrq1-	hrq1-	YOR221C	MCT1		0.54855	0.057	0.59744	0.015	-0.05737	0.057	0.00031
hrq1-	hrq1-	YOR219C	STE13		1.03846	0.046	0.99942	0.023	0.04262	0.046	2e-05
hrq1-	hrq1-	YOR216C	RUD3		0.85869	0.05	0.88725	0.002	-0.02782	0.05	5e-05
hrq1-	hrq1-	YOR215C	AIM41		0.99785	0.013	1.03561	0.019	-0.03769	0.013	6e-05	status=JK
hrq1-	hrq1-	YOR214C	YOR214C		0.99235	0.054	0.9501	0.058	0.03524	0.054	5e-05
hrq1-	hrq1-	YOR213C	SAS5		1.01859	0.049	1.04213	0.011	-0.02864	0.048	3e-05
hrq1-	hrq1-	YOR212W	STE4		0	0	0	0	0	0	#NUM!
hrq1-	hrq1-	YOR209C	NPT1		0.95407	0.02	0.95688	0.017	-0.00314	0.02	0
hrq1-	hrq1-	YOR208W	PTP2		1.01321	0.033	1.01008	0.021	0.00101	0.033	1e-05
hrq1-	hrq1-	YOR197W	MCA1		1.05578	0.023	1.0999	0.013	-0.04541	0.023	0
hrq1-	hrq1-	YOR234C	RPL33B		0.94621	0.008	0.95993	0.016	-0.0137	0.008	3e-05	status=JK
hrq1-	hrq1-	YOR233W	KIN4		0.89382	0.019	0.90748	0.023	-0.00978	0.019	0.00016	status=JK
hrq1-	hrq1-	YOR231W	MKK1		1.07395	0.007	1.05663	0.003	0.01769	0.007	1e-05	status=JK
hrq1-	hrq1-	YOR230W	WTM1		1.01107	0.039	1.01285	0.025	-0.00616	0.039	2e-05
hrq1-	hrq1-	YOR229W	WTM2		1.06175	0.007	1.06427	0.038	-0.01305	0.007	1e-05	status=JK
hrq1-	hrq1-	YOR228C	YOR228C		1.02696	0.029	0.99879	0.019	0.02478	0.029	1e-05
hrq1-	hrq1-	YOR227W	HER1		0.97186	0.027	0.96302	0.02	0.00459	0.027	1e-05
hrq1-	hrq1-	YOR226C	ISU2		1.02219	0.024	1.02052	0.023	-0.00224	0.024	0
hrq1-	hrq1-	YOR225W	YOR225W		1.00507	0.026	1.00158	0.014	0.00121	0.026	0
hrq1-	hrq1-	YOR223W	YOR223W		1.0084	0.039	1.00699	0.008	-0.00099	0.039	2e-05
hrq1-	hrq1-	YOR222W	ODC2		1.03496	0.062	1.05105	0.032	-0.02375	0.062	6e-05
hrq1-	hrq1-	YOR252W	TMA16		0.95934	0.016	0.95117	0.053	-0.00439	0.016	9e-05	status=JK
hrq1-	hrq1-	YOR251C	TUM1		1.02586	0.008	1.02907	0.018	0.00061	0.008	2e-05	status=JK
hrq1-	hrq1-	YOR247W	SRL1		1.05604	0.049	0.99877	0.044	0.05111	0.049	3e-05
hrq1-	hrq1-	YOR246C	ENV9		1.09452	0.008	1.05235	0.013	0.03999	0.008	2e-05	status=JK
hrq1-	hrq1-	YOR245C	DGA1		0.50708	0.052	0.39517	0.029	0.11325	0.052	0.0003
hrq1-	hrq1-	YOR243C	PUS7		0.99893	0	1.01455	0.009	-0.01635	0	0	status=JK
hrq1-	hrq1-	YOR242C	SSP2		1.01206	0.043	1.0145	0.028	-0.00606	0.043	2e-05
hrq1-	hrq1-	YOR239W	ABP140		1.05601	0.002	1.05189	0.027	0.00079	0.002	0	status=JK
hrq1-	hrq1-	YOR238W	YOR238W		1.03699	0.032	1.05641	0.009	-0.01652	0.032	1e-05
hrq1-	hrq1-	YOR237W	HES1		1.0317	0.023	1.05958	0.022	-0.03356	0.023	0
hrq1-	hrq1-	YOR235W	YOR235W		0.8647	0.013	0.82141	0.016	0.04199	0.013	8e-05	status=JK
hrq1-	hrq1-	YOR271C	FSF1		0.94072	0.026	0.97237	0.019	-0.02675	0.026	1e-05
hrq1-	hrq1-	YOR270C	VPH1		0.38123	0.037	0.22736	0.017	0.1506	0.037	0.00026
hrq1-	hrq1-	YOR269W	PAC1		0.9649	0.023	0.96338	0.03	-0.00652	0.023	0.00018	status=JK
hrq1-	hrq1-	YOR268C	YOR268C		1.0456	0.045	1.00472	0.023	0.04112	0.045	2e-05
hrq1-	hrq1-	YOR267C	HRK1		1.0367	0.015	1.03659	0.007	-0.00084	0.015	0
hrq1-	hrq1-	YOR266W	PNT1		1.06758	0.04	1.07128	0.004	-0.00292	0.04	1e-05
hrq1-	hrq1-	YOR265W	RBL2		0.9524	0.018	1.00425	0.007	-0.05456	0.018	0
hrq1-	hrq1-	YOR264W	DSE3		0.98525	0.013	1.00416	0.005	-0.01894	0.013	0
hrq1-	hrq1-	YOR263C	YOR263C		1.01392	0.076	0.98164	0.008	0.03115	0.076	0.00011
hrq1-	hrq1-	YOR255W	OSW1		1.09498	0.018	1.02796	0.004	0.06686	0.018	9e-05	status=JK
hrq1-	hrq1-	YOR253W	NAT5		1.00584	0.033	1.02387	0.051	-0.0136	0.033	1e-05
hrq1-	hrq1-	YOR286W	RDL2		0.97861	0.069	0.97169	0.013	0.00729	0.069	0.0001
hrq1-	hrq1-	YOR285W	RDL1		0.98345	0.006	1.00639	0.014	-0.02096	0.006	1e-05	status=JK
hrq1-	hrq1-	YOR284W	HUA2		1.02939	0.053	1.03288	0.011	-0.00198	0.053	4e-05
hrq1-	hrq1-	YOR283W	YOR283W		1.02199	0.053	1.03662	0.005	-0.01586	0.053	4e-05
hrq1-	hrq1-	YOR280C	FSH3		1.02321	0.035	1.04956	0.004	-0.02757	0.035	1e-05
hrq1-	hrq1-	YOR279C	RFM1		0.96688	0.053	0.98231	0.006	-0.01855	0.053	5e-05
hrq1-	hrq1-	YOR277C	YOR277C		0.93588	0.049	0.90473	0.022	0.03318	0.049	4e-05
hrq1-	hrq1-	YOR276W	CAF20		1.0368	0	1.00304	0.024	0.03363	0	0	status=JK
hrq1-	hrq1-	YOR275C	RIM20		0.82272	0.052	0.84973	0.008	-0.02898	0.052	7e-05
hrq1-	hrq1-	YOR274W	MOD5		1.02597	0.012	1.01144	0.048	-0.00197	0.012	4e-05	status=JK
hrq1-	hrq1-	YOR273C	TPO4		0.99261	0.052	0.98162	0.028	0.01305	0.052	4e-05
hrq1-	hrq1-	YOR300W	YOR300W		0.38204	0.011	0.39529	0.036	-0.00218	0.011	0.00027	status=JK
hrq1-	hrq1-	YOR299W	BUD7		0.98949	0.022	0.98005	0.008	0.01001	0.022	0
hrq1-	hrq1-	YOR298W	MUM3		0.9709	0.006	0.99291	0.008	-0.02235	0.006	1e-05	status=JK
hrq1-	hrq1-	YOR298C-A	MBF1		0.975	0.026	0.9709	0.023	0.00287	0.026	1e-05
hrq1-	hrq1-	YOR297C	TIM18		0.66719	0.027	0.97634	0.032	-0.30998	0.027	0.00054	status=JK
hrq1-	hrq1-	YOR296W	YOR296W		1.06526	0.038	1.02471	0.025	0.03751	0.038	1e-05
hrq1-	hrq1-	YOR293W	RPS10A		0.45997	0.031	0.31914	0.007	0.1398	0.031	8e-05
hrq1-	hrq1-	YOR292C	YOR292C		1.10609	0.011	1.0358	0.016	0.06832	0.011	3e-05	status=JK
hrq1-	hrq1-	YOR291W	YPK9		0.92723	0.032	0.93618	0.028	-0.01348	0.032	1e-05
hrq1-	hrq1-	YOR289W	YOR289W		1.02467	0.035	1.0124	0.081	0.02517	0.035	1e-05
hrq1-	hrq1-	YOR288C	MPD1		1.01682	0.009	1.05213	0.04	-0.0452	0.009	2e-05	status=JK
hrq1-	hrq1-	YOR312C	RPL20B		0.75657	0.004	0.77411	0.046	-0.01521	0.004	1e-05	status=JK
hrq1-	hrq1-	YOR311C	DGK1		1.02165	0.009	0.98668	0.048	0.04573	0.009	3e-05	status=JK
hrq1-	hrq1-	YOR309C	YOR309C		0.86668	0.084	0.93315	0.051	-0.07792	0.084	0.00025
hrq1-	hrq1-	YOR308C	SNU66		0.95785	0.048	0.97645	0.018	-0.02119	0.047	3e-05
hrq1-	hrq1-	YOR307C	SLY41		0.91268	0.064	0.96977	0.053	-0.0422	0.064	0.0001
hrq1-	hrq1-	YOR306C	MCH5		1.00766	0.019	1.01431	0.029	-0.00211	0.019	0
hrq1-	hrq1-	YOR303W	CPA1		0.0617	0	0.06409	0.006	-0.00467	0	0	status=JK
hrq1-	hrq1-	YOR304W	ISW2		1.05043	0.03	1.01846	0.013	0.0378	0.029	1e-05
hrq1-	hrq1-	YOR304C-A	YOR304C-A		1.01027	0.004	1.03481	0.03	-0.02192	0.004	1e-05	status=JK
hrq1-	hrq1-	YOR302W	YOR302W		0.06123	0.002	0.05096	0.003	0.00994	0.002	0.00036	status=JK
hrq1-	hrq1-	YOR301W	RAX1		0.99066	0.009	1.02129	0.004	-0.02948	0.009	3e-05	status=JK
hrq1-	hrq1-	YOR327C	SNC2		0.93634	0.009	0.97428	0.031	-0.04361	0.009	3e-05	status=JK
hrq1-	hrq1-	YOR324C	FRT1		0.97612	0.019	0.97845	0.015	-0.00225	0.019	0
hrq1-	hrq1-	YOR322C	LDB19		0.88804	0.058	0.98231	0.006	-0.09229	0.058	8e-05
hrq1-	hrq1-	YOR321W	PMT3		0.99667	0.006	0.99154	0.025	0.01141	0.006	0
hrq1-	hrq1-	YOR320C	GNT1		1.02273	0.048	1.01864	0.025	0.00241	0.048	3e-05
hrq1-	hrq1-	YOR318C	YOR318C		1.05931	0.063	1.02377	0.032	0.03742	0.063	6e-05
hrq1-	hrq1-	YOR317W	FAA1		1.06634	0.07	1.06296	0.006	0.00276	0.07	8e-05
hrq1-	hrq1-	YOR316C	COT1		1.04291	0.002	1.02444	0.021	0.02455	0.002	0	status=JK
hrq1-	hrq1-	YOR315W	SFG1		0.97156	0.02	0.97483	0.005	-0.00318	0.02	0
hrq1-	hrq1-	YOR314W	YOR314W		1.02398	0.038	1.01424	0.035	0.01489	0.038	1e-05
hrq1-	hrq1-	YOR313C	SPS4		0.51943	0.072	0.50633	0.031	0.01719	0.072	0.00072
hrq1-	hrq1-	YOR348C	PUT4		0.93407	0.009	0.95681	0.023	-0.02284	0.009	3e-05	status=JK
hrq1-	hrq1-	YOR347C	PYK2		1.00367	0.029	1.00581	0.019	-0.00591	0.029	1e-05
hrq1-	hrq1-	YOR346W	REV1		1.01532	0.024	1.01588	0.039	0.00656	0.024	0
hrq1-	hrq1-	YOR344C	TYE7		1.02922	0.006	1.02849	0.014	-0.00182	0.006	1e-05	status=JK
hrq1-	hrq1-	YOR343C	YOR343C		0.99952	0.047	1.0332	0.031	-0.02583	0.047	3e-05
hrq1-	hrq1-	YOR342C	YOR342C		0.95967	0.026	1.00269	0.015	-0.04078	0.026	1e-05
hrq1-	hrq1-	YOR339C	UBC11		1.00192	0.091	1.00453	0.012	-0.0021	0.091	0.0002
hrq1-	hrq1-	YOR338W	YOR338W		0.98942	0.036	1.01245	0.013	-0.02171	0.036	1e-05
hrq1-	hrq1-	YOR337W	TEA1		1.06565	0.024	1.02207	0.029	0.03874	0.024	0
hrq1-	hrq1-	YOR334W	MRS2		0.99674	0.015	0.97973	0.003	0.01808	0.015	0
hrq1-	hrq1-	YOR328W	PDR10		1.01172	0.038	1.01063	0.005	0.00148	0.038	1e-05
hrq1-	hrq1-	YOR360C	PDE2		0.77665	0.046	0.79499	0.026	-0.02256	0.046	6e-05
hrq1-	hrq1-	YOR359W	VTS1		1.01862	0.027	1.01401	0.002	0.00499	0.027	1e-05
hrq1-	hrq1-	YOR358W	HAP5		0.85277	0.398	0.86852	0.164	-0.02329	0.398	0.02335
hrq1-	hrq1-	YOR357C	SNX3		0.99161	0.043	0.96829	0.03	0.02692	0.043	2e-05
hrq1-	hrq1-	YOR356W	CIR2		1.08718	0.035	1.05741	0.023	0.02762	0.035	1e-05
hrq1-	hrq1-	YOR355W	GDS1		0.82226	0.039	0.86737	0.025	-0.05016	0.039	3e-05
hrq1-	hrq1-	YOR354C	MSC6		0.92831	0.02	0.95774	0.016	-0.02696	0.02	0
hrq1-	hrq1-	YOR352W	TFB6		1.04773	0.01	1.06063	0.018	-0.00761	0.01	0
hrq1-	hrq1-	YOR351C	MEK1		1.01509	0.054	1.01099	0.003	0.00337	0.053	4e-05
hrq1-	hrq1-	YOR350C	MNE1		0.94744	0.074	0.96737	0.022	-0.02336	0.074	0.00013
hrq1-	hrq1-	YOR349W	CIN1		0.98743	0.044	0.99201	0.026	-0.00421	0.044	2e-05
hrq1-	hrq1-	YOR378W	YOR378W		1.04804	0.053	1.02556	0.032	0.02989	0.053	4e-05
hrq1-	hrq1-	YOR377W	ATF1		1.07444	0.012	1.08455	0.006	-0.0089	0.012	0
hrq1-	hrq1-	YOR376W	YOR376W		1.01401	0.019	1.0043	0.026	0.00767	0.019	0
hrq1-	hrq1-	YOR375C	GDH1		1.02845	0.015	1.01388	0.002	0.01563	0.015	7e-05	status=JK
hrq1-	hrq1-	YOR374W	ALD4		0.94722	0.043	1.03095	0.001	-0.08376	0.043	3e-05
hrq1-	hrq1-	YOR371C	GPB1		0.98678	0.015	1.0022	0.026	-0.02231	0.015	7e-05	status=JK
hrq1-	hrq1-	YOR368W	RAD17		0.97374	0.052	0.95422	0.036	0.0147	0.052	4e-05
hrq1-	hrq1-	YOR367W	SCP1		0.97665	0.042	1.00942	0.02	-0.0379	0.042	2e-05
hrq1-	hrq1-	YOR365C	YOR365C		1.00891	0.041	0.99607	0.023	0.01947	0.041	2e-05
hrq1-	hrq1-	YOR364W	YOR364W		0.99107	0.012	1.02396	0.023	-0.03171	0.012	5e-05	status=JK
hrq1-	hrq1-	YOR363C	PIP2		0.98011	0.028	0.99156	0.016	-0.01442	0.028	1e-05
hrq1-	hrq1-	YPL008W	CHL1		0.97896	0.024	0.97055	0.014	0.00706	0.024	0
hrq1-	hrq1-	YPL004C	LSP1		1.06558	0.07	1.06137	0.024	-0.00149	0.07	8e-05
hrq1-	hrq1-	YPL003W	ULA1		1.01362	0.028	0.98807	0.01	0.02679	0.028	1e-05
hrq1-	hrq1-	YPL001W	HAT1		0.98444	0.016	1.0068	0.008	-0.02046	0.016	0
hrq1-	hrq1-	YOR386W	PHR1		1.00964	0.037	1.03528	0.024	-0.02501	0.037	1e-05
hrq1-	hrq1-	YOR385W	YOR385W		1.02744	0.021	1.04783	0.021	-0.02466	0.021	0
hrq1-	hrq1-	YOR384W	FRE5		0.92352	0.082	0.98201	0.024	-0.05231	0.082	0.00019
hrq1-	hrq1-	YOR383C	FIT3		0.99651	0.006	1.01423	0.011	-0.01951	0.006	1e-05	status=JK
hrq1-	hrq1-	YOR382W	FIT2		1.08057	0.02	1.05089	0.012	0.03127	0.02	0
hrq1-	hrq1-	YOR381W	FRE3		0.98838	0.047	0.9849	0.045	0.00342	0.047	3e-05
hrq1-	hrq1-	YOR380W	RDR1		0.98398	0.025	0.99858	0.015	-0.01182	0.025	0.00021	status=JK
hrq1-	hrq1-	YPL026C	SKS1		1.01227	0.013	0.97976	0.012	0.03381	0.013	0
hrq1-	hrq1-	YPL025C	YPL025C		1.03669	0.013	1.00736	0.019	0.03056	0.013	0
hrq1-	hrq1-	YPL024W	RMI1		0.76074	0.026	0.78219	0.023	-0.02767	0.026	1e-05
hrq1-	hrq1-	YPL023C	MET12		1.06761	0.009	1.03427	0.027	0.03373	0.009	2e-05	status=JK
hrq1-	hrq1-	YPL022W	RAD1		0.80343	0.029	0.83793	0.041	-0.03654	0.029	1e-05
hrq1-	hrq1-	YPL021W	ECM23		1.00581	0.013	1.03789	0.029	-0.02194	0.013	5e-05	status=JK
hrq1-	hrq1-	YPL019C	VTC3		1.00706	0.032	1.04127	0.05	-0.03684	0.032	1e-05
hrq1-	hrq1-	YPL018W	CTF19		1.04203	0.054	1.02358	0.03	0.01352	0.054	4e-05
hrq1-	hrq1-	YPL017C	IRC15		1.04539	0.028	1.0562	0.017	-0.01773	0.028	1e-05
hrq1-	hrq1-	YPL014W	YPL014W		0.99318	0.068	1.00396	0.054	-0.01986	0.068	9e-05
hrq1-	hrq1-	YPL009C	TAE2		0.96747	0.051	1.03084	0.029	-0.06545	0.051	4e-05
hrq1-	hrq1-	YPL046C	ELC1		1.0497	0.034	1.06217	0.06	-0.00554	0.034	1e-05
hrq1-	hrq1-	YPL041C	YPL041C		1.06218	0.03	1.05529	0.021	0.01115	0.03	1e-05
hrq1-	hrq1-	YPL039W	YPL039W		1.09531	0.022	1.10051	0.005	-0.00259	0.022	0
hrq1-	hrq1-	YPL038W	MET31		1.02615	0.063	1.08259	0.011	-0.05421	0.063	6e-05
hrq1-	hrq1-	YPL037C	EGD1		1.03081	0.016	1.01538	0.007	0.01576	0.016	0
hrq1-	hrq1-	YPL036W	PMA2		0.7022	0.148	0.91757	0.03	-0.2293	0.148	0.00246
hrq1-	hrq1-	YPL034W	YPL034W		1.04224	0.026	1.06829	0.012	-0.02908	0.026	0
hrq1-	hrq1-	YPL033C	SRL4		0.99996	0.031	0.9976	0.02	0.0039	0.031	1e-05
hrq1-	hrq1-	YPL032C	SVL3		0.88303	0.081	0.90936	0.053	-0.03445	0.081	0.00021
hrq1-	hrq1-	YPL030W	TRM44		0.94927	0.06	0.83524	0.012	0.1105	0.06	7e-05
hrq1-	hrq1-	YPL027W	SMA1		0.99492	0.053	0.98077	0.03	0.00889	0.053	4e-05
hrq1-	hrq1-	YPL060W	MFM1		1.06795	0.036	1.05534	0.01	0.00851	0.036	1e-05
hrq1-	hrq1-	YPL058C	PDR12		0.96529	0.013	1.03598	0.033	-0.07252	0.013	6e-05	status=JK
hrq1-	hrq1-	YPL057C	SUR1		0.98644	0.046	0.95946	0.019	0.02347	0.046	3e-05
hrq1-	hrq1-	YPL056C	LCL1		0.98735	0.048	0.97262	0.021	0.01494	0.048	3e-05
hrq1-	hrq1-	YPL055C	LGE1		0.67321	0.014	0.6825	0.034	-0.00621	0.014	0
hrq1-	hrq1-	YPL054W	LEE1		0.93288	0.031	0.96189	0.045	-0.01362	0.031	1e-05
hrq1-	hrq1-	YPL053C	KTR6		1.06457	0.038	1.00437	0.044	0.05387	0.038	1e-05
hrq1-	hrq1-	YPL052W	OAZ1		1.03188	0.014	0.98536	0.009	0.0468	0.014	0
hrq1-	hrq1-	YPL051W	ARL3		1.03026	0.049	1.04572	0.036	-0.0119	0.049	3e-05
hrq1-	hrq1-	YPL048W	CAM1		0.51831	0.037	0.49074	0.036	0.02214	0.037	0.00168	status=JK
hrq1-	hrq1-	YPL047W	SGF11		0.98115	0.044	1.02501	0.027	-0.04112	0.044	3e-05
hrq1-	hrq1-	YPL074W	YTA6		1.03179	0.012	1.01962	0.016	0.00982	0.012	5e-05	status=JK
hrq1-	hrq1-	YPL073C	YPL073C		1.02908	0.013	0.98473	0.003	0.04588	0.013	0
hrq1-	hrq1-	YPL071C	YPL071C		1.01002	0.011	0.98563	0.005	0.0238	0.011	4e-05	status=JK
hrq1-	hrq1-	YPL070W	MUK1		1.05801	0.051	0.99664	0.004	0.06177	0.051	3e-05
hrq1-	hrq1-	YPL069C	BTS1		0.21917	0.018	0.27956	0.039	-0.05946	0.018	0.00015
hrq1-	hrq1-	YPL068C	YPL068C		0.97884	0.029	0.97537	0.012	0.00156	0.029	1e-05
hrq1-	hrq1-	YPL067C	YPL067C		1.05588	0.043	1.10439	0.023	-0.0446	0.043	2e-05
hrq1-	hrq1-	YPL066W	RGL1		0.87827	0.04	0.92856	0.025	-0.05261	0.04	3e-05
hrq1-	hrq1-	YPL064C	CWC27		1.0989	0.016	1.07193	0.049	0.02821	0.016	0
hrq1-	hrq1-	YPL062W	YPL062W		1.00413	0.024	0.9987	0.018	0.0072	0.024	0
hrq1-	hrq1-	YPL061W	ALD6		1.04291	0.047	1.01036	0.025	0.03993	0.047	2e-05
hrq1-	hrq1-	YPL095C	EEB1		1.02171	0.007	0.99216	0.015	0.02949	0.007	2e-05	status=JK
hrq1-	hrq1-	YPL092W	SSU1		1.00883	0.034	1.03767	0.024	-0.03288	0.034	1e-05
hrq1-	hrq1-	YPL091W	GLR1		0.95432	0.016	0.99265	0.011	-0.03903	0.016	9e-05	status=JK
hrq1-	hrq1-	YPL090C	RPS6A		0.77635	0.04	0.81144	0.041	-0.03494	0.04	4e-05
hrq1-	hrq1-	YPL089C	RLM1		1.05366	0.03	1.03228	0.022	0.0282	0.03	1e-05
hrq1-	hrq1-	YPL088W	YPL088W		1.02696	0.02	1.01293	0.04	0.00457	0.02	0
hrq1-	hrq1-	YPL087W	YDC1		1.07294	0.038	1.0216	0.007	0.05256	0.037	1e-05
hrq1-	hrq1-	YPL086C	ELP3		0.85308	0.047	0.86842	0.043	-0.01463	0.047	5e-05
hrq1-	hrq1-	YPL081W	RPS9A		0.98925	0.027	0.97438	0.008	0.01386	0.027	1e-05
hrq1-	hrq1-	YPL080C	YPL080C		0.87359	0.006	0.87782	0.012	-0.00281	0.006	1e-05	status=JK
hrq1-	hrq1-	YPL079W	RPL21B		0.92568	0.046	0.91021	0.019	0.0116	0.046	3e-05
hrq1-	hrq1-	YPL108W	YPL108W		0.98921	0.045	0.97626	0.039	0.00481	0.045	3e-05
hrq1-	hrq1-	YPL107W	YPL107W		1.05944	0.018	1.03496	0.025	0.01912	0.018	0
hrq1-	hrq1-	YPL106C	SSE1		0.47747	0.032	0.59737	0.033	-0.12654	0.032	8e-05
hrq1-	hrq1-	YPL105C	SYH1		0.94604	0.005	0.99328	0.002	-0.04673	0.005	1e-05	status=JK
hrq1-	hrq1-	YPL103C	FMP30		0.99878	0.026	1.00654	0.004	-0.00833	0.026	0
hrq1-	hrq1-	YPL102C	YPL102C		0.85802	0.028	0.80848	0.04	0.05223	0.028	1e-05
hrq1-	hrq1-	YPL101W	ELP4		0.81108	0.063	0.84477	0.009	-0.02892	0.063	0.00013
hrq1-	hrq1-	YPL100W	ATG21		0.94054	0.004	0.98121	0.017	-0.03772	0.004	1e-05	status=JK
hrq1-	hrq1-	YPL099C	AIM43		1.03625	0.059	1.02319	0.027	0.00907	0.059	5e-05
hrq1-	hrq1-	YPL098C	MGR2		0.90093	0.057	0.94566	0.018	-0.04322	0.057	7e-05
hrq1-	hrq1-	YPL096W	PNG1		1.06922	0.001	1.05299	0.015	0.01476	0.001	0	status=JK
hrq1-	hrq1-	YPL121C	MEI5		1.02277	0.008	1.02847	0.027	-0.00818	0.008	2e-05	status=JK
hrq1-	hrq1-	YPL120W	VPS30		0.92836	0.038	0.90532	0.014	0.02563	0.038	0.00056	status=JK
hrq1-	hrq1-	YPL119C	DBP1		1.03639	0.036	1.04756	0.022	-0.00727	0.036	1e-05
hrq1-	hrq1-	YPL116W	HOS3		1.00569	0.005	0.98138	0.015	0.02229	0.005	1e-05	status=JK
hrq1-	hrq1-	YPL115C	BEM3		0.98332	0.023	0.98219	0.011	0.00118	0.023	0
hrq1-	hrq1-	YPL114W	YPL114W		1.02179	0.022	1.01497	0.005	0.00703	0.022	0
hrq1-	hrq1-	YPL113C	YPL113C		0.98448	0.085	1.0408	0.019	-0.06111	0.085	0.00018
hrq1-	hrq1-	YPL112C	PEX25		1.05082	0.034	0.9964	0.019	0.05494	0.034	1e-05
hrq1-	hrq1-	YPL111W	CAR1		0.98253	0.055	1.02449	0.019	-0.04586	0.055	5e-05
hrq1-	hrq1-	YPL110C	GDE1		1.01781	0.019	1.03315	0.026	-0.01191	0.019	0
hrq1-	hrq1-	YPL109C	YPL109C		1.01179	0.045	1.01624	0.063	-0.00516	0.044	2e-05
hrq1-	hrq1-	YPL139C	UME1		0.90947	0.039	0.96682	0.013	-0.05857	0.039	2e-05
hrq1-	hrq1-	YPL138C	SPP1		0.98062	0.029	1.02132	0.021	-0.03726	0.029	0.00028	status=JK
hrq1-	hrq1-	YPL137C	GIP3		0.98162	0.043	1.00743	0.001	-0.0259	0.043	2e-05
hrq1-	hrq1-	YPL136W	YPL136W		1.02347	0.006	1.04798	0.014	-0.0248	0.006	1e-05	status=JK
hrq1-	hrq1-	YPL135W	ISU1		1.07538	0.013	1.03631	0.018	0.04148	0.013	0
hrq1-	hrq1-	YPL134C	ODC1		1.04203	0.066	1.05455	0.005	-0.01249	0.066	7e-05
hrq1-	hrq1-	YPL133C	RDS2		0.94907	0.078	0.97655	0.056	-0.02512	0.078	0.00015
hrq1-	hrq1-	YPL130W	SPO19		1.04055	0.054	1.00939	0.001	0.03148	0.054	4e-05
hrq1-	hrq1-	YPL127C	HHO1		1.03367	0.045	0.98599	0.095	0.0297	0.045	0.00064	status=JK
hrq1-	hrq1-	YPL125W	KAP120		0.86608	0.083	0.9521	0.022	-0.09094	0.083	0.00024
hrq1-	hrq1-	YPL123C	RNY1		1.00687	0.056	1.007	0.015	-0.00023	0.056	5e-05
hrq1-	hrq1-	YPL156C	PRM4		1.03931	0.017	1.04952	0.024	-0.01035	0.017	0
hrq1-	hrq1-	YPL155C	KIP2		1.08159	0.032	1.07328	0.033	0.00767	0.032	1e-05
hrq1-	hrq1-	YPL154C	PEP4		1.05565	0.049	1.03945	0.032	0.01018	0.049	3e-05
hrq1-	hrq1-	YPL152W	RRD2		1.03537	0.054	1.02333	0.019	0.01007	0.054	4e-05
hrq1-	hrq1-	YPL150W	YPL150W		0.87705	0.131	0.91486	0.029	-0.03962	0.131	0.00091
hrq1-	hrq1-	YPL149W	ATG5		0.89692	0.066	0.90307	0.008	-0.00809	0.066	0.00011
hrq1-	hrq1-	YPL147W	PXA1		1.07454	0.029	1.03751	0.017	0.03876	0.029	0.00025	status=JK
hrq1-	hrq1-	YPL145C	KES1		0.94614	0.063	1.00437	0.018	-0.05571	0.063	8e-05
hrq1-	hrq1-	YPL144W	POC4		0.82938	0.013	0.75472	0.003	0.07352	0.013	8e-05	status=JK
hrq1-	hrq1-	YPL141C	FRK1		1.07644	0.019	1.0486	0.019	0.02892	0.019	0.00011	status=JK
hrq1-	hrq1-	YPL140C	MKK2		0.80962	0.034	0.87558	0.014	-0.06736	0.034	2e-05
hrq1-	hrq1-	YPL170W	DAP1		1.05834	0.023	1.1174	0.022	-0.06173	0.023	0
hrq1-	hrq1-	YPL168W	YPL168W		0.99171	0.011	0.97307	0.035	0.01768	0.011	0
hrq1-	hrq1-	YPL167C	REV3		0.94544	0.031	0.9593	0.007	-0.01418	0.03	1e-05
hrq1-	hrq1-	YPL166W	ATG29		1.00731	0.01	0.98824	0.015	0.01794	0.01	3e-05	status=JK
hrq1-	hrq1-	YPL165C	SET6		0.98411	0.058	0.98413	0.032	0.00709	0.058	6e-05
hrq1-	hrq1-	YPL164C	MLH3		1.03013	0.072	1.02925	0.029	0.00765	0.072	9e-05
hrq1-	hrq1-	YPL163C	SVS1		1.07049	0.018	0.98354	0.004	0.08537	0.018	0
hrq1-	hrq1-	YPL162C	YPL162C		1.05787	0.008	1.03992	0.006	0.01832	0.008	2e-05	status=JK
hrq1-	hrq1-	YPL161C	BEM4		0.93689	0.006	0.9354	0.044	-0.01111	0.006	1e-05	status=JK
hrq1-	hrq1-	YPL159C	PET20		1.05215	0.047	1.07542	0.07	-0.02331	0.047	2e-05
hrq1-	hrq1-	YPL157W	TGS1		0.82673	0.09	0.9652	0.006	-0.13954	0.09	0.00035
hrq1-	hrq1-	YPL183C	RTT10		0.9388	0.013	0.90278	0.005	0.0363	0.013	0
hrq1-	hrq1-	YPL182C	YPL182C		1.01066	0.028	1.09247	0.024	-0.07677	0.028	1e-05
hrq1-	hrq1-	YPL181W	CTI6		0.98411	0.045	1.08003	0.016	-0.09534	0.045	3e-05
hrq1-	hrq1-	YPL180W	TCO89		0.29765	0.17	0.27305	0.041	0.03157	0.17	0.0395
hrq1-	hrq1-	YPL179W	PPQ1		1.02844	0.033	0.98094	0.006	0.04765	0.033	1e-05
hrq1-	hrq1-	YPL178W	CBC2		0.4831	0.376	0.45008	0.249	0.02806	0.376	0.08248
hrq1-	hrq1-	YPL177C	CUP9		0.97674	0.031	0.96066	0.004	0.01404	0.031	1e-05
hrq1-	hrq1-	YPL176C	TRE1		1.00362	0.004	1.00687	0.013	-0.00426	0.004	0	status=JK
hrq1-	hrq1-	YPL174C	NIP100		0.81324	0.035	0.77539	0.002	0.03789	0.035	2e-05
hrq1-	hrq1-	YPL172C	COX10		0.8287	0.011	0.93531	0.016	-0.10319	0.011	6e-05	status=JK
hrq1-	hrq1-	YPL171C	OYE3		1.05668	0.021	1.03461	0.029	0.02869	0.021	0
hrq1-	hrq1-	YPL196W	OXR1		0.9666	0.033	0.98323	0.014	-0.01367	0.033	1e-05
hrq1-	hrq1-	YPL195W	APL5		0.96694	0.069	0.98562	0.004	-0.01748	0.069	0.0001
hrq1-	hrq1-	YPL194W	DDC1		1.05681	0.03	1.05761	0.016	-0.00201	0.03	1e-05
hrq1-	hrq1-	YPL192C	PRM3		1.05564	0.014	1.04956	0.021	0.0064	0.014	6e-05	status=JK
hrq1-	hrq1-	YPL191C	YPL191C		0.97724	0.053	0.96552	0.021	0.01169	0.053	4e-05
hrq1-	hrq1-	YPL189W	GUP2		1.04479	0.045	1.04228	0.017	0.00465	0.045	2e-05
hrq1-	hrq1-	YPL187W	MF(ALPHA)1		1.06909	0.031	1.03772	0.015	0.03401	0.031	1e-05
hrq1-	hrq1-	YPL186C	UIP4		1.01601	0.041	1.00903	0.023	0.01509	0.041	2e-05
hrq1-	hrq1-	YPL185W	YPL185W		1.10342	0.032	1.06806	0.018	0.03752	0.032	1e-05
hrq1-	hrq1-	YPL184C	MRN1		1.01492	0.053	1.05534	0.009	-0.04515	0.053	4e-05
hrq1-	hrq1-	YPL183W-A	RTC6		0.85782	0.039	0.87469	0.021	-0.01342	0.039	3e-05
hrq1-	hrq1-	YPL208W	RKM1		1.07457	0.045	1.04934	0.007	0.02586	0.045	2e-05
hrq1-	hrq1-	YPL207W	TYW1		1.04077	0.037	1.03606	0.033	0.00504	0.037	1e-05
hrq1-	hrq1-	YPL206C	PGC1		1.10418	0.009	1.03169	0.012	0.07205	0.009	2e-05	status=JK
hrq1-	hrq1-	YPL205C	YPL205C		0.84484	0.027	0.82176	0.023	0.02061	0.027	1e-05
hrq1-	hrq1-	YPL203W	TPK2		1.02154	0.036	1.01055	0.026	0.01381	0.036	1e-05
hrq1-	hrq1-	YPL202C	AFT2		1.04312	0.037	1.00482	0.005	0.0378	0.037	1e-05
hrq1-	hrq1-	YPL201C	YIG1		1.02356	0.006	1.02347	0.002	0.00139	0.006	0
hrq1-	hrq1-	YPL200W	CSM4		1.00201	0.027	0.99437	0.025	0.00912	0.027	1e-05
hrq1-	hrq1-	YPL199C	YPL199C		0.67522	0.098	0.70781	0.031	-0.03417	0.098	0.00082
hrq1-	hrq1-	YPL198W	RPL7B		1.07289	0.002	0.9953	0.024	0.07795	0.002	0	status=JK
hrq1-	hrq1-	YPL197C	YPL197C		1.00964	0.046	0.99889	0.045	0.01008	0.046	3e-05
hrq1-	hrq1-	YPL225W	YPL225W		1.00973	0.058	0.99476	0.025	0.01456	0.058	5e-05
hrq1-	hrq1-	YPL224C	MMT2		0.97058	0.002	0.9675	0.014	0.00588	0.002	0	status=JK
hrq1-	hrq1-	YPL223C	GRE1		1.0072	0.01	1.03035	0.027	-0.01852	0.01	0
hrq1-	hrq1-	YPL222W	FMP40		1.02597	0.021	1.01161	0.015	0.01627	0.021	0
hrq1-	hrq1-	YPL221W	FLC1		1.04286	0.009	1.00999	0.02	0.03156	0.009	2e-05	status=JK
hrq1-	hrq1-	YPL220W	RPL1A		0.99564	0.026	0.99147	0.007	0.00303	0.026	1e-05
hrq1-	hrq1-	YPL219W	PCL8		1.07231	0.002	1.06149	0.013	0.00903	0.002	0	status=JK
hrq1-	hrq1-	YPL216W	YPL216W		0.99788	0.03	1.00084	0.017	5e-05	0.03	1e-05
hrq1-	hrq1-	YPL214C	THI6		1.0328	0.019	0.9973	0.02	0.03227	0.019	0.00011	status=JK
hrq1-	hrq1-	YPL213W	LEA1		0.59048	0.054	0.4924	0.032	0.10288	0.054	0.00021
hrq1-	hrq1-	YPL212C	PUS1		0.93774	0.048	0.96664	0.014	-0.0253	0.048	4e-05
hrq1-	hrq1-	YPL245W	YPL245W		1.01917	0.021	1.03659	0.021	-0.01341	0.021	0
hrq1-	hrq1-	YPL244C	HUT1		1.00501	0.018	0.99677	0.062	-0.00355	0.018	0.00011	status=JK
hrq1-	hrq1-	YPL241C	CIN2		1.01449	0.02	0.99401	0.031	0.01551	0.02	0
hrq1-	hrq1-	YPL240C	HSP82		0.92507	0.032	0.93238	0.03	-0.00786	0.032	1e-05
hrq1-	hrq1-	YPL239W	YAR1		0.71995	0.026	0.37451	0.068	0.33823	0.026	0.00043	status=JK
hrq1-	hrq1-	YPL236C	ENV7		1.02972	0.005	1.022	0.022	0.00647	0.005	1e-05	status=JK
hrq1-	hrq1-	YPL232W	SSO1		1.01522	0.036	0.99596	0.017	0.01495	0.036	1e-05
hrq1-	hrq1-	YPL230W	USV1		0.93428	0.053	0.9835	0.049	-0.04863	0.053	5e-05
hrq1-	hrq1-	YPL229W	YPL229W		1.06528	0.007	1.02569	0.001	0.04005	0.007	1e-05	status=JK
hrq1-	hrq1-	YPL227C	ALG5		1.07387	0.021	1.01023	0.025	0.06702	0.021	0
hrq1-	hrq1-	YPL226W	NEW1		0.63788	0.112	0.59284	0.099	0.06281	0.111	0.00143
hrq1-	hrq1-	YPL260W	YPL260W		0.93414	0.016	0.95226	0	-0.01771	0.016	0.0001	status=JK
hrq1-	hrq1-	YPL259C	APM1		0.97725	0.019	1.00296	0.005	-0.02561	0.019	0
hrq1-	hrq1-	YPL258C	THI21		0.91262	0.043	0.97503	0.025	-0.05464	0.043	3e-05
hrq1-	hrq1-	YPL257W	YPL257W		1.04995	0.034	1.04935	0.024	-0.00346	0.034	1e-05
hrq1-	hrq1-	YPL256C	CLN2		1.05787	0.047	1.01293	0.022	0.04436	0.047	2e-05
hrq1-	hrq1-	YPL253C	VIK1		1.10726	0.037	1.04058	0.018	0.07203	0.037	1e-05
hrq1-	hrq1-	YPL250C	ICY2		0.76164	0.015	0.57344	0.024	0.18408	0.015	0.00013	status=JK
hrq1-	hrq1-	YPL249C	GYP5		1.01511	0.013	0.98882	0.042	0.02009	0.013	0
hrq1-	hrq1-	YPL248C	GAL4		0.95583	0.015	0.99324	0.047	-0.0383	0.015	8e-05	status=JK
hrq1-	hrq1-	YPL247C	YPL247C		0.41095	0.499	0.93692	0.046	-0.53606	0.499	0.19821
hrq1-	hrq1-	YPL246C	RBD2		0.97331	0.051	0.96335	0.037	0.01391	0.051	4e-05
hrq1-	hrq1-	YOR202W	HIS3		0.99969	0.076	0.99606	0.087	-0.00089	0.076	0	status=JK
hrq1-	hrq1-	YLR428C	YLR428C		1.07442	0.061	1.08668	0.054	-0.01754	0.061	5e-05
hrq1-	hrq1-	YLR427W	MAG2		0.98494	0.045	0.97981	0.022	0.00793	0.045	3e-05
hrq1-	hrq1-	YLR426W	TDA5		0.93562	0.022	0.96489	0.018	-0.03031	0.022	0
hrq1-	hrq1-	YLR425W	TUS1		0.95873	0.024	0.92521	0.012	0.03116	0.024	0
hrq1-	hrq1-	YLR423C	ATG17		1.00871	0.046	1.00855	0.056	-0.00956	0.046	3e-05
hrq1-	hrq1-	YLR422W	YLR422W		1.01357	0.038	1.01	0.01	0.00305	0.038	0.00048	status=JK
hrq1-	hrq1-	YLR421C	RPN13		0.88964	0.037	0.93636	0.018	-0.05103	0.037	2e-05
hrq1-	hrq1-	YLR420W	URA4		0.97088	0.029	1.01025	0.015	-0.03666	0.029	1e-05
hrq1-	hrq1-	YLR418C	CDC73		0.72113	0.085	0.89217	0.007	-0.17121	0.085	0.00044
hrq1-	hrq1-	YLR416C	YLR416C		1.00324	0.045	1.03016	0.009	-0.02562	0.045	3e-05
hrq1-	hrq1-	YLR415C	YLR415C		1.03132	0.015	1.00482	0.004	0.02701	0.015	7e-05	status=JK
hrq1-	hrq1-	YLR442C	SIR3		0	0	0	0	0	0	#NUM!
hrq1-	hrq1-	YLR441C	RPS1A		0.85954	0.051	0.80609	0.04	0.04808	0.051	6e-05
hrq1-	hrq1-	YLR438W	CAR2		1.00226	0.035	0.99129	0.006	0.00954	0.035	1e-05
hrq1-	hrq1-	YLR437C	DIF1		1.01841	0.005	1.04432	0.014	-0.0289	0.005	1e-05	status=JK
hrq1-	hrq1-	YLR436C	ECM30		0.89975	0.017	0.85868	0.038	0.04837	0.017	0
hrq1-	hrq1-	YLR435W	TSR2		0.76209	0.034	0.48118	0.025	0.28497	0.034	3e-05
hrq1-	hrq1-	YLR434C	YLR434C		1.01717	0.027	0.99887	0.012	0.01783	0.027	0
hrq1-	hrq1-	YLR433C	CNA1		0.99998	0.011	1.02246	0.005	-0.02137	0.011	4e-05	status=JK
hrq1-	hrq1-	YLR432W	IMD3		1.0275	0.027	1.00245	0.004	0.02414	0.027	1e-05
hrq1-	hrq1-	YLR431C	ATG23		1.00138	0.016	1.00498	0.045	-0.01028	0.016	9e-05	status=JK
hrq1-	hrq1-	YLR429W	CRN1		1.06689	0.035	1.03718	0.031	0.03081	0.035	1e-05
hrq1-	hrq1-	YLR454W	FMP27		0.99169	0.052	0.98009	0.043	0.00601	0.052	4e-05
hrq1-	hrq1-	YLR453C	RIF2		1.08043	0.045	1.07179	0.036	0.00513	0.045	2e-05
hrq1-	hrq1-	YLR452C	SST2		0.89975	0.007	0.8753	0.018	0.01939	0.007	2e-05	status=JK
hrq1-	hrq1-	YLR451W	LEU3		1.05853	0.021	1.0192	0.01	0.0371	0.021	0
hrq1-	hrq1-	YLR450W	HMG2		1.00783	0.043	0.99614	0.027	0.01395	0.043	2e-05
hrq1-	hrq1-	YLR449W	FPR4		1.00416	0.023	0.96355	0.002	0.03922	0.023	0
hrq1-	hrq1-	YLR448W	RPL6B		0.42989	0.053	0.76249	0.058	-0.36465	0.053	0.00496	status=JK
hrq1-	hrq1-	YLR446W	YLR446W		1.01195	0.026	1.00894	0.008	-0.00014	0.026	0
hrq1-	hrq1-	YLR445W	GMC2		1.04993	0.039	1.0442	0.031	0.00545	0.039	1e-05
hrq1-	hrq1-	YLR444C	YLR444C		1.04161	0.025	1.01979	0.005	0.01926	0.025	0
hrq1-	hrq1-	YLR443W	ECM7		0.98741	0.03	0.98985	0.015	-0.00118	0.03	1e-05
hrq1-	hrq1-	YML007W	YAP1		0.97408	0.006	0.95856	0.025	0.02204	0.006	1e-05	status=JK
hrq1-	hrq1-	YML006C	GIS4		0.93122	0.021	0.9399	0.027	-0.0099	0.021	0
hrq1-	hrq1-	YML005W	TRM12		1.017	0.016	1.02106	0.023	-0.00304	0.016	0
hrq1-	hrq1-	YML004C	GLO1		1.04869	0.019	1.0392	0.012	0.01168	0.019	0
hrq1-	hrq1-	YML003W	YML003W		1.05285	0.003	1.02366	0.029	0.02318	0.003	0	status=JK
hrq1-	hrq1-	YML002W	YML002W		1.00038	0.025	0.99859	0.018	-0.00464	0.025	0
hrq1-	hrq1-	YML001W	YPT7		0.59662	0.055	0.5201	0.093	0.07567	0.055	0.00022
hrq1-	hrq1-	YLR461W	PAU4		0.98749	0.074	1.01615	0.003	-0.02848	0.074	0.00011
hrq1-	hrq1-	YLR460C	YLR460C		1.04401	0.029	1.03816	0.019	0.00797	0.029	1e-05
hrq1-	hrq1-	YLR456W	YLR456W		1.00591	0.008	1.00112	0.006	0.00172	0.008	2e-05	status=JK
hrq1-	hrq1-	YLR455W	YLR455W		0.98599	0.031	1.00134	0.038	-0.0166	0.031	1e-05
hrq1-	hrq1-	YML019W	OST6		0.9119	0.021	0.92013	0.026	-0.00912	0.021	0
hrq1-	hrq1-	YML018C	YML018C		1.08249	0.02	1.09012	0.03	-0.00457	0.02	0
hrq1-	hrq1-	YML017W	PSP2		0.98301	0.006	0.96872	0.022	0.01038	0.006	1e-05	status=JK
hrq1-	hrq1-	YML016C	PPZ1		1.01657	0.019	1.0429	0.012	-0.02681	0.019	0
hrq1-	hrq1-	YML013W	UBX2		0.98322	0.023	0.99974	0.006	-0.01832	0.023	0
hrq1-	hrq1-	YML012C-A	YML012C-A		0.40206	0.02	0.23888	0.05	0.16221	0.02	0.00082	status=JK
hrq1-	hrq1-	YML012W	ERV25		0.95909	0.012	1.01365	0.006	-0.05245	0.012	5e-05	status=JK
hrq1-	hrq1-	YML011C	RAD33		1.0001	0.028	0.9295	0.06	0.05001	0.028	0.00026	status=JK
hrq1-	hrq1-	YML010C-B	YML010C-B		0.98398	0.049	0.96898	0.017	0.01713	0.049	3e-05
hrq1-	hrq1-	YML009C	MRPL39		0.95998	0.004	0.94728	0.037	0.00617	0.004	1e-05	status=JK
hrq1-	hrq1-	YML008C	ERG6		1.00555	0.073	0.99972	0.001	0.0055	0.073	0.00011
hrq1-	hrq1-	YML034W	SRC1		0.99754	0.042	0.99416	0.049	-0.0073	0.042	2e-05
hrq1-	hrq1-	YML033W	YML033W		1.07907	0.011	1.02735	0.041	0.05481	0.011	3e-05	status=JK
hrq1-	hrq1-	YML032C	RAD52		0.6296	0.003	0.73979	0.017	-0.107	0.003	1e-05	status=JK
hrq1-	hrq1-	YML030W	RCF1		1.02119	0.027	0.98345	0.017	0.03628	0.027	1e-05
hrq1-	hrq1-	YML029W	USA1		1.07185	0.026	1.05221	0.025	0.01193	0.026	0
hrq1-	hrq1-	YML028W	TSA1		0.89322	0.03	0.84597	0.01	0.04169	0.03	1e-05
hrq1-	hrq1-	YML027W	YOX1		1.03897	0.045	1.05064	0.012	-0.01269	0.045	2e-05
hrq1-	hrq1-	YML026C	RPS18B		0.68766	0.052	0.62086	0.059	0.074	0.052	0.00012
hrq1-	hrq1-	YML022W	APT1		0.93295	0.076	0.96638	0.033	-0.03451	0.075	0.00015
hrq1-	hrq1-	YML021C	UNG1		0.99392	0.037	1.00299	0.026	-0.00991	0.037	1e-05
hrq1-	hrq1-	YML020W	YML020W		0.9962	0.021	0.98011	0.032	0.01886	0.021	0
hrq1-	hrq1-	YML051W	GAL80		1.01999	0.051	1.06418	0.059	-0.04293	0.051	3e-05
hrq1-	hrq1-	YML048W-A	YML048W-A		1.08157	0.009	1.10031	0.03	-0.02179	0.009	2e-05	status=JK
hrq1-	hrq1-	YML048W	GSF2		1.01182	0.035	0.98589	0.01	0.02485	0.035	1e-05
hrq1-	hrq1-	YML047C	PRM6		1.01814	0.017	1.01262	0.022	0.00618	0.017	0
hrq1-	hrq1-	YML042W	CAT2		0.57561	0.052	0.37099	0.272	0.16117	0.052	0.00267	status=JK
hrq1-	hrq1-	YML041C	VPS71		0.8428	0.058	0.91491	0.053	-0.06103	0.058	9e-05
hrq1-	hrq1-	YML038C	YMD8		0.7688	0.005	0.58984	0.052	0.16709	0.005	2e-05	status=JK
hrq1-	hrq1-	YML037C	YML037C		1.0406	0.06	1.02258	0.033	0.01815	0.06	5e-05
hrq1-	hrq1-	YML036W	CGI121		0.99777	0.026	1.03918	0.011	-0.04578	0.026	1e-05
hrq1-	hrq1-	YML035C-A	YML035C-A		0.97402	0.034	1.01283	0.025	-0.03741	0.034	1e-05
hrq1-	hrq1-	YML035C	AMD1		0.93442	0.013	0.94474	0.028	-0.00532	0.013	0
hrq1-	hrq1-	YML062C	MFT1		0.64373	0.055	0.47129	0.018	0.1701	0.055	0.0024	status=JK
hrq1-	hrq1-	YML060W	OGG1		0.97698	0.003	0.97748	0.015	0.00135	0.003	0	status=JK
hrq1-	hrq1-	YML059C	NTE1		1.02491	0.01	1.04755	0.013	-0.01968	0.01	3e-05	status=JK
hrq1-	hrq1-	YML058W	SML1		1.01198	0.037	1.01939	0.01	-0.00729	0.037	1e-05
hrq1-	hrq1-	YML058C-A	YML058C-A		1.02543	0.025	1.04567	0.005	-0.02017	0.025	0
hrq1-	hrq1-	YML057W	CMP2		0.9964	0.047	1.02945	0.012	-0.03376	0.047	3e-05
hrq1-	hrq1-	YML056C	IMD4		1.00565	0.021	0.986	0.029	0.01812	0.021	0
hrq1-	hrq1-	YML055W	SPC2		1.0318	0.008	1.03813	0.007	-0.0057	0.008	2e-05	status=JK
hrq1-	hrq1-	YML054C	CYB2		1.03206	0.034	1.01118	0.029	0.02026	0.034	1e-05
hrq1-	hrq1-	YML053C	YML053C		1.01975	0.02	1.01649	0.025	0.01043	0.02	0
hrq1-	hrq1-	YML052W	SUR7		1.02561	0.045	1.02312	0.012	0.00213	0.045	2e-05
hrq1-	hrq1-	YML081C-A	ATP18		0.92031	0.056	0.87905	0.05	0.05682	0.056	6e-05
hrq1-	hrq1-	YML076C	WAR1		1.02171	0.008	0.98302	0.003	0.03864	0.008	0
hrq1-	hrq1-	YML075C	HMG1		1.02521	0.047	1.0207	0.017	0.00277	0.046	3e-05
hrq1-	hrq1-	YML074C	FPR3		0.97475	0.03	0.96518	0.025	0.00485	0.03	1e-05
hrq1-	hrq1-	YML072C	TCB3		1.02732	0.035	1.00043	0.009	0.02547	0.035	1e-05
hrq1-	hrq1-	YML071C	COG8		1.04607	0.009	1.00184	0.005	0.04354	0.009	2e-05	status=JK
hrq1-	hrq1-	YML070W	DAK1		0.73661	0.202	0.91202	0.189	-0.22367	0.202	0.00534
hrq1-	hrq1-	YML068W	ITT1		1.07141	0.02	1.07542	0.048	-0.00121	0.02	0
hrq1-	hrq1-	YML067C	ERV41		1.04811	0.016	1.0218	0.03	0.01869	0.016	8e-05	status=JK
hrq1-	hrq1-	YML066C	SMA2		0.38457	0.325	0.39506	0.142	0.01382	0.324	0.09857
hrq1-	hrq1-	YML063W	RPS1B		0.70367	0.019	0.61773	0.03	0.09063	0.019	0.00025	status=JK
hrq1-	hrq1-	YML102W	CAC2		0.9177	0.015	0.80688	0.063	0.11856	0.015	8e-05	status=JK
hrq1-	hrq1-	YML102C-A	YML102C-A		0	0	0	0	0	0	#NUM!
hrq1-	hrq1-	YML101C	CUE4		1.0489	0.026	1.05495	0.024	-0.00743	0.026	0
hrq1-	hrq1-	YML100W-A	YML100W-A		1.032	0.013	1.05108	0.02	-0.01999	0.013	0
hrq1-	hrq1-	YML100W	TSL1		1.01362	0.044	0.9923	0.005	0.02314	0.044	2e-05
hrq1-	hrq1-	YML099C	ARG81		0.97754	0.036	1.06715	0.004	-0.09245	0.036	1e-05
hrq1-	hrq1-	YML097C	VPS9		0.94704	0.014	0.81568	0.036	0.1394	0.014	7e-05	status=JK
hrq1-	hrq1-	YML096W	YML096W		1.01247	0.029	1.01492	0.031	0.0036	0.029	1e-05
hrq1-	hrq1-	YML095C	RAD10		0.96252	0.027	0.98237	0.018	-0.02435	0.027	1e-05
hrq1-	hrq1-	YML094W	GIM5		1.07563	0.049	1.04391	0.027	0.02624	0.049	3e-05
hrq1-	hrq1-	YML090W	YML090W		0.86603	0.028	0.96711	0.032	-0.10575	0.028	1e-05
hrq1-	hrq1-	YML118W	NGL3		1.0302	0.039	1.02718	0.002	0.00177	0.039	1e-05
hrq1-	hrq1-	YML117W-A	YML117W-A		1.05813	0.027	1.05711	0.012	-0.00243	0.027	0
hrq1-	hrq1-	YML117W	NAB6		1.04342	0.029	1.01404	0.033	0.02893	0.029	1e-05
hrq1-	hrq1-	YML116W	ATR1		1.0481	0.035	1.03226	0.01	0.01327	0.035	1e-05
hrq1-	hrq1-	YML113W	DAT1		1.027	0.025	1.04062	0.039	-0.01954	0.025	0
hrq1-	hrq1-	YML109W	ZDS2		0.95103	0.055	0.99439	0.038	-0.0489	0.055	5e-05
hrq1-	hrq1-	YML108W	YML108W		0.97909	0.02	1.00021	0.052	-0.03271	0.02	0.00015	status=JK
hrq1-	hrq1-	YML107C	PML39		0.94497	0.071	0.96754	0.031	-0.01732	0.071	0.00012
hrq1-	hrq1-	YML106W	URA5		0.98133	0.011	0.96722	0.037	0.01171	0.011	4e-05	status=JK
hrq1-	hrq1-	YML104C	MDM1		0.99615	0.021	1.01977	0.01	-0.02568	0.021	0
hrq1-	hrq1-	YML103C	NUP188		0.82808	0.01	0.74378	0.033	0.0886	0.01	5e-05	status=JK
hrq1-	hrq1-	YMR004W	MVP1		0.99924	0.023	1.01192	0.021	-0.01793	0.023	0
hrq1-	hrq1-	YMR003W	AIM34		1.04207	0.01	1.08693	0.03	-0.03955	0.01	3e-05	status=JK
hrq1-	hrq1-	YMR002W	MIC17		1.09003	0.026	1.095	0.004	-0.00717	0.026	0
hrq1-	hrq1-	YML131W	YML131W		0.97997	0.008	1.02578	0.023	-0.04824	0.008	2e-05	status=JK
hrq1-	hrq1-	YML128C	MSC1		0.9984	0.004	0.94932	0.032	0.05185	0.004	0	status=JK
hrq1-	hrq1-	YML124C	TUB3		1.08685	0.026	1.1007	0.024	-0.01027	0.026	0
hrq1-	hrq1-	YML123C	PHO84		1.06304	0.024	1.04509	0.022	0.01392	0.024	0
hrq1-	hrq1-	YML122C	YML122C		0.95892	0.025	0.9498	0.023	0.01437	0.025	0
hrq1-	hrq1-	YML121W	GTR1		0.88906	0.04	0.8327	0.02	0.06511	0.04	2e-05
hrq1-	hrq1-	YML120C	NDI1		1.05724	0.019	1.03366	0.02	0.0255	0.019	0
hrq1-	hrq1-	YML119W	YML119W		1.00258	0.028	1.02443	0.031	-0.01941	0.028	1e-05
hrq1-	hrq1-	YMR018W	YMR018W		1.02724	0.044	1.02339	0.027	-0.00447	0.044	2e-05
hrq1-	hrq1-	YMR017W	SPO20		0.91848	0.061	1.05611	0.046	-0.14254	0.061	8e-05
hrq1-	hrq1-	YMR016C	SOK2		0.93979	0.059	0.94881	0.012	-0.00712	0.059	7e-05
hrq1-	hrq1-	YMR015C	ERG5		0.99895	0.039	0.96715	0.004	0.03196	0.039	2e-05
hrq1-	hrq1-	YMR012W	CLU1		1.0762	0.046	1.03538	0.034	0.03299	0.046	2e-05
hrq1-	hrq1-	YMR011W	HXT2		0.63159	0.12	0.44773	0.003	0.18214	0.12	0.00182
hrq1-	hrq1-	YMR010W	YMR010W		1.04862	0.006	1.06497	0.005	-0.01722	0.006	1e-05	status=JK
hrq1-	hrq1-	YMR009W	ADI1		1.00098	0.069	1.03851	0.05	-0.03583	0.069	9e-05
hrq1-	hrq1-	YMR008C	PLB1		1.06645	0.016	1.04378	0.027	0.01435	0.015	7e-05	status=JK
hrq1-	hrq1-	YMR007W	YMR007W		1.0119	0.026	1.0046	0.005	0.00564	0.026	0
hrq1-	hrq1-	YMR006C	PLB2		1.01156	0.016	0.97767	0.035	0.0227	0.016	0
hrq1-	hrq1-	YMR031C	EIS1		1.13275	0.046	1.08248	0.03	0.05454	0.046	2e-05
hrq1-	hrq1-	YMR030W	RSF1		1.125	0.011	1.11019	0.021	0.01849	0.011	3e-05	status=JK
hrq1-	hrq1-	YMR029C	FAR8		1.03718	0.045	1.04742	0.018	-0.00962	0.045	2e-05
hrq1-	hrq1-	YMR027W	YMR027W		1.10703	0.01	1.0742	0.014	0.02892	0.01	3e-05	status=JK
hrq1-	hrq1-	YMR026C	PEX12		1.06551	0.072	0.93445	0.072	0.11436	0.072	8e-05
hrq1-	hrq1-	YMR025W	CSI1		1.04266	0.007	0.97418	0.019	0.06839	0.007	2e-05	status=JK
hrq1-	hrq1-	YMR023C	MSS1		0.99516	0.019	0.97069	0.014	0.02618	0.019	0
hrq1-	hrq1-	YMR022W	UBC7		0.99905	0.02	1.02071	0.025	-0.02393	0.02	0
hrq1-	hrq1-	YMR021C	MAC1		0.81262	0.003	0.86835	0.067	-0.06259	0.003	0	status=JK
hrq1-	hrq1-	YMR020W	FMS1		0.93931	0.029	0.97242	0.011	-0.03327	0.029	1e-05
hrq1-	hrq1-	YMR019W	STB4		0.88222	0.046	0.85195	0.023	0.03516	0.046	4e-05
hrq1-	hrq1-	YMR044W	IOC4		1.06238	0.017	1.09988	0.02	-0.04284	0.017	0
hrq1-	hrq1-	YMR042W	ARG80		1.03602	0.005	1.03808	0.034	-0.01014	0.005	1e-05	status=JK
hrq1-	hrq1-	YMR041C	ARA2		0.75673	0.08	0.52912	0.099	0.25165	0.08	0.00032
hrq1-	hrq1-	YMR040W	YET2		1.02285	0.059	1.07764	0.003	-0.05369	0.059	5e-05
hrq1-	hrq1-	YMR039C	SUB1		0.80268	0.053	0.80692	0.053	-0.01685	0.053	8e-05
hrq1-	hrq1-	YMR038C	CCS1		0.08955	0.005	0.06926	0.001	0.01986	0.005	0.00089	status=JK
hrq1-	hrq1-	YMR037C	MSN2		0.9617	0.044	0.96737	0.025	-0.00668	0.044	3e-05
hrq1-	hrq1-	YMR036C	MIH1		1.06148	0.02	0.99004	0.006	0.0707	0.02	0.00012	status=JK
hrq1-	hrq1-	YMR035W	IMP2		0.98891	0.012	0.91665	0.007	0.07127	0.012	0
hrq1-	hrq1-	YMR034C	YMR034C		1.04002	0.022	0.96674	0.013	0.07253	0.022	0
hrq1-	hrq1-	YMR031W-A	YMR031W-A		0.84713	0.124	0.72683	0.002	0.12012	0.124	0.00086
hrq1-	hrq1-	YMR063W	RIM9		0.87426	0.021	0.85882	0.036	0.01166	0.021	0
hrq1-	hrq1-	YMR060C	SAM37		0.96359	0.017	1.01468	0.013	-0.05428	0.017	0
hrq1-	hrq1-	YMR058W	FET3		1.0643	0.029	1.08608	0.005	-0.02257	0.029	1e-05
hrq1-	hrq1-	YMR057C	YMR057C		1.043	0.063	1.01567	0.004	0.0253	0.063	6e-05
hrq1-	hrq1-	YMR056C	AAC1		0.99945	0.036	1.03617	0.022	-0.03785	0.036	1e-05
hrq1-	hrq1-	YMR055C	BUB2		0.99045	0.094	1.04711	0.022	-0.05482	0.094	0.00024
hrq1-	hrq1-	YMR054W	STV1		1.02655	0.017	0.98107	0.036	0.04659	0.017	9e-05	status=JK
hrq1-	hrq1-	YMR053C	STB2		1.00313	0.008	0.99961	0.046	-0.00376	0.008	2e-05	status=JK
hrq1-	hrq1-	YMR052W	FAR3		1.06661	0.051	1.06608	0.044	0.00103	0.051	3e-05
hrq1-	hrq1-	YMR052C-A	YMR052C-A		0.97661	0.052	0.98304	0.009	-0.00537	0.052	4e-05
hrq1-	hrq1-	YMR048W	CSM3		0.9811	0.017	0.97102	0.021	0.0086	0.017	0.0001	status=JK
hrq1-	hrq1-	YMR086C-A	YMR086C-A		1.06806	0.005	1.05271	0.012	0.01315	0.005	1e-05	status=JK
hrq1-	hrq1-	YMR085W	YMR085W		1.08409	0.017	1.06543	0.024	0.01534	0.017	0
hrq1-	hrq1-	YMR080C	NAM7		1.06898	0.076	1.07757	0.029	-0.00657	0.076	0.0001
hrq1-	hrq1-	YMR078C	CTF18		0.83419	0.035	0.77684	0.002	0.05598	0.035	2e-05
hrq1-	hrq1-	YMR075W	RCO1		0.95654	0.012	0.97286	0.005	-0.01697	0.012	0
hrq1-	hrq1-	YMR075C-A	YMR075C-A		0.96158	0.026	0.96796	0.015	-0.01101	0.026	1e-05
hrq1-	hrq1-	YMR073C	IRC21		1.03957	0.036	1.00461	0.006	0.03137	0.036	1e-05
hrq1-	hrq1-	YMR070W	MOT3		0.93182	0.023	0.95419	0.029	-0.02902	0.023	0
hrq1-	hrq1-	YMR068W	AVO2		1.04512	0.016	1.00417	0.012	0.0434	0.016	8e-05	status=JK
hrq1-	hrq1-	YMR067C	UBX4		0.93917	0.006	0.93699	0.027	-0.00161	0.006	1e-05	status=JK
hrq1-	hrq1-	YMR065W	KAR5		0.73469	0.065	0.52205	0.032	0.20936	0.065	0.00019
hrq1-	hrq1-	YMR103C	YMR103C		1.00003	0.02	1.00199	0.021	-0.00531	0.02	0
hrq1-	hrq1-	YMR102C	YMR102C		1.05011	0.025	1.03859	0.027	0.01428	0.025	0
hrq1-	hrq1-	YMR101C	SRT1		1.06213	0.026	1.06397	0.017	-0.00658	0.026	0
hrq1-	hrq1-	YMR100W	MUB1		0.92311	0.007	0.86914	0.01	0.05269	0.007	2e-05	status=JK
hrq1-	hrq1-	YMR099C	YMR099C		0.97593	0.013	1.00207	0.012	-0.02593	0.013	6e-05	status=JK
hrq1-	hrq1-	YMR096W	SNZ1		0.95702	0.056	0.94923	0.025	0.00623	0.055	5e-05
hrq1-	hrq1-	YMR095C	SNO1		1.05858	0.025	1.05561	0.019	-0.00087	0.025	0
hrq1-	hrq1-	YMR092C	AIP1		0.9598	0.006	1.00159	0.013	-0.04203	0.006	1e-05	status=JK
hrq1-	hrq1-	YMR088C	VBA1		0	0	0.02834	0.049	0	0	#NUM!	status=JK
hrq1-	hrq1-	YMR087W	YMR087W		0.97833	0.032	0.96622	0.003	0.01081	0.032	1e-05
hrq1-	hrq1-	YMR086W	SEG1		1.04949	0.032	1.05531	0.017	-0.00562	0.032	1e-05
hrq1-	hrq1-	YMR119W	ASI1		1.02037	0.016	0.98739	0.001	0.03253	0.016	0
hrq1-	hrq1-	YMR116C	ASC1		0.49844	0.02	0.39279	0.058	0.12351	0.02	2e-05
hrq1-	hrq1-	YMR115W	MGR3		0.96411	0.04	0.90632	0.017	0.06152	0.04	2e-05
hrq1-	hrq1-	YMR114C	YMR114C		1.00206	0.011	1.02579	0.013	-0.0252	0.011	0
hrq1-	hrq1-	YMR111C	YMR111C		1.01391	0.021	1.00376	0.014	0.01241	0.021	0.00014	status=JK
hrq1-	hrq1-	YMR110C	HFD1		1.08099	0.021	1.0704	0.021	0.00847	0.021	0
hrq1-	hrq1-	YMR109W	MYO5		1.10598	0.054	1.08367	0.029	0.0232	0.054	3e-05
hrq1-	hrq1-	YMR107W	SPG4		1.05887	0.01	1.06126	0.024	0.00061	0.01	3e-05	status=JK
hrq1-	hrq1-	YMR106C	YKU80		0.99601	0.022	0.98886	0.049	0.01121	0.022	0
hrq1-	hrq1-	YMR105C	PGM2		1.01662	0.018	1.02593	0.016	-0.01065	0.018	0.00011	status=JK
hrq1-	hrq1-	YMR104C	YPK2		1.05404	0.029	1.02682	0.012	0.02867	0.029	1e-05
hrq1-	hrq1-	YMR132C	JLP2		1.00925	0.045	0.98912	0.007	0.02311	0.045	2e-05
hrq1-	hrq1-	YMR130W	YMR130W		0.96365	0.041	0.97565	0.005	-0.01148	0.041	2e-05
hrq1-	hrq1-	YMR129W	POM152		1.06007	0.018	1.05667	0.012	0.00347	0.018	0
hrq1-	hrq1-	YMR127C	SAS2		1.07589	0.009	1.08175	0.009	-0.00745	0.009	2e-05	status=JK
hrq1-	hrq1-	YMR126C	DLT1		0.97611	0.025	1.00232	0.028	-0.02392	0.025	0
hrq1-	hrq1-	YMR124W	YMR124W		1.06923	0.069	1.07854	0.012	-0.00456	0.069	7e-05
hrq1-	hrq1-	YMR123W	PKR1		0.9097	0.044	0.89226	0.008	0.0185	0.044	3e-05
hrq1-	hrq1-	YMR122C	YMR122C		1.04036	0.044	1.02622	0.025	0.01965	0.044	2e-05
hrq1-	hrq1-	YMR121C	RPL15B		1.02878	0.008	0.99717	0.048	0.01482	0.008	2e-05	status=JK
hrq1-	hrq1-	YMR120C	ADE17		1.04458	0.069	1.03359	0.022	0.0106	0.069	8e-05
hrq1-	hrq1-	YMR119W-A	YMR119W-A		1.01889	0.026	0.99775	0.019	0.02437	0.026	0
hrq1-	hrq1-	YMR144W	YMR144W		1.06067	0.013	0.98062	0.024	0.08197	0.013	5e-05	status=JK
hrq1-	hrq1-	YMR143W	RPS16A		0.66951	0.059	0.61197	0.017	0.06619	0.059	0.00019
hrq1-	hrq1-	YMR141C	YMR141C		1.06455	0.016	1.06925	0.019	-0.00713	0.016	0
hrq1-	hrq1-	YMR140W	SIP5		1.05151	0.055	1.06674	0.035	-0.0207	0.055	4e-05
hrq1-	hrq1-	YMR139W	RIM11		0	0	1.01714	0.046	-1.01869	0	#NUM!
hrq1-	hrq1-	YMR138W	CIN4		1.07314	0.015	1.04785	0.028	0.02696	0.015	0
hrq1-	hrq1-	YMR137C	PSO2		0.98471	0.037	1.00924	0.026	-0.02499	0.037	2e-05
hrq1-	hrq1-	YMR136W	GAT2		1.04571	0.02	0.98486	0.025	0.071	0.02	0.00012	status=JK
hrq1-	hrq1-	YMR135W-A	YMR135W-A		0.92122	0.057	0.98864	0.014	-0.07199	0.056	6e-05
hrq1-	hrq1-	YMR135C	GID8		0.99531	0.041	1.00751	0.012	-0.01332	0.041	2e-05
hrq1-	hrq1-	YMR133W	REC114		1.03431	0.037	1.00597	0.002	0.0281	0.037	1e-05
hrq1-	hrq1-	YMR158C-A	YMR158C-A		1.00128	0.061	0.97706	0.051	0.01554	0.061	6e-05
hrq1-	hrq1-	YMR157C	AIM36		0.99702	0.017	1.00211	0.036	-0.01161	0.017	0
hrq1-	hrq1-	YMR156C	TPP1		1.04541	0.004	1.06234	0.006	-0.01807	0.004	1e-05	status=JK
hrq1-	hrq1-	YMR155W	YMR155W		1.01693	0.023	1.05755	0.003	-0.04032	0.023	0
hrq1-	hrq1-	YMR154C	RIM13		0.88387	0.03	0.89485	0.025	-0.00919	0.03	1e-05
hrq1-	hrq1-	YMR153W	NUP53		1.01329	0.022	1.02494	0.03	-0.01945	0.022	0
hrq1-	hrq1-	YMR153C-A	YMR153C-A		0.98819	0.003	0.98591	0.024	0.00488	0.003	0	status=JK
hrq1-	hrq1-	YMR152W	YIM1		1.02286	0.062	0.99092	0.016	0.02655	0.062	6e-05
hrq1-	hrq1-	YMR148W	OSW5		0.99814	0.048	0.99321	0.03	0.00308	0.048	3e-05
hrq1-	hrq1-	YMR147W	YMR147W		1.09861	0.037	1.0678	0.022	0.02499	0.037	1e-05
hrq1-	hrq1-	YMR145C	NDE1		1.18436	0.005	1.07013	0.017	0.11319	0.005	1e-05	status=JK
hrq1-	hrq1-	YMR170C	ALD2		1.09056	0.008	1.09249	0.034	-0.00479	0.008	2e-05	status=JK
hrq1-	hrq1-	YMR169C	ALD3		1.03247	0.036	0.97781	0.005	0.05675	0.036	1e-05
hrq1-	hrq1-	YMR167W	MLH1		0.89811	0.015	0.8572	0.014	0.03865	0.014	9e-05	status=JK
hrq1-	hrq1-	YMR166C	YMR166C		0.92402	0.045	0.88257	0.035	0.04344	0.045	3e-05
hrq1-	hrq1-	YMR164C	MSS11		1.01251	0.009	1.00422	0.021	0.00367	0.009	0
hrq1-	hrq1-	YMR163C	INP2		1.00256	0.024	0.91912	0.018	0.08236	0.024	0
hrq1-	hrq1-	YMR162C	DNF3		1.0401	0.031	1.03473	0.004	0.00587	0.031	1e-05
hrq1-	hrq1-	YMR161W	HLJ1		0	0	0	0	0	0	#NUM!
hrq1-	hrq1-	YMR160W	YMR160W		1.06252	0.052	1.08186	0.019	-0.01687	0.052	3e-05
hrq1-	hrq1-	YMR159C	ATG16		0.99466	0.016	0.93	0.048	0.05929	0.016	8e-05	status=JK
hrq1-	hrq1-	YMR158W-A	YMR158W-A		1.02003	0.036	0.98062	0.018	0.03938	0.036	1e-05
hrq1-	hrq1-	YMR179W	SPT21		0.78881	0.039	0.75708	0.017	0.03539	0.039	3e-05
hrq1-	hrq1-	YMR178W	YMR178W		1.06063	0.028	1.06481	0.024	-0.00322	0.028	0
hrq1-	hrq1-	YMR177W	MMT1		1.0437	0.051	1.02977	0.005	0.01539	0.051	3e-05
hrq1-	hrq1-	YMR176W	ECM5		1.00425	0.049	1.0006	0.007	0.00193	0.049	3e-05
hrq1-	hrq1-	YMR175W	SIP18		1.01401	0.05	1.0383	0.013	-0.02192	0.05	3e-05
hrq1-	hrq1-	YMR174C	PAI3		1.01141	0.004	0.98891	0.02	0.02462	0.004	1e-05	status=JK
hrq1-	hrq1-	YMR173W-A	YMR173W-A		0.99913	0.005	1.00946	0.028	-0.01353	0.005	1e-05	status=JK
hrq1-	hrq1-	YMR173W	DDR48		1.00319	0.009	0.98821	0.012	0.01228	0.009	3e-05	status=JK
hrq1-	hrq1-	YMR172W	HOT1		1.02694	0.02	1.00084	0.006	0.02435	0.02	0
hrq1-	hrq1-	YMR172C-A	YMR172C-A		0.98085	0.006	1.04311	0.009	-0.05827	0.006	1e-05	status=JK
hrq1-	hrq1-	YMR171C	EAR1		1.04614	0.042	1.02746	0.019	0.01463	0.042	2e-05
hrq1-	hrq1-	YMR192W	GYL1		0.96669	0.009	0.98481	0.012	-0.01805	0.009	0
hrq1-	hrq1-	YMR191W	SPG5		1.08741	0.01	1.06814	0.012	0.02253	0.01	3e-05	status=JK
hrq1-	hrq1-	YMR190C	SGS1		0.88232	0.027	0.87782	0.037	-0.00146	0.027	1e-05
hrq1-	hrq1-	YMR189W	GCV2		1.00006	0.032	1.0064	0.014	-0.00335	0.032	1e-05
hrq1-	hrq1-	YMR188C	MRPS17		0.94059	0.01	1.02096	0.008	-0.08051	0.009	3e-05	status=JK
hrq1-	hrq1-	YMR187C	YMR187C		1.04134	0.008	1.01492	0.026	0.01984	0.008	0
hrq1-	hrq1-	YMR186W	HSC82		1.01248	0.009	1.00342	0.031	0.00238	0.009	3e-05	status=JK
hrq1-	hrq1-	YMR183C	SSO2		1.05253	0.011	1.03145	0.02	0.02207	0.011	0
hrq1-	hrq1-	YMR182C	RGM1		1.02709	0.031	1.02689	0.031	-0.00184	0.031	1e-05
hrq1-	hrq1-	YMR181C	YMR181C		0.98815	0.033	1.00335	0.017	-0.01904	0.033	1e-05
hrq1-	hrq1-	YMR180C	CTL1		1.00251	0.014	1.01634	0.019	-0.01409	0.014	6e-05	status=JK
hrq1-	hrq1-	YMR206W	YMR206W		1.11632	0.032	1.08492	0.023	0.02942	0.032	1e-05
hrq1-	hrq1-	YMR205C	PFK2		0.86059	0.01	0.848	0.017	0.01005	0.01	4e-05	status=JK
hrq1-	hrq1-	YMR204C	INP1		0.77153	0.264	0.78818	0.15	-0.00881	0.263	0.00993
hrq1-	hrq1-	YMR202W	ERG2		0.8649	0.049	0.82706	0.031	0.03433	0.049	5e-05
hrq1-	hrq1-	YMR201C	RAD14		0.58242	0.327	0.67274	0.216	-0.10986	0.327	0.03783
hrq1-	hrq1-	YMR199W	CLN1		1.01129	0.101	1.04846	0.034	-0.04304	0.101	0.00028
hrq1-	hrq1-	YMR198W	CIK1		0	0	0	0	0	0	#NUM!
hrq1-	hrq1-	YMR196W	YMR196W		1.01881	0.022	1.0371	0.012	-0.02039	0.022	0
hrq1-	hrq1-	YMR195W	ICY1		1.04748	0.054	1.03512	0.031	0.02099	0.054	4e-05
hrq1-	hrq1-	YMR194W	RPL36A		0.92242	0.029	0.94561	0.012	-0.0253	0.029	1e-05
hrq1-	hrq1-	YMR193C-A	YMR193C-A		0.92275	0.049	0.89352	0.036	0.04158	0.049	0.00093	status=JK
hrq1-	hrq1-	YMR224C	MRE11		0.66385	0.015	0.66011	0.007	0.00013	0.015	0
hrq1-	hrq1-	YMR223W	UBP8		0.90079	0.059	0.9106	0.048	-0.00352	0.059	8e-05
hrq1-	hrq1-	YMR222C	FSH2		1.01698	0.032	1.03745	0.017	-0.0197	0.032	1e-05
hrq1-	hrq1-	YMR221C	YMR221C		0.99316	0.028	0.98895	0.015	0.00361	0.028	1e-05
hrq1-	hrq1-	YMR219W	ESC1		0.99334	0.036	0.99061	0.047	0.00569	0.036	1e-05
hrq1-	hrq1-	YMR216C	SKY1		0.95219	0.031	0.90638	0.02	0.04892	0.031	1e-05
hrq1-	hrq1-	YMR215W	GAS3		0.97524	0.102	1.03841	0.01	-0.06442	0.102	0.00031
hrq1-	hrq1-	YMR214W	SCJ1		1.0454	0.038	1.02557	0.007	0.01625	0.038	1e-05
hrq1-	hrq1-	YMR210W	YMR210W		0.98024	0.062	1.0322	0.025	-0.04717	0.062	7e-05
hrq1-	hrq1-	YMR209C	YMR209C		1.01905	0.029	1.0287	0.002	-0.01001	0.029	1e-05
hrq1-	hrq1-	YMR207C	HFA1		0.9954	0.024	0.93966	0.026	0.05942	0.024	0
hrq1-	hrq1-	YMR244C-A	COA6		0.96873	0.058	1.02289	0.066	-0.0644	0.058	6e-05
hrq1-	hrq1-	YMR243C	ZRC1		0.81756	0.007	0.79089	0.02	0.02925	0.007	3e-05	status=JK
hrq1-	hrq1-	YMR241W	YHM2		0.77127	0.04	0.65152	0.155	0.1354	0.04	0.00088	status=JK
hrq1-	hrq1-	YMR238W	DFG5		1.13638	0.07	1.0511	0.013	0.08412	0.07	6e-05
hrq1-	hrq1-	YMR237W	BCH1		0	0	0	0	0	0	#NUM!
hrq1-	hrq1-	YMR234W	RNH1		1.01105	0.026	1.02139	0.033	-0.00976	0.026	0
hrq1-	hrq1-	YMR233W	TRI1		1.02246	0.018	0.98928	0.023	0.03384	0.018	0
hrq1-	hrq1-	YMR232W	FUS2		0.92736	0.045	0.95264	0.014	-0.03072	0.045	3e-05
hrq1-	hrq1-	YMR230W	RPS10B		0.85795	0.057	0.74681	0.014	0.11299	0.057	8e-05
hrq1-	hrq1-	YMR226C	YMR226C		0.97617	0.012	0.97825	0.019	-0.00411	0.012	5e-05	status=JK
hrq1-	hrq1-	YMR225C	MRPL44		1.02109	0.03	0.97764	0.016	0.0445	0.03	1e-05
hrq1-	hrq1-	YOR202W	HIS3		0.9938	0.104	1.00403	0.082	-0.00916	0.104	0	status=JK
hrq1-	hrq1-	YGR178C	PBP1		0.94564	0.058	0.97523	0.052	-0.02639	0.057	6e-05
hrq1-	hrq1-	YGR177C	ATF2		1.11081	0.044	1.07489	0.025	0.03194	0.044	2e-05
hrq1-	hrq1-	YGR176W	YGR176W		0.99008	0.009	0.99512	0.016	-0.00137	0.009	3e-05	status=JK
hrq1-	hrq1-	YGR174C	CBP4		0.92122	0.026	0.96476	0.031	-0.04116	0.026	1e-05
hrq1-	hrq1-	YGR173W	RBG2		0.74684	0.111	0.65246	0.051	0.0835	0.111	0.00088
hrq1-	hrq1-	YGR170W	PSD2		1.037	0.028	1.001	0.047	0.03029	0.028	1e-05
hrq1-	hrq1-	YGR169C	PUS6		1.02698	0.042	1.03349	0.022	-0.0125	0.042	2e-05
hrq1-	hrq1-	YGR168C	YGR168C		0.95176	0.087	1.0147	0.031	-0.06127	0.087	0.00021
hrq1-	hrq1-	YGR166W	TRS65		0.98037	0.059	0.95694	0.013	0.0234	0.059	6e-05
hrq1-	hrq1-	YGR164W	YGR164W		1.02715	0.027	1.01918	0.009	0.00754	0.027	0
hrq1-	hrq1-	YGR163W	GTR2		1.02776	0.016	0.98377	0.007	0.04293	0.016	8e-05	status=JK
hrq1-	hrq1-	YGR196C	FYV8		1.00464	0.047	0.98483	0.03	0.02481	0.047	3e-05
hrq1-	hrq1-	YGR194C	XKS1		1.05388	0.01	1.03352	0.009	0.01835	0.01	0
hrq1-	hrq1-	YGR193C	PDX1		0.93584	0.038	0.9419	0.028	0.00158	0.038	2e-05
hrq1-	hrq1-	YGR192C	TDH3		1.00221	0.033	1.0107	0.024	-0.00829	0.033	1e-05
hrq1-	hrq1-	YGR189C	CRH1		1.03934	0.051	1.05213	0.038	-0.02102	0.051	3e-05
hrq1-	hrq1-	YGR188C	BUB1		0.64368	0.023	0.53121	0.016	0.11278	0.023	0.00044	status=JK
hrq1-	hrq1-	YGR187C	HGH1		0.95714	0.01	0.95572	0.018	-0.00016	0.01	0
hrq1-	hrq1-	YGR184C	UBR1		0.94276	0.004	0.95244	0.033	-0.01598	0.004	1e-05	status=JK
hrq1-	hrq1-	YGR183C	QCR9		0.90921	0.03	0.98767	0.014	-0.07807	0.03	1e-05
hrq1-	hrq1-	YGR182C	YGR182C		0.99183	0.036	1.04083	0.012	-0.05493	0.036	1e-05
hrq1-	hrq1-	YGR181W	TIM13		0.95497	0.043	0.99865	0.013	-0.0427	0.043	3e-05
hrq1-	hrq1-	YGR209C	TRX2		1.00204	0.056	0.98617	0.051	0.01547	0.056	5e-05
hrq1-	hrq1-	YGR208W	SER2		1.03167	0.029	1.03191	0.004	-2e-05	0.029	1e-05
hrq1-	hrq1-	YGR207C	CIR1		1.04058	0.01	1.03965	0.006	0.00074	0.01	0
hrq1-	hrq1-	YGR206W	MVB12		1.00397	0.028	0.9898	0.016	0.01262	0.028	1e-05
hrq1-	hrq1-	YGR205W	TDA10		1.06818	0.015	1.02672	0.018	0.03561	0.015	0
hrq1-	hrq1-	YGR203W	YCH1		0.99158	0.044	1.00465	0.014	-0.01306	0.044	2e-05
hrq1-	hrq1-	YGR202C	PCT1		1.04414	0.042	1.03197	0.032	0.01634	0.042	2e-05
hrq1-	hrq1-	YGR201C	YGR201C		1.0869	0.005	1.04868	0.012	0.03861	0.005	1e-05	status=JK
hrq1-	hrq1-	YGR200C	ELP2		0.80055	0.047	0.76377	0.032	0.03808	0.047	6e-05
hrq1-	hrq1-	YGR199W	PMT6		1.03923	0.03	1.02359	0.024	0.01315	0.03	1e-05
hrq1-	hrq1-	YGR197C	SNG1		0.92905	0.059	0.9921	0.039	-0.06648	0.059	7e-05
hrq1-	hrq1-	YGR227W	DIE2		0.98631	0.021	0.9723	0.024	0.01396	0.021	0
hrq1-	hrq1-	YGR226C	YGR226C		0.95991	0.03	0.98965	0.005	-0.0309	0.03	1e-05
hrq1-	hrq1-	YGR225W	AMA1		1.00959	0.01	0.99205	0.005	0.0172	0.01	3e-05	status=JK
hrq1-	hrq1-	YGR224W	AZR1		0.99879	0.034	1.00675	0.016	-0.00759	0.034	1e-05
hrq1-	hrq1-	YGR223C	HSV2		0.97796	0.041	0.95925	0.037	0.02133	0.041	2e-05
hrq1-	hrq1-	YGR221C	TOS2		1.015	0.029	1.00272	0.021	0.01658	0.029	1e-05
hrq1-	hrq1-	YGR217W	CCH1		1.00312	0.05	1.00803	0.045	-0.01429	0.05	3e-05
hrq1-	hrq1-	YGR214W	RPS0A		0.8947	0.043	0.80954	0.056	0.0745	0.043	3e-05
hrq1-	hrq1-	YGR213C	RTA1		1.06608	0.009	1.04903	0.018	0.01268	0.009	0
hrq1-	hrq1-	YGR212W	SLI1		1.08432	0.042	1.07728	0.02	0.00743	0.042	2e-05
hrq1-	hrq1-	YGR210C	YGR210C		1.00579	0.055	1.0246	0.018	-0.0209	0.055	5e-05
hrq1-	hrq1-	YGR238C	KEL2		1.03043	0.102	1.01045	0.011	0.02191	0.102	0.00027
hrq1-	hrq1-	YGR237C	YGR237C		0.34927	0.007	0.35481	0.032	-0.01362	0.007	0.00015	status=JK
hrq1-	hrq1-	YGR236C	SPG1		0.99037	0.008	1.01174	0.021	-0.02047	0.008	0
hrq1-	hrq1-	YGR235C	MOS2		1.0046	0.017	1.03192	0.047	-0.02069	0.017	0.0001	status=JK
hrq1-	hrq1-	YGR234W	YHB1		1.0494	0.055	1.04339	0.029	0.00553	0.055	4e-05
hrq1-	hrq1-	YGR233C	PHO81		1.0503	0.069	1.07246	0.011	-0.02487	0.069	8e-05
hrq1-	hrq1-	YGR231C	PHB2		0.72162	0.051	0.92812	0.024	-0.20328	0.051	0.0001
hrq1-	hrq1-	YGR232W	NAS6		1.02528	0.031	1.02356	0.001	0.00221	0.031	1e-05
hrq1-	hrq1-	YGR230W	BNS1		1.04266	0.051	1.00964	0.017	0.03198	0.05	3e-05
hrq1-	hrq1-	YGR229C	SMI1		0.76654	0.099	0.77067	0.062	-0.01432	0.099	0.00058
hrq1-	hrq1-	YGR228W	YGR228W		0.98411	0.004	0.9526	0.005	0.03408	0.004	1e-05	status=JK
hrq1-	hrq1-	YGR259C	YGR259C		0.94135	0.033	0.94102	0.012	-0.00016	0.033	1e-05
hrq1-	hrq1-	YGR256W	GND2		1.0589	0.033	1.05421	0.013	0.00214	0.033	1e-05
hrq1-	hrq1-	YGR250C	YGR250C		1.02845	0.003	1.00794	0.003	0.02066	0.003	0	status=JK
hrq1-	hrq1-	YGR249W	MGA1		1.04498	0.02	0.99837	0.018	0.04413	0.02	0
hrq1-	hrq1-	YGR248W	SOL4		0.99039	0.029	1.00152	0.002	-0.01098	0.029	1e-05
hrq1-	hrq1-	YGR247W	CPD1		0.95223	0.059	0.97562	0.027	-0.0183	0.059	6e-05
hrq1-	hrq1-	YGR244C	LSC2		1.08053	0.058	1.06817	0.011	0.0184	0.058	4e-05
hrq1-	hrq1-	YGR243W	FMP43		1.09976	0.077	1.09092	0.052	0.00438	0.077	9e-05
hrq1-	hrq1-	YGR242W	YGR242W		1.04879	0.034	1.02844	0.004	0.01828	0.034	1e-05
hrq1-	hrq1-	YGR241C	YAP1802		0.98321	0.032	0.99529	0.05	-0.00757	0.032	1e-05
hrq1-	hrq1-	YGR239C	PEX21		0.92931	0.07	0.91913	0.009	0.01075	0.07	0.00012
hrq1-	hrq1-	YGR282C	BGL2		1.12405	0.058	1.17172	0.007	-0.04603	0.058	4e-05
hrq1-	hrq1-	YGR281W	YOR1		1.03321	0.045	1.02155	0.025	0.00535	0.045	2e-05
hrq1-	hrq1-	YGR279C	SCW4		1.05388	0.006	1.04896	0.005	0.00375	0.006	1e-05	status=JK
hrq1-	hrq1-	YGR275W	RTT102		1.00225	0.022	1.01806	0.014	-0.01384	0.022	0
hrq1-	hrq1-	YGR270W	YTA7		0.81999	0.053	0.76531	0.006	0.05472	0.053	7e-05
hrq1-	hrq1-	YGR269W	YGR269W		1.01089	0.063	0.9696	0.01	0.0416	0.063	7e-05
hrq1-	hrq1-	YGR268C	HUA1		1.03439	0.011	1.00117	0.015	0.03286	0.011	0
hrq1-	hrq1-	YGR266W	YGR266W		1.00739	0.054	1.02949	0.033	-0.03152	0.054	4e-05
hrq1-	hrq1-	YGR263C	SAY1		0.98037	0.007	0.98205	0.029	-0.00936	0.007	2e-05	status=JK
hrq1-	hrq1-	YGR261C	APL6		1.00292	0.003	0.96994	0.01	0.0302	0.003	0	status=JK
hrq1-	hrq1-	YGR260W	TNA1		0.91363	0.088	0.87439	0.044	0.03557	0.088	0.00024
hrq1-	hrq1-	YHL006C	SHU1		1.02173	0.036	0.99777	0.003	0.02429	0.036	1e-05
hrq1-	hrq1-	YHL005C	YHL005C		0.95475	0.021	0.99483	0.021	-0.04455	0.021	0
hrq1-	hrq1-	YHL003C	LAG1		1.00102	0.062	0.96969	0.01	0.02902	0.062	7e-05
hrq1-	hrq1-	YHL002W	HSE1		1.06392	0.016	1.03526	0.024	0.03474	0.016	0
hrq1-	hrq1-	YGR295C	COS6		1.014	0.056	0.99298	0.023	0.0285	0.056	5e-05
hrq1-	hrq1-	YGR290W	YGR290W		1.0111	0.017	1.04777	0.043	-0.03775	0.017	9e-05	status=JK
hrq1-	hrq1-	YGR288W	MAL13		0.98656	0.027	0.99979	0.019	-0.01018	0.027	1e-05
hrq1-	hrq1-	YGR287C	IMA1		0.99527	0.033	1.0034	0.016	-0.01142	0.033	1e-05
hrq1-	hrq1-	YGR286C	BIO2		0.98135	0.03	0.96066	0.001	0.02065	0.03	1e-05
hrq1-	hrq1-	YGR284C	ERV29		1.04647	0.01	1.01069	0.015	0.0387	0.01	3e-05	status=JK
hrq1-	hrq1-	YGR283C	YGR283C		0.98387	0.01	0.9932	0.015	-0.01426	0.01	4e-05	status=JK
hrq1-	hrq1-	YHL020C	OPI1		0.74214	0.025	0.78711	0.052	-0.05928	0.025	1e-05
hrq1-	hrq1-	YHL019C	APM2		0.95847	0.097	1.00065	0.006	-0.04244	0.097	0.00028
hrq1-	hrq1-	YHL017W	YHL017W		1.03103	0.025	1.00573	0.005	0.02601	0.025	0
hrq1-	hrq1-	YHL016C	DUR3		1.01843	0.02	0.99095	0.031	0.02155	0.02	0
hrq1-	hrq1-	YHL014C	YLF2		1.05811	0.032	1.05212	0.014	0.00774	0.032	1e-05
hrq1-	hrq1-	YHL013C	OTU2		1.05843	0.031	1.03479	0.038	0.02858	0.031	1e-05
hrq1-	hrq1-	YHL012W	YHL012W		1.03991	0.054	1.01489	0.024	0.02001	0.054	4e-05
hrq1-	hrq1-	YHL010C	ETP1		1.03464	0.002	1.01542	0.01	0.02048	0.002	0	status=JK
hrq1-	hrq1-	YHL009C	YAP3		1.03366	0.017	1.01576	0.019	0.01331	0.017	0
hrq1-	hrq1-	YHL008C	YHL008C		1.0563	0.011	1.00334	0.039	0.05636	0.011	3e-05	status=JK
hrq1-	hrq1-	YHL007C	STE20		0.14657	0.204	0.12475	0.111	0.01568	0.204	0.24655
hrq1-	hrq1-	YHL031C	GOS1		0.7685	0.02	0.69895	0.01	0.07347	0.02	0
hrq1-	hrq1-	YHL030W	ECM29		1.04057	0.009	1.00838	0.015	0.02733	0.009	3e-05	status=JK
hrq1-	hrq1-	YHL029C	OCA5		0.661	0.187	0.60354	0.217	0.05549	0.187	0.00583
hrq1-	hrq1-	YHL028W	WSC4		0.98535	0.002	0.95898	0.016	0.02596	0.002	0	status=JK
hrq1-	hrq1-	YHL027W	RIM101		0.87832	0.032	0.89928	0.032	-0.01992	0.032	1e-05
hrq1-	hrq1-	YHL026C	YHL026C		1.01467	0.014	0.98562	0.012	0.03172	0.014	0
hrq1-	hrq1-	YHL025W	SNF6		0.61126	0.039	0.66664	0.082	-0.04021	0.039	7e-05
hrq1-	hrq1-	YHL024W	RIM4		1.02454	0.013	1.03147	0.004	-0.0086	0.013	0
hrq1-	hrq1-	YHL023C	NPR3		0.89066	0.022	0.77075	0.032	0.12129	0.022	0
hrq1-	hrq1-	YHL022C	SPO11		1.05496	0.005	1.02005	0.017	0.03797	0.005	1e-05	status=JK
hrq1-	hrq1-	YHL021C	AIM17		0.96422	0.036	0.96722	0.009	-0.0078	0.036	1e-05
hrq1-	hrq1-	YHL043W	ECM34		1.04683	0.06	1.05746	0.006	-0.01277	0.06	5e-05
hrq1-	hrq1-	YHL042W	YHL042W		1.02971	0.022	1.05492	0.005	-0.02513	0.022	0
hrq1-	hrq1-	YHL041W	YHL041W		0.9877	0.033	0.99564	0.017	-0.01019	0.033	1e-05
hrq1-	hrq1-	YHL040C	ARN1		1.00187	0.024	1.01507	0.02	-0.01723	0.024	0
hrq1-	hrq1-	YHL039W	EFM1		1.03371	0.027	1.03144	0.026	0.00909	0.027	0
hrq1-	hrq1-	YHL037C	YHL037C		1.00536	0.023	0.99345	0.02	0.01303	0.023	0
hrq1-	hrq1-	YHL036W	MUP3		0.67865	0.489	0.92855	0.251	-0.25715	0.488	0.06909
hrq1-	hrq1-	YHL035C	VMR1		1.03056	0.01	0.99542	0.041	0.03517	0.01	3e-05	status=JK
hrq1-	hrq1-	YHL034C	SBP1		0.96842	0.006	0.95804	0.036	0.00198	0.006	1e-05	status=JK
hrq1-	hrq1-	YHL033C	RPL8A		0.96103	0.029	0.93178	0.018	0.02851	0.029	1e-05
hrq1-	hrq1-	YHL032C	GUT1		1.0175	0.023	0.97294	0.022	0.039	0.023	0
hrq1-	hrq1-	YHR012W	VPS29		0.92678	0.024	0.86083	0.008	0.06784	0.024	0
hrq1-	hrq1-	YHR009C	TDA3		1.00899	0.024	1.04099	0.045	-0.03197	0.024	0
hrq1-	hrq1-	YHR006W	STP2		0.98152	0.033	1.00582	0.006	-0.02694	0.033	1e-05
hrq1-	hrq1-	YHR005C	GPA1		0	0	0	0	0	0	#NUM!
hrq1-	hrq1-	YHR004C	NEM1		0.98805	0.003	0.97608	0.02	0.01533	0.003	0	status=JK
hrq1-	hrq1-	YHR003C	YHR003C		0.94511	0.053	1.01159	0.036	-0.06493	0.053	5e-05
hrq1-	hrq1-	YHR001W-A	QCR10		1.01896	0.035	0.99336	0.005	0.02524	0.035	1e-05
hrq1-	hrq1-	YHL047C	ARN2		1.01137	0.025	0.98717	0.027	0.01927	0.025	0
hrq1-	hrq1-	YHL046C	PAU13		1.07185	0.05	1.02388	0.03	0.04418	0.05	3e-05
hrq1-	hrq1-	YHL045W	YHL045W		1.04256	0.053	1.05145	0.012	-0.00392	0.053	4e-05
hrq1-	hrq1-	YHL044W	YHL044W		0.95763	0.059	0.97281	0.028	-0.00896	0.059	6e-05
hrq1-	hrq1-	YHR029C	YHI9		1.01268	0.016	1.02457	0.03	-0.00925	0.016	0
hrq1-	hrq1-	YHR028C	DAP2		0.91904	0.073	0.951	0.009	-0.03175	0.073	0.00014
hrq1-	hrq1-	YHR025W	THR1		0.63578	0.02	0.58369	0.035	0.05613	0.02	0.00032	status=JK
hrq1-	hrq1-	YHR022C	YHR022C		1.01521	0.026	0.99686	0.004	0.01836	0.026	0
hrq1-	hrq1-	YHR021W-A	ECM12		1.04827	0.048	1.04771	0.011	0.00077	0.048	3e-05
hrq1-	hrq1-	YHR021C	RPS27B		0.36364	0.009	0.20232	0.005	0.15974	0.009	0.00022	status=JK
hrq1-	hrq1-	YHR018C	ARG4		0.05587	0.009	0.10655	0.077	-0.02435	0.009	0.00132
hrq1-	hrq1-	YHR017W	YSC83		0.27342	0.074	0.809	0.314	-0.62052	0.074	0.02333	status=JK
hrq1-	hrq1-	YHR016C	YSC84		0.95274	0.069	1.00455	0.038	-0.05197	0.069	0.0001
hrq1-	hrq1-	YHR015W	MIP6		1.09593	0.029	1.03221	0.009	0.0669	0.029	0.00024	status=JK
hrq1-	hrq1-	YHR014W	SPO13		0.91642	0.07	0.90939	0.045	0.00444	0.07	0.00012
hrq1-	hrq1-	YHR044C	DOG1		1.07871	0.053	1.05977	0.025	0.02353	0.053	3e-05
hrq1-	hrq1-	YHR043C	DOG2		1.10971	0.015	1.07525	0.044	0.03439	0.015	0
hrq1-	hrq1-	YHR041C	SRB2		0.67776	0.054	0.77228	0.011	-0.09496	0.054	0.00014
hrq1-	hrq1-	YHR039C	MSC7		0.9995	0.035	1.02653	0.021	-0.02993	0.035	1e-05
hrq1-	hrq1-	YHR037W	PUT2		1.0127	0.048	0.97358	0.021	0.03727	0.048	3e-05
hrq1-	hrq1-	YHR035W	YHR035W		1.06581	0.065	1.02812	0.015	0.04083	0.065	6e-05
hrq1-	hrq1-	YHR034C	PIH1		0.71924	0.037	0.77615	0.032	-0.04758	0.037	4e-05
hrq1-	hrq1-	YHR033W	YHR033W		0.98495	0.036	0.99438	0.024	-0.00385	0.036	1e-05
hrq1-	hrq1-	YHR032W	ERC1		0.95618	0.035	0.97597	0.035	-0.02508	0.035	1e-05
hrq1-	hrq1-	YHR031C	RRM3		0.90898	0.024	0.89092	0.013	0.01817	0.024	1e-05
hrq1-	hrq1-	YHR030C	SLT2		0.86274	0.006	0.80667	0.03	0.04952	0.006	2e-05	status=JK
hrq1-	hrq1-	YHR066W	SSF1		0.77954	0.029	0.69658	0.03	0.08764	0.029	1e-05
hrq1-	hrq1-	YHR061C	GIC1		0.27832	0.12	0.6413	0.277	-0.36121	0.12	0.01904
hrq1-	hrq1-	YHR059W	FYV4		0.00149	0.002	0	0	0.00149	0.002	0.20037
hrq1-	hrq1-	YHR057C	CPR2		0	0	0	0	0	0	#NUM!
hrq1-	hrq1-	YHR050W	SMF2		0.97977	0.006	0.93433	0.02	0.04771	0.006	1e-05	status=JK
hrq1-	hrq1-	YHR049W	FSH1		0.92273	0.032	0.97189	0.021	-0.04324	0.032	1e-05
hrq1-	hrq1-	YHR049C-A	YHR049C-A		0.95789	0.022	0.93481	0.006	0.01936	0.022	0
hrq1-	hrq1-	YHR048W	YHK8		0.92476	0.07	1.03462	0.009	-0.10758	0.07	0.00012
hrq1-	hrq1-	YHR047C	AAP1		1.0628	0.02	1.04823	0.037	0.0147	0.02	0
hrq1-	hrq1-	YHR046C	INM1		1.02207	0.03	1.00704	0.007	0.013	0.03	1e-05
hrq1-	hrq1-	YHR045W	YHR045W		1.04888	0.013	1.05028	0.013	0.00246	0.013	5e-05	status=JK
hrq1-	hrq1-	YHR082C	KSP1		0.96916	0.003	0.93672	0.009	0.0324	0.003	0	status=JK
hrq1-	hrq1-	YHR081W	LRP1		0.77136	0.054	0.75523	0.056	0.00987	0.054	9e-05
hrq1-	hrq1-	YHR080C	YHR080C		1.01494	0.033	0.98551	0.024	0.03169	0.033	1e-05
hrq1-	hrq1-	YHR079C-B	YHR079C-B		1.02028	0.044	1.00639	0.013	0.0137	0.044	2e-05
hrq1-	hrq1-	YHR079C	IRE1		0.99379	0.013	1.00248	0.022	-0.01285	0.013	0
hrq1-	hrq1-	YHR078W	YHR078W		1.13052	0.042	1.09992	0.002	0.03123	0.042	1e-05
hrq1-	hrq1-	YHR077C	NMD2		1.03083	0.016	1.0347	0.05	-0.01433	0.016	8e-05	status=JK
hrq1-	hrq1-	YHR076W	PTC7		0.96249	0.044	0.94431	0.047	0.00755	0.044	3e-05
hrq1-	hrq1-	YHR075C	PPE1		0.9942	0.014	1.01334	0.024	-0.01952	0.014	0
hrq1-	hrq1-	YHR073W	OSH3		0.99669	0.019	1.05717	0.015	-0.06064	0.019	0.00012	status=JK
hrq1-	hrq1-	YHR067W	HTD2		0.47385	0.044	0.59712	0.059	-0.10983	0.044	0.00022
hrq1-	hrq1-	YHR105W	YPT35		1.05499	0.019	0.99011	0.003	0.06338	0.019	0
hrq1-	hrq1-	YHR104W	GRE3		1.0272	0.02	1.0025	0.017	0.02219	0.02	0
hrq1-	hrq1-	YHR103W	SBE22		1.00551	0.024	1.01304	0.023	-0.00697	0.024	0
hrq1-	hrq1-	YHR097C	YHR097C		0.98469	0.022	0.97588	0.021	0.012	0.022	0
hrq1-	hrq1-	YHR096C	HXT5		0.98322	0.039	0.96685	0.026	0.01194	0.039	2e-05
hrq1-	hrq1-	YHR095W	YHR095W		0.98627	0.02	1.01261	0.005	-0.02522	0.02	0
hrq1-	hrq1-	YHR094C	HXT1		1.04758	0.008	1.03358	0.02	0.01786	0.008	2e-05	status=JK
hrq1-	hrq1-	YHR093W	YHR093W		0.96884	0.053	0.97744	0.012	-0.00241	0.053	4e-05
hrq1-	hrq1-	YHR092C	HXT4		1.00997	0.04	1.00617	0.005	0.00266	0.04	2e-05
hrq1-	hrq1-	YHR087W	RTC3		1.0445	0.029	1.03806	0.005	0.00783	0.029	1e-05
hrq1-	hrq1-	YHR086W	NAM8		1.03889	0.031	1.01202	0.028	0.03388	0.031	1e-05
hrq1-	hrq1-	YHR117W	TOM71		1.02191	0.038	0.99899	0.01	0.0184	0.038	1e-05
hrq1-	hrq1-	YHR116W	COX23		0.86301	0.054	0.9549	0.025	-0.08634	0.054	7e-05
hrq1-	hrq1-	YHR115C	DMA1		1.01634	0.024	1.00618	0.022	0.01524	0.024	0
hrq1-	hrq1-	YHR114W	BZZ1		1.03081	0.017	1.00108	0.01	0.02931	0.017	9e-05	status=JK
hrq1-	hrq1-	YHR113W	APE4		0.97411	0.039	0.99718	0.021	-0.02827	0.039	2e-05
hrq1-	hrq1-	YHR112C	YHR112C		1.02242	0.023	1.01423	0.008	0.00997	0.023	0
hrq1-	hrq1-	YHR111W	UBA4		0.91325	0.047	0.91105	0.036	0.00148	0.047	4e-05
hrq1-	hrq1-	YHR110W	ERP5		1.10158	0.015	1.05532	0.017	0.04854	0.015	6e-05	status=JK
hrq1-	hrq1-	YHR109W	CTM1		1.06078	0.062	1.06108	0.028	-0.00443	0.062	6e-05
hrq1-	hrq1-	YHR108W	GGA2		0.96503	0.026	0.89945	0.009	0.06472	0.026	1e-05
hrq1-	hrq1-	YHR106W	TRR2		1.0201	0.031	1.0205	0.008	-0.00229	0.031	1e-05
hrq1-	hrq1-	YHR132W-A	IGO2		1.06572	0.004	1.01072	0.034	0.04957	0.004	1e-05	status=JK
hrq1-	hrq1-	YHR132C	ECM14		1.04981	0.015	1.04376	0.012	0.00804	0.015	0
hrq1-	hrq1-	YHR131C	YHR131C		0.99137	0.007	0.99955	0.03	-0.00133	0.007	2e-05	status=JK
hrq1-	hrq1-	YHR130C	YHR130C		1.00578	0.012	1.00372	0.008	0.00092	0.012	5e-05	status=JK
hrq1-	hrq1-	YHR129C	ARP1		0.94361	0.03	0.9097	0.003	0.03444	0.03	1e-05
hrq1-	hrq1-	YHR127W	YHR127W		0.97609	0.038	0.96577	0.012	0.01194	0.038	2e-05
hrq1-	hrq1-	YHR126C	ANS1		1.01091	0.004	1.02276	0.01	-0.00919	0.004	0	status=JK
hrq1-	hrq1-	YHR125W	YHR125W		0.97253	0.021	0.9761	0.025	-0.00301	0.021	0
hrq1-	hrq1-	YHR124W	NDT80		0.98859	0.042	1.01581	0.007	-0.02693	0.042	2e-05
hrq1-	hrq1-	YHR123W	EPT1		1.06641	0.068	1.07339	0.048	-0.00493	0.068	7e-05
hrq1-	hrq1-	YHR121W	LSM12		0.9848	0.08	1.01725	0.049	-0.03782	0.08	0.00015
hrq1-	hrq1-	YHR143W	DSE2		1.02103	0.043	1.00184	0.013	0.02047	0.043	2e-05
hrq1-	hrq1-	YHR142W	CHS7		0.96896	0.043	0.96115	0.024	0.01286	0.043	2e-05
hrq1-	hrq1-	YHR140W	YHR140W		1.03425	0.012	1.03752	0.027	-0.00538	0.012	0
hrq1-	hrq1-	YHR139C-A	YHR139C-A		1.01952	0.018	1.01141	0.013	0.00731	0.018	0
hrq1-	hrq1-	YHR139C	SPS100		1.03094	0.019	1.04105	0.017	-0.01409	0.019	0
hrq1-	hrq1-	YHR138C	YHR138C		1.03918	0.014	1.05688	0.02	-0.01329	0.014	6e-05	status=JK
hrq1-	hrq1-	YHR137W	ARO9		1.06678	0.015	1.06025	0.016	0.00625	0.015	0
hrq1-	hrq1-	YHR136C	SPL2		1.06233	0.022	1.07237	0.01	-0.00959	0.022	0
hrq1-	hrq1-	YHR135C	YCK1		1.03538	0.017	0.95688	0.077	0.05362	0.017	9e-05	status=JK
hrq1-	hrq1-	YHR134W	WSS1		0.835	0.066	0.89524	0.025	-0.05689	0.066	0.00013
hrq1-	hrq1-	YHR133C	NSG1		1.07669	0.021	1.02995	0.007	0.04789	0.021	0
hrq1-	hrq1-	YHR159W	TDA11		1.01362	0.01	1.04925	0.006	-0.03647	0.01	3e-05	status=JK
hrq1-	hrq1-	YHR158C	KEL1		1.00294	0.083	0.94601	0.095	0.07409	0.083	0.00015
hrq1-	hrq1-	YHR157W	REC104		1.01168	0.009	1.01492	0.004	-0.00429	0.009	0
hrq1-	hrq1-	YHR156C	LIN1		1.00669	0.015	0.98989	0.021	0.01566	0.015	0
hrq1-	hrq1-	YHR155W	YSP1		1.04956	0.031	1.04972	0.033	-0.00508	0.031	1e-05
hrq1-	hrq1-	YHR154W	RTT107		0.91844	0.015	0.92352	0.041	-0.00488	0.015	9e-05	status=JK
hrq1-	hrq1-	YHR153C	SPO16		0.43304	0.324	0.90781	0.215	-0.43517	0.324	0.07549
hrq1-	hrq1-	YHR152W	SPO12		1.03909	0.063	1.04716	0.054	0.00718	0.063	6e-05
hrq1-	hrq1-	YHR151C	MTC6		0.93826	0.065	0.97689	0.011	-0.03883	0.065	9e-05
hrq1-	hrq1-	YHR150W	PEX28		1.04413	0.034	1.01965	0.02	0.02587	0.034	1e-05
hrq1-	hrq1-	YHR146W	CRP1		1.04898	0.042	1.04022	0.036	0.00066	0.042	2e-05
hrq1-	hrq1-	YHR181W	SVP26		1.08705	0.007	1.01022	0.016	0.07782	0.007	0
hrq1-	hrq1-	YHR180W	YHR180W		0.58198	0.045	0.43391	0.015	0.15118	0.044	0.00012
hrq1-	hrq1-	YHR179W	OYE2		0.97389	0.044	1.02744	0.027	-0.04638	0.044	3e-05
hrq1-	hrq1-	YHR178W	STB5		0.61732	0.058	0.67296	0.023	-0.06096	0.058	0.00023
hrq1-	hrq1-	YHR176W	FMO1		1.02847	0.009	0.99307	0.007	0.03599	0.009	3e-05	status=JK
hrq1-	hrq1-	YHR171W	ATG7		0.92645	0.004	0.8773	0.008	0.05033	0.004	1e-05	status=JK
hrq1-	hrq1-	YHR167W	THP2		0.95837	0.163	1.01328	0.027	-0.05182	0.163	0.00132
hrq1-	hrq1-	YHR163W	SOL3		1.03611	0.046	1.0286	0.043	0.00554	0.046	2e-05
hrq1-	hrq1-	YHR162W	MPC2		1.06074	0.044	1.04735	0.048	-0.00137	0.044	2e-05
hrq1-	hrq1-	YHR161C	YAP1801		1.06158	0.041	1.02679	0.012	0.03382	0.041	2e-05
hrq1-	hrq1-	YHR160C	PEX18		1.07621	0.019	1.04431	0.024	0.02574	0.019	0
hrq1-	hrq1-	YHR200W	RPN10		0.88084	0.037	0.88488	0.027	0.00162	0.037	2e-05
hrq1-	hrq1-	YHR199C	AIM46		1.0464	0.06	1.02455	0.003	0.02247	0.06	5e-05
hrq1-	hrq1-	YHR198C	AIM18		1.0026	0.051	1.00085	0.009	0.00306	0.051	4e-05
hrq1-	hrq1-	YHR195W	NVJ1		1.05338	0.034	1.00578	0.003	0.04647	0.034	1e-05
hrq1-	hrq1-	YHR194W	MDM31		0	0	0.08992	0.09	-0.07342	0	#NUM!	status=JK
hrq1-	hrq1-	YHR193C	EGD2		0	0	0	0	0	0	#NUM!
hrq1-	hrq1-	YHR191C	CTF8		0.85049	0.044	0.85167	0.003	-0.00292	0.044	4e-05
hrq1-	hrq1-	YHR189W	PTH1		0.94426	0.042	0.93805	0.007	0.00458	0.042	2e-05
hrq1-	hrq1-	YHR185C	PFS1		1.00031	0.005	0.99922	0.02	0.00537	0.005	1e-05	status=JK
hrq1-	hrq1-	YHR184W	SSP1		1.05497	0.007	1.00878	0.014	0.04766	0.007	2e-05	status=JK
hrq1-	hrq1-	YHR182W	YHR182W		1.11726	0.046	1.08847	0.026	0.03534	0.046	2e-05
hrq1-	hrq1-	YIL006W	YIA6		0.98541	0.019	1.01618	0.015	-0.0268	0.019	0
hrq1-	hrq1-	YIL005W	EPS1		0.9987	0.054	1.00286	0.007	-0.00727	0.054	4e-05
hrq1-	hrq1-	YIL002C	INP51		0.96358	0.02	1.00042	0.002	-0.03696	0.02	0
hrq1-	hrq1-	YIL001W	YIL001W		0.94026	0.03	1.01333	0.026	-0.07381	0.03	1e-05
hrq1-	hrq1-	YHR210C	YHR210C		1.01513	0.03	0.97967	0.009	0.03569	0.03	1e-05
hrq1-	hrq1-	YHR209W	CRG1		1.00828	0.017	1.00609	0.008	0.00059	0.017	0
hrq1-	hrq1-	YHR207C	SET5		1.05247	0.011	1.04134	0.008	0.0109	0.011	0
hrq1-	hrq1-	YHR206W	SKN7		1.03083	0.019	0.99559	0.004	0.03632	0.019	0
hrq1-	hrq1-	YHR204W	MNL1		1.03321	0.033	1.00368	0.012	0.02761	0.033	1e-05
hrq1-	hrq1-	YHR203C	RPS4B		0.90633	0.01	0.84771	0.013	0.05295	0.01	4e-05	status=JK
hrq1-	hrq1-	YHR202W	YHR202W		0.98884	0.071	1.03288	0.016	-0.04028	0.071	0.0001
hrq1-	hrq1-	YIL016W	SNL1		1.04257	0.012	1.03992	0.02	-0.00311	0.012	5e-05	status=JK
hrq1-	hrq1-	YIL015W	BAR1		1.01908	0.032	1.01372	0.018	0.00495	0.032	1e-05
hrq1-	hrq1-	YIL015C-A	YIL015C-A		1.014	0.02	1.01423	0.002	-0.00086	0.02	0
hrq1-	hrq1-	YIL014W	MNT3		0.97966	0.075	1.01606	0.022	-0.03497	0.075	0.00012
hrq1-	hrq1-	YIL013C	PDR11		1.0662	0.029	1.04926	0.023	0.02316	0.029	1e-05
hrq1-	hrq1-	YIL012W	YIL012W		1.01518	0.043	0.99876	0.015	0.01683	0.043	2e-05
hrq1-	hrq1-	YIL011W	TIR3		0	0	0.02876	0.033	-0.02852	0	#NUM!
hrq1-	hrq1-	YIL010W	DOT5		1.0276	0.007	1.03083	0.002	-0.00247	0.007	2e-05	status=JK
hrq1-	hrq1-	YIL009C-A	EST3		1.04992	0.033	1.03361	0.016	0.01715	0.033	1e-05
hrq1-	hrq1-	YIL008W	URM1		0.85278	0.02	0.85516	0.011	-0.0025	0.02	0
hrq1-	hrq1-	YIL007C	NAS2		0.99292	0.01	0.97047	0.022	0.01698	0.01	3e-05	status=JK
hrq1-	hrq1-	YIL034C	CAP2		1.0186	0.031	1.01492	0.025	0.00524	0.03	1e-05
hrq1-	hrq1-	YIL032C	YIL032C		0.9848	0.006	1.00617	0.001	-0.02183	0.006	1e-05	status=JK
hrq1-	hrq1-	YIL030C	SSM4		0.99713	0.001	0.97914	0.014	0.01755	0.001	0	status=JK
hrq1-	hrq1-	YIL029C	YIL029C		1.05389	0.004	1.04766	0.033	0.01155	0.004	1e-05	status=JK
hrq1-	hrq1-	YIL028W	YIL028W		1.02027	0.041	0.9928	0.032	0.02205	0.041	2e-05
hrq1-	hrq1-	YIL027C	EMC5		1.00867	0.042	0.98689	0.029	0.022	0.042	2e-05
hrq1-	hrq1-	YIL025C	YIL025C		1.01388	0.025	1.00735	0.019	0.00354	0.025	0
hrq1-	hrq1-	YIL024C	YIL024C		0.98202	0.023	1.005	0.008	-0.02367	0.023	0
hrq1-	hrq1-	YIL023C	YKE4		0.998	0.009	1.00092	0.029	-0.00916	0.009	3e-05	status=JK
hrq1-	hrq1-	YIL020C	HIS6		0.18442	0.055	0.16557	0.063	0.01037	0.055	0.00676
hrq1-	hrq1-	YIL017C	VID28		0.99824	0.026	0.97937	0.013	0.01926	0.026	0
hrq1-	hrq1-	YIL045W	PIG2		1.0115	0.044	1.03116	0.015	-0.02081	0.044	2e-05
hrq1-	hrq1-	YIL044C	AGE2		0.89661	0.028	0.89695	0.031	-0.00434	0.028	1e-05
hrq1-	hrq1-	YIL043C	CBR1		1.01405	0.023	0.98481	0.023	0.02819	0.023	0
hrq1-	hrq1-	YIL042C	PKP1		0.99693	0.008	0.99203	0.021	-0.00109	0.008	2e-05	status=JK
hrq1-	hrq1-	YIL041W	GVP36		0.99353	0.031	0.99415	0.018	-0.00351	0.031	1e-05
hrq1-	hrq1-	YIL040W	APQ12		0.62982	0.542	0.33769	0.093	0.29255	0.542	0.10268
hrq1-	hrq1-	YIL039W	TED1		1.03321	0.008	1.02347	0.032	0.00974	0.008	2e-05	status=JK
hrq1-	hrq1-	YIL038C	NOT3		0.99526	0.031	0.98465	0.018	0.0148	0.031	1e-05
hrq1-	hrq1-	YIL037C	PRM2		0.99719	0.003	1.00289	0.014	-0.00698	0.003	0	status=JK
hrq1-	hrq1-	YIL036W	CST6		0.73576	0.078	0.64576	0.101	0.08712	0.078	0.00033
hrq1-	hrq1-	YIL035C	CKA1		0.95106	0.043	0.939	0.025	0.01064	0.043	3e-05
hrq1-	hrq1-	YIL059C	YIL059C		1.00092	0.02	1.01577	0.043	-0.01227	0.02	0.00014	status=JK
hrq1-	hrq1-	YIL058W	YIL058W		1.00814	0.015	1.01359	0.011	-0.0065	0.015	0
hrq1-	hrq1-	YIL057C	RGI2		0.98881	0.049	1.05711	0.038	-0.07194	0.049	3e-05
hrq1-	hrq1-	YIL056W	VHR1		0.85552	0.01	0.90763	0.054	-0.04813	0.01	5e-05	status=JK
hrq1-	hrq1-	YIL055C	YIL055C		0.97732	0.077	0.94981	0.014	0.02755	0.077	0.00013
hrq1-	hrq1-	YIL054W	YIL054W		1.05645	0.003	1.04974	0.044	-0.00385	0.003	0	status=JK
hrq1-	hrq1-	YIL053W	RHR2		0.96307	0.047	0.92389	0.056	0.03748	0.047	3e-05
hrq1-	hrq1-	YIL052C	RPL34B		1.05487	0.016	1.02059	0.005	0.0347	0.016	0
hrq1-	hrq1-	YIL050W	PCL7		0.99055	0.048	0.98166	0.028	0.01224	0.048	3e-05
hrq1-	hrq1-	YIL049W	DFG10		1.02038	0.058	1.02998	0.02	-0.0134	0.058	5e-05
hrq1-	hrq1-	YIL047C	SYG1		1.05045	0.009	1.02078	0.033	0.02819	0.009	2e-05	status=JK
hrq1-	hrq1-	YOR202W	HIS3		1.00144	0.097	1.00225	0.071	0.00046	0.097	0	status=JK
hrq1-	hrq1-	YDR483W	KRE2		1.04916	0.037	1.03485	0.012	0.01183	0.037	1e-05
hrq1-	hrq1-	YBL103C	RTG3		1.05812	0.019	0.99687	0.012	0.05845	0.019	0
hrq1-	hrq1-	YBR020W	GAL1		1.07814	0.013	1.05437	0.04	0.01799	0.013	5e-05	status=JK
hrq1-	hrq1-	YBR061C	TRM7		0.91756	0.142	0.92358	0.02	-0.00354	0.142	0.00099
hrq1-	hrq1-	YBR082C	UBC4		1.01386	0.042	0.93969	0.022	0.07209	0.042	2e-05
hrq1-	hrq1-	YBR075W	YBR075W		1.02356	0.021	1.01142	0.005	0.01105	0.021	0
hrq1-	hrq1-	YBR095C	RXT2		1.02085	0.01	0.99897	0.004	0.02252	0.01	3e-05	status=JK
hrq1-	hrq1-	YBR115C	LYS2		0.94423	0.041	0.86912	0.021	0.08035	0.041	2e-05
hrq1-	hrq1-	YBR165W	UBS1		0.95051	0.009	0.97658	0.061	-0.04101	0.009	3e-05	status=JK
hrq1-	hrq1-	YLR455W	YLR455W		1.02752	0.003	1.00106	0.029	0.01912	0.003	0	status=JK
hrq1-	hrq1-	YMR119W	ASI1		0.98816	0.011	1.01762	0.015	-0.03069	0.011	4e-05	status=JK
hrq1-	hrq1-	YOR300W	YOR300W		1.08414	0.032	1.06278	0.011	0.02003	0.032	1e-05
hrq1-	hrq1-	YOR309C	YOR309C		0.76251	0.066	0.90245	0.022	-0.14187	0.066	0.00018
hrq1-	hrq1-	YOR306C	MCH5		1.07627	0.041	1.03521	0.021	0.04228	0.041	2e-05
hrq1-	hrq1-	YPL274W	SAM3		1.00489	0.026	1.0003	0.028	0.00029	0.026	0
hrq1-	hrq1-	YPL273W	SAM4		1.06896	0.044	1.04768	0.026	0.02202	0.044	2e-05
hrq1-	hrq1-	YPL272C	YPL272C		1.02951	0.031	1.02951	0.007	0.00194	0.031	1e-05
hrq1-	hrq1-	YPL270W	MDL2		0.93169	0.045	0.94933	0.048	-0.02451	0.045	3e-05
hrq1-	hrq1-	YPL269W	KAR9		1.11887	0.035	1.05135	0.003	0.06877	0.035	0.00032	status=JK
hrq1-	hrq1-	YPL267W	ACM1		0.9415	0.047	0.9218	0.042	0.02456	0.047	3e-05
hrq1-	hrq1-	YPL265W	DIP5		1.03653	0.078	1.01096	0.022	0.02757	0.078	0.00011
hrq1-	hrq1-	YPL264C	YPL264C		1.03022	0.065	1.00977	0.032	0.0241	0.065	7e-05
hrq1-	hrq1-	YPL263C	KEL3		1.00041	0.002	0.98336	0.002	0.01725	0.002	0	status=JK
hrq1-	hrq1-	YPL262W	FUM1		0.80953	0.021	0.83867	0.016	-0.02462	0.021	0
hrq1-	hrq1-	YPL261C	YPL261C		0.90074	0.054	0.93283	0.023	-0.03586	0.054	6e-05
hrq1-	hrq1-	YPR013C	YPR013C		0.95726	0.014	0.96011	0.006	-0.00358	0.014	0
hrq1-	hrq1-	YPR012W	YPR012W		0.96625	0.028	1.01789	0.011	-0.05192	0.028	1e-05
hrq1-	hrq1-	YPR009W	SUT2		1.05851	0.023	1.03097	0.014	0.02817	0.023	0
hrq1-	hrq1-	YPR008W	HAA1		1.01295	0.028	1.02762	0.022	-0.0183	0.028	1e-05
hrq1-	hrq1-	YPR007C	REC8		1.03689	0.027	1.02465	0.028	0.01355	0.027	0
hrq1-	hrq1-	YPR006C	ICL2		1.00937	0.043	1.01967	0.033	-0.01024	0.043	2e-05
hrq1-	hrq1-	YPR005C	HAL1		1.00834	0.024	0.99512	0.011	0.01143	0.024	0
hrq1-	hrq1-	YPR004C	AIM45		1.02574	0.022	1.0362	0.017	-0.00629	0.022	0
hrq1-	hrq1-	YPR003C	YPR003C		1.03795	0.004	1.03774	0.022	0.00733	0.004	0	status=JK
hrq1-	hrq1-	YPR002W	PDH1		1.05368	0.04	1.04585	0.025	0.00197	0.04	1e-05
hrq1-	hrq1-	YPR001W	CIT3		0.96465	0.026	0.97914	0.026	-0.01595	0.026	1e-05
hrq1-	hrq1-	YPR028W	YOP1		0.97884	0.031	0.9701	0.032	-0.00247	0.031	1e-05
hrq1-	hrq1-	YPR027C	YPR027C		1.00875	0.044	0.99309	0.024	0.02189	0.044	2e-05
hrq1-	hrq1-	YPR026W	ATH1		1.02827	0.027	1.03664	0.001	-0.00818	0.027	0
hrq1-	hrq1-	YPR024W	YME1		0.47142	0.077	0.85755	0.011	-0.38694	0.077	0.00115
hrq1-	hrq1-	YPR023C	EAF3		0.97079	0.043	0.97725	0.019	-0.0049	0.043	2e-05
hrq1-	hrq1-	YPR022C	YPR022C		1.0177	0.02	1.02493	0.003	-0.00702	0.02	0
hrq1-	hrq1-	YPR020W	ATP20		0.86273	0.042	0.89494	0.001	-0.03184	0.042	3e-05
hrq1-	hrq1-	YPR018W	RLF2		0.95399	0.022	0.91721	0.001	0.03655	0.022	0
hrq1-	hrq1-	YPR017C	DSS4		0.97269	0.017	0.99443	0.016	-0.02283	0.017	0
hrq1-	hrq1-	YPR015C	YPR015C		1.06263	0.034	1.02968	0.002	0.03264	0.034	1e-05
hrq1-	hrq1-	YPR014C	YPR014C		1.02437	0.034	1.02838	0.026	-0.00489	0.034	1e-05
hrq1-	hrq1-	YPR045C	THP3		0.41666	0.115	0.60485	0.054	-0.19959	0.115	0.00538
hrq1-	hrq1-	YPR044C	YPR044C		0.62848	0.005	0.77229	0.01	-0.14182	0.005	2e-05	status=JK
hrq1-	hrq1-	YPR043W	RPL43A		0.69846	0.021	0.79732	0.01	-0.09963	0.021	0.0003	status=JK
hrq1-	hrq1-	YPR042C	PUF2		1.00482	0.026	1.00949	0.016	-0.00315	0.026	0
hrq1-	hrq1-	YPR040W	TIP41		0.9423	0.012	0.97419	0.021	-0.02878	0.012	5e-05	status=JK
hrq1-	hrq1-	YPR038W	YPR038W		1.00321	0.002	1.01771	0.006	-0.01326	0.002	0	status=JK
hrq1-	hrq1-	YPR037C	ERV2		0.98395	0.028	1.03013	0.032	-0.04473	0.028	1e-05
hrq1-	hrq1-	YPR032W	SRO7		0.8586	0.026	0.91377	0.01	-0.05706	0.026	1e-05
hrq1-	hrq1-	YPR031W	NTO1		1.05335	0.011	0.9953	0.013	0.0581	0.011	3e-05	status=JK
hrq1-	hrq1-	YPR030W	CSR2		1.04841	0.003	1.01713	0.01	0.03201	0.003	0	status=JK
hrq1-	hrq1-	YPR029C	APL4		0.99475	0.011	0.96515	0.024	0.0276	0.011	4e-05	status=JK
hrq1-	hrq1-	YPR061C	JID1		1.07273	0.025	1.02447	0.017	0.04864	0.025	0
hrq1-	hrq1-	YPR060C	ARO7		1.01871	0.005	0.99827	0.001	0.02043	0.005	1e-05	status=JK
hrq1-	hrq1-	YPR059C	YPR059C		1.04543	0.048	1.02366	0.015	0.01982	0.048	3e-05
hrq1-	hrq1-	YPR058W	YMC1		1.06352	0.021	1.04607	0.014	0.0196	0.021	0
hrq1-	hrq1-	YPR057W	BRR1		0.72735	0.068	0.84791	0.021	-0.1266	0.067	0.00022
hrq1-	hrq1-	YPR054W	SMK1		0.99415	0.068	0.99697	0.028	-0.0051	0.067	9e-05
hrq1-	hrq1-	YPR053C	YPR053C		0.98128	0.012	0.98188	0.01	0.00038	0.012	0
hrq1-	hrq1-	YPR052C	NHP6A		1.06412	0.02	1.02018	0.014	0.0413	0.02	0
hrq1-	hrq1-	YPR051W	MAK3		0.90916	0.037	0.9638	0.027	-0.05989	0.037	2e-05
hrq1-	hrq1-	YPR050C	YPR050C		0.83697	0.022	1.01323	0.036	-0.17877	0.022	0.00023	status=JK
hrq1-	hrq1-	YPR046W	MCM16		0.9996	0.057	1.00966	0.031	-0.00435	0.056	5e-05
hrq1-	hrq1-	YPR074C	TKL1		0.98077	0.034	0.97867	0.026	0.00853	0.034	0.0004	status=JK
hrq1-	hrq1-	YPR073C	LTP1		1.01583	0.001	0.99771	0.017	0.01902	0.001	0	status=JK
hrq1-	hrq1-	YPR071W	YPR071W		0.9567	0.036	0.98586	0.015	-0.0296	0.036	1e-05
hrq1-	hrq1-	YPR070W	MED1		0.84091	0.024	0.84702	0.004	-0.00606	0.024	1e-05
hrq1-	hrq1-	YPR069C	SPE3		0.83827	0.005	0.87026	0.013	-0.03393	0.004	1e-05	status=JK
hrq1-	hrq1-	YPR068C	HOS1		1.07829	0.015	1.07047	0.003	0.00778	0.015	7e-05	status=JK
hrq1-	hrq1-	YPR066W	UBA3		0.55447	0.054	0.68978	0.018	-0.13434	0.054	0.00025
hrq1-	hrq1-	YPR065W	ROX1		0.92726	0.06	0.98696	0.008	-0.05572	0.06	8e-05
hrq1-	hrq1-	YPR064W	YPR064W		1.02646	0.079	0.98345	0.008	0.04619	0.079	0.00012
hrq1-	hrq1-	YPR063C	YPR063C		1.11237	0.01	1.02948	0.025	0.07907	0.01	2e-05	status=JK
hrq1-	hrq1-	YPR062W	FCY1		1.07638	0.052	1.02026	0.026	0.05355	0.052	3e-05
hrq1-	hrq1-	YPR095C	SYT1		1.09345	0.047	1.09905	0.043	-0.01222	0.047	2e-05
hrq1-	hrq1-	YPR093C	ASR1		1.06669	0.012	1.03769	0.017	0.02634	0.012	4e-05	status=JK
hrq1-	hrq1-	YPR092W	YPR092W		1.07986	0.055	1.03437	0.031	0.04414	0.055	4e-05
hrq1-	hrq1-	YPR090W	YPR090W		1.09688	0.017	1.04577	0.01	0.05314	0.017	0
hrq1-	hrq1-	YPR089W	YPR089W		0.40421	0.068	0.49154	0.042	-0.08648	0.068	0.00127
hrq1-	hrq1-	YPR084W	YPR084W		0.75112	0.097	0.9849	0.004	-0.23213	0.097	0.00058
hrq1-	hrq1-	YPR079W	MRL1		0.93535	0.088	1.00002	0.031	-0.05942	0.088	0.00023
hrq1-	hrq1-	YPR078C	YPR078C		1.11305	0.04	1.05413	0.023	0.06067	0.04	1e-05
hrq1-	hrq1-	YPR077C	YPR077C		0.96376	0.066	1.00036	0.008	-0.03488	0.066	9e-05
hrq1-	hrq1-	YPR076W	YPR076W		0.89332	0.033	0.94756	0.022	-0.05828	0.033	1e-05
hrq1-	hrq1-	YPR075C	OPY2		0.88094	0.049	0.92543	0.028	-0.04964	0.049	5e-05
hrq1-	hrq1-	YPR120C	CLB5		0.94256	0.032	0.97903	0.014	-0.03738	0.032	1e-05
hrq1-	hrq1-	YPR119W	CLB2		0.96883	0.004	1.00713	0.003	-0.03946	0.004	0	status=JK
hrq1-	hrq1-	YPR117W	YPR117W		0.99163	0.029	0.9682	0.012	0.02061	0.029	1e-05
hrq1-	hrq1-	YPR115W	RGC1		1.01486	0.022	1.0515	0.013	-0.03708	0.022	0
hrq1-	hrq1-	YPR114W	YPR114W		0.9768	0.042	0.97911	0.028	-0.00213	0.042	2e-05
hrq1-	hrq1-	YPR111W	DBF20		0.9863	0.047	0.9698	0.007	0.01734	0.047	3e-05
hrq1-	hrq1-	YPR109W	YPR109W		1.02974	0.045	1.02529	0.032	0.00214	0.045	2e-05
hrq1-	hrq1-	YPR106W	ISR1		1.03666	0.026	1.05744	0.005	-0.02303	0.026	0
hrq1-	hrq1-	YPR098C	YPR098C		0.99351	0.009	0.97895	0.018	0.00928	0.009	0
hrq1-	hrq1-	YPR097W	YPR097W		1.0849	0.015	1.04266	0.009	0.03966	0.015	6e-05	status=JK
hrq1-	hrq1-	YPR096C	YPR096C		1.03205	0.042	0.99026	0.002	0.0414	0.042	2e-05
hrq1-	hrq1-	YPR134W	MSS18		0.95032	0.012	0.9838	0.009	-0.03308	0.012	0
hrq1-	hrq1-	YPR132W	RPS23B		0.93878	0.043	0.92781	0.002	0.01148	0.043	3e-05
hrq1-	hrq1-	YPR130C	YPR130C		1.01837	0.031	1.01664	0.021	-0.0047	0.031	1e-05
hrq1-	hrq1-	YPR129W	SCD6		1.00867	0.008	0.9987	0.026	0.00983	0.008	2e-05	status=JK
hrq1-	hrq1-	YPR128C	ANT1		1.05761	0.019	1.03311	0.024	0.02945	0.019	0
hrq1-	hrq1-	YPR127W	YPR127W		0.9659	0.022	0.99512	0.027	-0.02831	0.022	0
hrq1-	hrq1-	YPR126C	YPR126C		0.98812	0.024	0.97676	0.003	0.0107	0.024	0
hrq1-	hrq1-	YPR125W	YLH47		1.01814	0.044	1.01624	0.001	0.00226	0.044	2e-05
hrq1-	hrq1-	YPR123C	YPR123C		0.93907	0.044	0.97568	0.021	-0.03077	0.044	3e-05
hrq1-	hrq1-	YPR122W	AXL1		1.03127	0.051	1.01777	0.007	0.01245	0.051	3e-05
hrq1-	hrq1-	YPR121W	THI22		0.97255	0.023	0.95986	0.001	0.01282	0.023	0
hrq1-	hrq1-	YPR152C	URN1		1.05184	0.005	1.04153	0.016	0.00545	0.005	0
hrq1-	hrq1-	YPR150W	YPR150W		0.98073	0.023	0.98389	0.014	-0.0028	0.023	0
hrq1-	hrq1-	YPR149W	NCE102		1.04727	0.018	1.03039	0.015	0.02124	0.018	0
hrq1-	hrq1-	YPR148C	YPR148C		1.02726	0.02	1.0266	0.032	-0.00555	0.02	0
hrq1-	hrq1-	YPR147C	YPR147C		1.05518	0.044	1.03511	0.025	0.0121	0.044	2e-05
hrq1-	hrq1-	YPR146C	YPR146C		1.05588	0.03	1.04352	0.017	0.00901	0.03	1e-05
hrq1-	hrq1-	YPR145W	ASN1		1.01905	0.011	1.00879	0.002	0.01061	0.011	4e-05	status=JK
hrq1-	hrq1-	YPR141C	KAR3		0.80306	0.045	0.81751	0.013	-0.01833	0.045	5e-05
hrq1-	hrq1-	YPR140W	TAZ1		1.06728	0.044	1.05662	0.039	0.00317	0.044	2e-05
hrq1-	hrq1-	YPR138C	MEP3		0.92863	0.034	0.95963	0.015	-0.03472	0.034	1e-05
hrq1-	hrq1-	YPR135W	CTF4		0.71875	0.021	0.8026	0.003	-0.08257	0.021	1e-05
hrq1-	hrq1-	YPR171W	BSP1		1.04794	0.002	1.00956	0.02	0.0377	0.002	0	status=JK
hrq1-	hrq1-	YPR170C	YPR170C		1.02948	0.008	1.03747	0.012	-0.00619	0.008	2e-05	status=JK
hrq1-	hrq1-	YPR167C	MET16		1.03972	0.037	1.02157	0.015	0.01732	0.037	1e-05
hrq1-	hrq1-	YPR164W	MMS1		0.88587	0.057	0.89818	0.006	-0.01275	0.057	7e-05
hrq1-	hrq1-	YPR160W	GPH1		0.94257	0.036	1.00787	0.027	-0.06745	0.036	2e-05
hrq1-	hrq1-	YPR158W	CUR1		0.97971	0.066	1.00189	0.02	-0.02518	0.066	8e-05
hrq1-	hrq1-	YPR157W	TDA6		1.00034	0.066	1.0004	0.004	-0.00157	0.066	8e-05
hrq1-	hrq1-	YPR156C	TPO3		1.02626	0.034	1.05053	0.017	-0.02523	0.034	1e-05
hrq1-	hrq1-	YPR155C	NCA2		0.99345	0.039	0.99198	0.016	0.00458	0.039	2e-05
hrq1-	hrq1-	YPR154W	PIN3		1.06915	0.039	1.02605	0.015	0.04664	0.039	1e-05
hrq1-	hrq1-	YPR153W	YPR153W		1.04014	0.048	1.01211	0.003	0.02776	0.047	3e-05
hrq1-	hrq1-	YPR193C	HPA2		1.0262	0.011	0.99116	0.002	0.03416	0.011	0
hrq1-	hrq1-	YPR192W	AQY1		1.07446	0.054	1.0684	0.011	0.01083	0.054	4e-05
hrq1-	hrq1-	YPR191W	QCR2		0.8324	0.083	0.92065	0.052	-0.09107	0.083	0.00027
hrq1-	hrq1-	YPR189W	SKI3		0.98833	0.051	0.97208	0.014	0.01964	0.051	4e-05
hrq1-	hrq1-	YPR188C	MLC2		1.06036	0.047	1.05111	0.001	0.00951	0.047	2e-05
hrq1-	hrq1-	YPR185W	ATG13		0.95298	0.063	0.98504	0.005	-0.03092	0.063	8e-05
hrq1-	hrq1-	YPR184W	GDB1		0.98086	0.062	0.99796	0.03	-0.0196	0.062	7e-05
hrq1-	hrq1-	YPR179C	HDA3		0.8719	0.054	0.84501	0.019	0.02835	0.054	7e-05
hrq1-	hrq1-	YPR174C	YPR174C		0.98693	0.012	1.0176	0.025	-0.03745	0.012	5e-05	status=JK
hrq1-	hrq1-	YPR173C	VPS4		0.71666	0.064	0.69254	0.041	0.01592	0.064	0.0002
hrq1-	hrq1-	YPR172W	YPR172W		1.04368	0.007	1.024	0.005	0.02117	0.007	1e-05	status=JK
hrq1-	hrq1-	YJL082W	IML2		0.96509	0.014	0.99921	0.012	-0.03537	0.014	7e-05	status=JK
hrq1-	hrq1-	YJL079C	PRY1		0.98302	0.021	1.02646	0.009	-0.04214	0.021	0.00015	status=JK
hrq1-	hrq1-	YHR008C	SOD2		0.86954	0.101	0.91055	0.025	-0.041	0.101	0.00042
hrq1-	hrq1-	YPR201W	ARR3		1.0589	0.04	1.03591	0.008	0.0204	0.04	1e-05
hrq1-	hrq1-	YPR200C	ARR2		1.06509	0.045	1.01265	0.026	0.05388	0.045	2e-05
hrq1-	hrq1-	YPR199C	ARR1		1.05102	0.013	1.02991	0.012	0.02104	0.013	0
hrq1-	hrq1-	YPR198W	SGE1		0.99889	0.054	1.03139	0.021	-0.0286	0.054	4e-05
hrq1-	hrq1-	YPR197C	YPR197C		1.03594	0.11	1.03692	0.028	-0.0102	0.11	0.00033
hrq1-	hrq1-	YPR196W	YPR196W		0.9372	0.084	1.00932	0.001	-0.07192	0.084	0.0002
hrq1-	hrq1-	YPR195C	YPR195C		1.04856	0.037	1.0137	0.015	0.03233	0.037	1e-05
hrq1-	hrq1-	YPR194C	OPT2		0.8557	0.042	0.94344	0.01	-0.08359	0.042	3e-05
hrq1-	hrq1-	YNR041C	COQ2		1.00184	0.023	0.96796	0.015	0.03016	0.023	0.00017	status=JK
hrq1-	hrq1-	YJR034W	PET191		1.01668	0.074	0.98346	0.052	0.02169	0.074	0.0001
hrq1-	hrq1-	YJL120W	YJL120W		0.88825	0.008	0.90876	0.02	-0.01857	0.008	3e-05	status=JK
hrq1-	hrq1-	YJL119C	YJL119C		1.02443	0.065	0.98959	0.004	0.0333	0.065	7e-05
hrq1-	hrq1-	YJL117W	PHO86		1.00695	0.029	0.93204	0.018	0.07594	0.029	1e-05
hrq1-	hrq1-	YJL107C	YJL107C		0.98268	0.018	1.02399	0.012	-0.03923	0.018	0.00011	status=JK
hrq1-	hrq1-	YJL106W	IME2		0.96325	0.022	0.99988	0.002	-0.03757	0.022	0
hrq1-	hrq1-	YJL092W	SRS2		0.97425	0.012	0.97602	0.015	-0.00464	0.012	5e-05	status=JK
hrq1-	hrq1-	YGL049C	TIF4632		1.04575	0.014	1.04425	0.024	0.00485	0.014	0
hrq1-	hrq1-	YGL042C	YGL042C		0.90712	0.103	0.96477	0.037	-0.05999	0.103	0.0004
hrq1-	hrq1-	YBR078W	ECM33		0.99259	0.026	0.97078	0.01	0.0193	0.026	1e-05
hrq1-	hrq1-	YJL177W	RPL17B		0.92443	0.027	0.89509	0.036	0.03553	0.027	1e-05
hrq1-	hrq1-	YGR122W	YGR122W		0.95897	0.003	0.91798	0.02	0.04151	0.003	0	status=JK
hrq1-	hrq1-	YGR068C	ART5		1.05503	0.019	0.94775	0.015	0.11454	0.019	0
hrq1-	hrq1-	YGR067C	YGR067C		1.08288	0.018	1.05045	0.004	0.03297	0.018	9e-05	status=JK
hrq1-	hrq1-	YGR061C	ADE6		0	0	0	0	0	0	#NUM!
hrq1-	hrq1-	YGR055W	MUP1		0.81137	0.005	0.8103	0.006	7e-05	0.005	1e-05	status=JK
hrq1-	hrq1-	YGL071W	AFT1		1.11575	0.007	1.10142	0.022	0.01437	0.007	1e-05	status=JK
hrq1-	hrq1-	YGL063W	PUS2		1.06259	0.028	1.06159	0.027	-0.00376	0.028	1e-05
hrq1-	hrq1-	YOR155C	ISN1		0.93424	0.006	0.98389	0.01	-0.05318	0.006	1e-05	status=JK
hrq1-	hrq1-	YOR054C	VHS3		0.97687	0.04	0.96252	0.003	0.01548	0.04	2e-05
hrq1-	hrq1-	YNL180C	RHO5		#NUM!	#NUM!	#NUM!	#NUM!	#NUM!	#NUM!	#NUM!	status=LK
hrq1-	hrq1-	YNL042W	BOP3		1.05436	0.039	1.0313	0.013	0.02245	0.039	1e-05
hrq1-	hrq1-	YKL087C	CYT2		0.91532	0.043	0.99674	0.004	-0.0828	0.043	3e-05
hrq1-	hrq1-	YIL125W	KGD1		0.0105	0.018	0.23847	0.251	-0.16711	0.018	0.42265	status=JK
hrq1-	hrq1-	YAL048C	GEM1		0.97053	0.035	0.98216	0.007	-0.01264	0.035	1e-05
hrq1-	hrq1-	YOR248W	YOR248W		1.01243	0.066	1.05457	0.03	-0.03947	0.066	8e-05
hrq1-	hrq1-	YOR220W	RCN2		1.01824	0.07	1.01276	0.021	0.00445	0.07	9e-05
hrq1-	hrq1-	YOR180C	DCI1		0.9578	0.059	0.97531	0.015	-0.02182	0.059	6e-05
hrq1-	hrq1-	YOR179C	SYC1		0.71001	0.049	0.7261	0.05	-0.01999	0.049	9e-05
hrq1-	hrq1-	YOR158W	PET123		0.98111	0.004	0.97706	0.021	0.00457	0.004	1e-05	status=JK
hrq1-	hrq1-	YDR033W	MRH1		1.02781	0.041	1.01642	0.003	0.01231	0.041	2e-05
hrq1-	hrq1-	YDR032C	PST2		0.99324	0.033	1.01404	0.013	-0.01997	0.033	1e-05
hrq1-	hrq1-	YDR031W	MIC14		0.99278	0.031	1.01383	0.008	-0.0201	0.031	1e-05
hrq1-	hrq1-	YDR030C	RAD28		0.97666	0.03	0.98729	0.027	-0.01563	0.03	1e-05
hrq1-	hrq1-	YDR029W	YDR029W		1.01096	0.044	1.00414	0.028	-0.00022	0.044	2e-05
hrq1-	hrq1-	YDR026C	NSI1		1.00562	0.024	0.9841	0.02	0.01684	0.024	0
hrq1-	hrq1-	YAL046C	AIM1		0.90907	0.024	0.95787	0.008	-0.05308	0.024	1e-05
hrq1-	hrq1-	YLR227C	ADY4		1.043	0.049	1.05273	0.004	-0.00822	0.049	3e-05
hrq1-	hrq1-	YKR104W	YKR104W		1.04084	0.023	1.02587	0.016	0.01188	0.023	0
hrq1-	hrq1-	YDR046C	BAP3		1.01139	0.029	1.0184	0.013	-0.00706	0.029	1e-05
hrq1-	hrq1-	YDR043C	NRG1		1.03865	0.009	1.00903	0.005	0.02747	0.009	3e-05	status=JK
hrq1-	hrq1-	YDR042C	YDR042C		1.01909	0.032	1.01386	0.024	0.00682	0.032	1e-05
hrq1-	hrq1-	YDR036C	EHD3		0.94892	0.029	0.97983	0.013	-0.03174	0.029	1e-05
hrq1-	hrq1-	YDR035W	ARO3		1.04519	0.016	1.0404	0.012	0.0026	0.016	8e-05	status=JK
hrq1-	hrq1-	YDR034C	LYS14		0.11467	0.006	0.141	0.01	-0.02963	0.006	5e-05
hrq1-	hrq1-	YPR039W	YPR039W		1.00408	0.034	0.99874	0.018	0.00086	0.034	1e-05
hrq1-	hrq1-	YPL072W	UBP16		1.0433	0.008	1.03406	0.002	0.00961	0.008	2e-05	status=JK
hrq1-	hrq1-	YPL035C	YPL035C		1.02087	0.046	1.02734	0.016	-0.0056	0.046	2e-05
hrq1-	hrq1-	YPL015C	HST2		0.9915	0.008	1.02473	0.002	-0.03333	0.008	0
hrq1-	hrq1-	YOR240W	YOR240W		1.01502	0.069	1.00357	0.003	0.01262	0.069	9e-05
hrq1-	hrq1-	YMR194C-A	YMR194C-A		1.04751	0.05	1.03733	0.008	0.00841	0.05	3e-05
hrq1-	hrq1-	YML129C	COX14		0.12106	0.099	0.61451	0.553	-0.50251	0.099	0.09274
hrq1-	hrq1-	YML112W	CTK3		1.02492	0.068	1.0365	0.006	-0.01212	0.068	8e-05
hrq1-	hrq1-	YML111W	BUL2		1.02196	0.007	1.0421	0.012	-0.02394	0.007	1e-05	status=JK
hrq1-	hrq1-	YLR238W	FAR10		1.01345	0.029	0.99725	0.032	0.01039	0.029	1e-05
hrq1-	hrq1-	YBR086C	IST2		0.95546	0.071	0.96417	0.012	-0.01131	0.071	0.00011
hrq1-	hrq1-	YBR085W	AAC3		0.99582	0.032	0.99061	0.005	0.00696	0.032	1e-05
hrq1-	hrq1-	YAL024C	LTE1		0.86523	0.032	0.97642	0.022	-0.11901	0.032	1e-05
hrq1-	hrq1-	YDR271C	YDR271C		#NUM!	#NUM!	#NUM!	#NUM!	#NUM!	#NUM!	#NUM!	status=LK
hrq1-	hrq1-	YDR269C	YDR269C		#NUM!	#NUM!	#NUM!	#NUM!	#NUM!	#NUM!	#NUM!	status=LK
hrq1-	hrq1-	YDR242W	AMD2		#NUM!	#NUM!	#NUM!	#NUM!	#NUM!	#NUM!	#NUM!	status=LK
hrq1-	hrq1-	YCR107W	AAD3		1.09818	0.026	1.05887	0.009	0.03963	0.026	0.00019	status=JK
hrq1-	hrq1-	YBR299W	MAL32		1.00556	0.041	1.04337	0.012	-0.03903	0.041	2e-05
hrq1-	hrq1-	YBR118W	TEF2		0.84654	0.078	0.92537	0.012	-0.07698	0.078	0.00021
hrq1-	hrq1-	YER089C	PTC2		0.98609	0.005	0.9966	0.024	-0.01758	0.005	1e-05	status=JK
hrq1-	hrq1-	YDR515W	SLF1		1.04601	0.024	1.01648	0.017	0.03071	0.024	0
hrq1-	hrq1-	YDR502C	SAM2		0.99059	0.032	1.00377	0.009	-0.01141	0.032	1e-05
hrq1-	hrq1-	YDR493W	MZM1		1.00505	0.067	1.01668	0.006	-0.01334	0.067	8e-05
hrq1-	hrq1-	YDR477W	SNF1		0.85245	0.019	0.91882	0.007	-0.06818	0.019	0.00017	status=JK
hrq1-	hrq1-	YDR444W	YDR444W		1.05736	0.038	1.05428	0.025	6e-05	0.037	1e-05
hrq1-	hrq1-	YDR326C	YSP2		#NUM!	#NUM!	#NUM!	#NUM!	#NUM!	#NUM!	#NUM!	status=LK
hrq1-	hrq1-	YDR290W	YDR290W		#NUM!	#NUM!	#NUM!	#NUM!	#NUM!	#NUM!	#NUM!	status=LK
hrq1-	hrq1-	YFL063W	YFL063W		1.0074	0.095	1.00926	0.025	-0.00525	0.095	0.00023
hrq1-	hrq1-	YFL033C	RIM15		0.92139	0.058	0.95166	0.009	-0.03365	0.058	7e-05
hrq1-	hrq1-	YFL013C	IES1		0.88804	0.024	0.8462	0.025	0.04447	0.024	1e-05
hrq1-	hrq1-	YFL012W	YFL012W		0.94413	0.034	0.98238	0.007	-0.04209	0.034	1e-05
hrq1-	hrq1-	YFL010W-A	AUA1		0.95013	0.042	0.98964	0.024	-0.04531	0.042	2e-05
hrq1-	hrq1-	YFL010C	WWM1		0.07705	0.074	0.43474	0.209	-0.34453	0.074	0.21163	status=JK
hrq1-	hrq1-	YFL007W	BLM10		0.97825	0.007	0.97287	0.021	0.00151	0.007	0
hrq1-	hrq1-	YFL004W	VTC2		1.01263	0.006	0.95999	0.003	0.05164	0.006	1e-05	status=JK
hrq1-	hrq1-	YFL003C	MSH4		0.82997	0.055	0.7675	0.059	0.06667	0.055	8e-05
hrq1-	hrq1-	YFL001W	DEG1		0.96913	0.033	0.96417	0.037	0.00793	0.033	1e-05
hrq1-	hrq1-	YGR255C	COQ6		1.09021	0.009	1.02564	0.028	0.05962	0.009	2e-05	status=JK
hrq1-	hrq1-	YGR254W	ENO1		1.0991	0.067	1.0991	0.033	-0.00112	0.067	6e-05
hrq1-	hrq1-	YGR122C-A	YGR122C-A		1.13623	0.022	1.09604	0.028	0.03503	0.022	0
hrq1-	hrq1-	YGL096W	TOS8		0.98946	0.005	0.939	0.015	0.05028	0.005	1e-05	status=JK
hrq1-	hrq1-	YGL094C	PAN2		0.98896	0.045	1.00497	0.006	-0.01876	0.045	3e-05
hrq1-	hrq1-	YGL037C	PNC1		0.98808	0.056	1.02097	0.016	-0.03702	0.055	5e-05
hrq1-	hrq1-	YGL029W	CGR1		0.95738	0.009	0.96431	0.017	-0.00633	0.009	0
hrq1-	hrq1-	YGR292W	MAL12		1.02536	0.033	0.99256	0.023	0.03503	0.033	1e-05
hrq1-	hrq1-	YGR291C	YGR291C		1.0376	0.008	1.04517	0.016	-0.00821	0.008	2e-05	status=JK
hrq1-	hrq1-	YGR289C	MAL11		1.09226	0.013	1.04545	0.01	0.04137	0.013	0
hrq1-	hrq1-	YGR276C	RNH70		1.0273	0.027	1.01877	0.024	0.00749	0.027	1e-05
hrq1-	hrq1-	YGR273C	YGR273C		0.99349	0.03	0.97774	0.019	0.01164	0.03	1e-05
hrq1-	hrq1-	YGR272C	YGR272C		1.06276	0.019	1.02724	0.005	0.03394	0.019	0
hrq1-	hrq1-	YGR271W	SLH1		1.01791	0.002	0.98452	0.007	0.03499	0.002	0	status=JK
hrq1-	hrq1-	YIR004W	DJP1		0.99763	0.02	1.01121	0.021	-0.01752	0.02	0
hrq1-	hrq1-	YIL158W	AIM20		1.05371	0.012	1.02583	0.017	0.02792	0.012	5e-05	status=JK
hrq1-	hrq1-	YIL151C	YIL151C		1.01286	0.022	1.00691	0.009	0.00689	0.022	0
hrq1-	hrq1-	YIL136W	OM45		1.01367	0.028	0.99087	0.014	0.0226	0.028	1e-05
hrq1-	hrq1-	YIL131C	FKH1		0.97005	0.073	0.98237	0.041	-0.02271	0.072	0.00011
hrq1-	hrq1-	YIL122W	POG1		0.93557	0.042	0.95772	0.007	-0.02326	0.042	2e-05
hrq1-	hrq1-	YIL111W	COX5B		0.95058	0.034	1.01486	0.008	-0.06607	0.034	1e-05
hrq1-	hrq1-	YIL102C	YIL102C		1.08603	0.008	1.04356	0.006	0.0393	0.008	2e-05	status=JK
hrq1-	hrq1-	YIL094C	LYS12		0.19672	0.141	0.25498	0.168	-0.0356	0.141	0.06896
hrq1-	hrq1-	YIL085C	KTR7		1.0389	0.027	1.02319	0.006	0.01348	0.027	0
hrq1-	hrq1-	YMR074C	YMR074C		1.04064	0.025	0.99202	0.017	0.04881	0.025	0
hrq1-	hrq1-	YJR066W	TOR1		1.02757	0.084	0.98284	0.025	0.04738	0.084	0.00015
hrq1-	hrq1-	YJR044C	VPS55		0.94615	0.007	0.99461	0.001	-0.04846	0.007	2e-05	status=JK
hrq1-	hrq1-	YJR039W	YJR039W		1.01694	0.01	1.01739	0.02	0.00222	0.01	3e-05	status=JK
hrq1-	hrq1-	YJL103C	GSM1		1.0909	0.066	1.05723	0.041	0.03362	0.065	6e-05
hrq1-	hrq1-	YJL029C	VPS53		0.40121	0.094	0.60814	0.038	-0.20294	0.094	0.00343
hrq1-	hrq1-	YNL086W	SNN1		0.92008	0.035	0.94364	0.014	-0.02758	0.035	2e-05
hrq1-	hrq1-	YNL053W	MSG5		1.03278	0.047	1.0138	0.012	0.01937	0.047	3e-05
hrq1-	hrq1-	YNL047C	SLM2		0.96494	0.056	0.96444	0.024	0.00851	0.056	5e-05
hrq1-	hrq1-	YNL014W	HEF3		0.90979	0.009	0.9844	0.019	-0.0791	0.009	3e-05	status=JK
hrq1-	hrq1-	YNL011C	YNL011C		1.01316	0.077	1.02279	0.038	-0.00518	0.077	0.00012
hrq1-	hrq1-	YMR165C	PAH1		0.89399	0.045	0.89477	0.01	-0.00079	0.045	4e-05
hrq1-	hrq1-	YMR118C	SHH3		1.05804	0.033	1.04378	0.01	0.01162	0.033	1e-05
hrq1-	hrq1-	YOR125C	CAT5		0.91274	0.034	0.99097	0.019	-0.07718	0.034	1e-05
hrq1-	hrq1-	YOL153C	YOL153C		0.97663	0.004	1.0078	0.015	-0.03412	0.004	0	status=JK
hrq1-	hrq1-	YOL073C	YOL073C		1.0198	0.024	1.02426	0.015	-0.00179	0.024	0
hrq1-	hrq1-	YNR044W	AGA1		1.00935	0.032	1.00641	0.014	0.00524	0.032	1e-05
hrq1-	hrq1-	YNR033W	ABZ1		1.05518	0.024	1.00918	0.016	0.04601	0.024	0
hrq1-	hrq1-	YNL284C	MRPL10		#NUM!	#NUM!	#NUM!	#NUM!	#NUM!	#NUM!	#NUM!	status=LK
hrq1-	hrq1-	YNL147W	LSM7		0.84059	0.01	0.82042	0.011	0.02055	0.01	5e-05	status=JK
hrq1-	hrq1-	YNL111C	CYB5		1.03248	0.058	1.04644	0.031	-0.00953	0.058	5e-05
hrq1-	hrq1-	YNL109W	YNL109W		0.93528	0.029	0.93035	0.017	0.00477	0.029	1e-05
hrq1-	hrq1-	YNL096C	RPS7B		0.95786	0.057	0.9276	0.032	0.02854	0.057	6e-05
hrq1-	hrq1-	YOR379C	YOR379C		1.01802	0.036	1.01979	0.016	-0.00067	0.036	1e-05
hrq1-	hrq1-	YOR366W	YOR366W		1.11033	0.005	1.08445	0.012	0.02322	0.005	1e-05	status=JK
hrq1-	hrq1-	YOR345C	YOR345C		1.01241	0.062	1.03129	0.02	-0.01532	0.062	6e-05
hrq1-	hrq1-	YOR333C	YOR333C		0.9774	0.033	0.95894	0.011	0.01934	0.033	1e-05
hrq1-	hrq1-	YOR325W	YOR325W		1.04815	0.027	1.00658	0.026	0.03743	0.027	0
hrq1-	hrq1-	YOR128C	ADE2		1.00985	0.023	0.89645	0.127	0.10205	0.023	0.00017	status=JK
hrq1-	hrq1-	YPR151C	SUE1		0.96628	0.053	1.00863	0.034	-0.04203	0.053	4e-05
hrq1-	hrq1-	YPR118W	MRI1		1.0173	0.015	1.01179	0.009	0.00354	0.015	0
hrq1-	hrq1-	YPR091C	NVJ2		1.00103	0.078	1.0222	0.021	-0.02328	0.078	0.00013
hrq1-	hrq1-	YPR083W	MDM36		1.05154	0.045	1.04686	0.023	-0.0022	0.045	2e-05
hrq1-	hrq1-	YPR021C	AGC1		1.02697	0.008	0.9835	0.009	0.04204	0.008	2e-05	status=JK
hrq1-	hrq1-	YPR011C	YPR011C		1.02711	0.014	1.03811	0.021	-0.01779	0.014	6e-05	status=JK
hrq1-	hrq1-	YPL158C	AIM44		0.892	0.072	0.8853	0.006	0.00814	0.072	0.00014
hrq1-	hrq1-	YML050W	AIM32		1.06715	0.049	1.00767	0.008	0.05887	0.049	3e-05
hrq1-	hrq1-	YLR308W	CDA2		1.04901	0.034	1.01944	0.012	0.0305	0.034	1e-05
hrq1-	hrq1-	YOL086C	ADH1		1.00654	0.07	0.98752	0.01	0.02173	0.07	9e-05
hrq1-	hrq1-	YDR461W	MFA1		0.99905	0.005	0.97758	0.034	0.02616	0.005	1e-05	status=JK
hrq1-	hrq1-	YDL074C	BRE1		0.5506	0.098	0.74229	0.009	-0.18934	0.098	0.0015
hrq1-	hrq1-	YOR202W	HIS3		0.99846	0.101	0.99844	0.081	-0.00075	0.101	0	status=JK
hrq1-	hrq1-	YLL057C	JLP1		1.06363	0.02	1.0215	0.049	0.04005	0.02	0.00012	status=JK
hrq1-	hrq1-	YLL056C	YLL056C		1.05819	0.028	1.01666	0.019	0.04642	0.028	1e-05
hrq1-	hrq1-	YLL055W	YCT1		1.01688	0.003	0.98197	0.004	0.03428	0.003	0	status=JK
hrq1-	hrq1-	YLL054C	YLL054C		1.01771	0.051	1.03154	0.021	-0.01233	0.051	3e-05
hrq1-	hrq1-	YLL053C	YLL053C		1.02848	0.03	1.01174	0.036	0.00507	0.03	1e-05
hrq1-	hrq1-	YLL052C	AQY2		1.00102	0.026	0.97927	0.024	0.0236	0.026	0
hrq1-	hrq1-	YLL051C	FRE6		0.91724	0.098	0.88231	0.08	0.03813	0.098	0.00033
hrq1-	hrq1-	YLL049W	LDB18		1.00261	0.011	0.95859	0.03	0.05203	0.011	4e-05	status=JK
hrq1-	hrq1-	YLL048C	YBT1		0.99071	0.013	1.01214	0.01	-0.01719	0.013	0
hrq1-	hrq1-	YLL047W	YLL047W		0.97517	0.03	0.99585	0.028	-0.01296	0.03	1e-05
hrq1-	hrq1-	YLL046C	RNP1		1.07488	0.002	1.05405	0.045	0.01632	0.002	0	status=JK
hrq1-	hrq1-	YLR011W	LOT6		1.01008	0.044	0.99296	0.008	0.01877	0.044	2e-05
hrq1-	hrq1-	YLR006C	SSK1		0.93791	0.023	0.96602	0.016	-0.03125	0.023	0
hrq1-	hrq1-	YLR004C	THI73		1.06832	0.038	1.0581	0.012	0.00816	0.038	1e-05
hrq1-	hrq1-	YLR003C	CMS1		1.05813	0.006	1.01064	0.01	0.04866	0.006	1e-05	status=JK
hrq1-	hrq1-	YLR001C	YLR001C		0.99761	0.047	1.03752	0.043	-0.02843	0.047	3e-05
hrq1-	hrq1-	YLL063C	AYT1		1.06824	0.01	1.06037	0.023	0.00656	0.01	0
hrq1-	hrq1-	YLL062C	MHT1		0.94631	0.028	0.96042	0.004	-0.015	0.028	1e-05
hrq1-	hrq1-	YLL061W	MMP1		1.07567	0.05	1.05155	0.039	0.02039	0.05	3e-05
hrq1-	hrq1-	YLL060C	GTT2		1.01582	0.03	1.00992	0.018	0.00642	0.03	1e-05
hrq1-	hrq1-	YLL059C	YLL059C		1.01613	0.01	1.0029	0.012	0.01078	0.01	4e-05	status=JK
hrq1-	hrq1-	YLL058W	YLL058W		0.95008	0.026	0.98326	0.039	-0.03196	0.026	1e-05
hrq1-	hrq1-	YLR023C	IZH3		1.07641	0.051	1.05874	0.032	0.01806	0.051	3e-05
hrq1-	hrq1-	YLR021W	IRC25		0.93179	0.018	0.96432	0.014	-0.03229	0.018	0
hrq1-	hrq1-	YLR020C	YEH2		1.01746	0.007	1.02242	0.002	-0.00478	0.007	0
hrq1-	hrq1-	YLR019W	PSR2		1.0412	0.015	1.03479	0.014	0.00761	0.015	0
hrq1-	hrq1-	YLR018C	POM34		1.08245	0.017	1.07679	0.024	0.0108	0.017	0
hrq1-	hrq1-	YLR017W	MEU1		0.96869	0.044	1.00011	0.013	-0.03095	0.044	3e-05
hrq1-	hrq1-	YLR016C	PML1		0.99008	0.009	1.01342	0.014	-0.02347	0.009	3e-05	status=JK
hrq1-	hrq1-	YLR015W	BRE2		0.82228	0.047	0.80673	0.039	0.01168	0.047	5e-05
hrq1-	hrq1-	YLR014C	PPR1		1.02136	0.029	0.99346	0.01	0.02554	0.029	1e-05
hrq1-	hrq1-	YLR013W	GAT3		0.98252	0.012	0.99149	0.033	-0.01472	0.012	0
hrq1-	hrq1-	YLR012C	YLR012C		0.98393	0.008	0.97819	0.004	0.00527	0.008	2e-05	status=JK
hrq1-	hrq1-	YLR039C	RIC1		0.83075	0.03	0.79786	0.031	0.03853	0.03	1e-05
hrq1-	hrq1-	YLR038C	COX12		0.93709	0.029	0.87314	0.009	0.06587	0.029	1e-05
hrq1-	hrq1-	YLR037C	PAU23		1.03023	0.004	1.01989	0.032	0.01552	0.004	1e-05	status=JK
hrq1-	hrq1-	YLR036C	YLR036C		1.01035	0.059	1.02566	0.001	-0.01563	0.059	6e-05
hrq1-	hrq1-	YLR035C	MLH2		1.04988	0.016	1.05142	0.001	-0.00134	0.016	0
hrq1-	hrq1-	YLR034C	SMF3		1.02875	0.024	1.00231	0.002	0.02716	0.024	0
hrq1-	hrq1-	YLR032W	RAD5		0	0	0	0	0	0	#NUM!
hrq1-	hrq1-	YLR031W	YLR031W		1.01995	0.02	1.00218	0.019	0.02036	0.02	0
hrq1-	hrq1-	YLR030W	YLR030W		0.97447	0.017	0.97223	0.006	0.00025	0.017	0
hrq1-	hrq1-	YLR028C	ADE16		1.05998	0.013	1.02329	0.01	0.03568	0.013	0
hrq1-	hrq1-	YLR024C	UBR2		0.92402	0.037	0.95247	0.013	-0.02268	0.037	2e-05
hrq1-	hrq1-	YLR053C	YLR053C		1.00801	0.012	0.98234	0.006	0.02564	0.012	0
hrq1-	hrq1-	YLR050C	YLR050C		1.05107	0.019	1.03866	0.006	0.01186	0.019	0
hrq1-	hrq1-	YLR049C	YLR049C		1.01039	0.015	1.00683	0.017	0.00526	0.015	0
hrq1-	hrq1-	YLR048W	RPS0B		0.80545	0.089	0.7785	0.009	0.02488	0.089	0.00037
hrq1-	hrq1-	YLR047C	FRE8		1.00648	0.034	1.02489	0.023	-0.01969	0.034	1e-05
hrq1-	hrq1-	YLR046C	YLR046C		1.02527	0.028	1.01724	0.008	0.00525	0.028	1e-05
hrq1-	hrq1-	YLR044C	PDC1		0.96873	0.045	0.96667	0.017	0.00012	0.045	3e-05
hrq1-	hrq1-	YLR043C	TRX1		0.99917	0.036	1.01673	0.013	-0.01675	0.036	1e-05
hrq1-	hrq1-	YLR042C	YLR042C		1.03257	0.008	0.9957	0.008	0.03721	0.008	2e-05	status=JK
hrq1-	hrq1-	YLR041W	YLR041W		0.94719	0.049	0.97406	0.011	-0.02118	0.048	4e-05
hrq1-	hrq1-	YLR040C	YLR040C		0.98417	0.008	0.96703	0.014	0.0211	0.008	0
hrq1-	hrq1-	YLR065C	ENV10		0.83987	0.044	0.79602	0.022	0.04199	0.044	4e-05
hrq1-	hrq1-	YLR064W	PER33		1.05245	0.031	1.02967	0.03	0.01959	0.031	1e-05
hrq1-	hrq1-	YLR063W	YLR063W		1.00674	0.07	1.04795	0.022	-0.04402	0.07	9e-05
hrq1-	hrq1-	YLR062C	YLR062C		0.8148	0.048	0.8955	0.01	-0.076	0.048	6e-05
hrq1-	hrq1-	YLR061W	RPL22A		0.95575	0.007	0.91081	0.017	0.04944	0.007	2e-05	status=JK
hrq1-	hrq1-	YLR059C	REX2		1.02494	0.069	1.03724	0.021	-0.0168	0.069	8e-05
hrq1-	hrq1-	YLR058C	SHM2		0.96671	0.089	0.98645	0.022	-0.0223	0.089	0.00021
hrq1-	hrq1-	YLR057W	MNL2		1.02627	0.045	1.0379	0.028	-0.0135	0.045	2e-05
hrq1-	hrq1-	YLR056W	ERG3		0.79325	0.033	0.66413	0.059	0.12686	0.033	0.00059	status=JK
hrq1-	hrq1-	YLR055C	SPT8		0.85666	0.032	0.94336	0.034	-0.09413	0.032	1e-05
hrq1-	hrq1-	YLR054C	OSW2		1.07616	0.059	1.03212	0.015	0.0467	0.059	4e-05
hrq1-	hrq1-	YLR085C	ARP6		1.02917	0.078	1.09659	0.071	-0.08266	0.078	0.00012
hrq1-	hrq1-	YLR084C	RAX2		0.89596	0.138	0.90645	0.11	0.01394	0.138	0.00099
hrq1-	hrq1-	YLR083C	EMP70		1.08186	0.002	1.09985	0.043	-0.0099	0.002	0	status=JK
hrq1-	hrq1-	YLR082C	SRL2		1.10913	0.032	1.12513	0.02	-0.02021	0.032	1e-05
hrq1-	hrq1-	YLR081W	GAL2		1.06302	0.023	1.05583	0.041	-0.00314	0.023	0
hrq1-	hrq1-	YLR080W	EMP46		1.02284	0.007	1.0021	0.02	0.01522	0.007	2e-05	status=JK
hrq1-	hrq1-	YLR079W	SIC1		0.34364	0.013	0.34645	0.06	-0.01443	0.013	0.00051	status=JK
hrq1-	hrq1-	YLR077W	FMP25		0.99339	0.049	0.96991	0.018	0.01976	0.048	3e-05
hrq1-	hrq1-	YLR073C	RFU1		1.00677	0.026	1.01148	0.023	-0.00763	0.026	0
hrq1-	hrq1-	YLR072W	YLR072W		0.97573	0.026	0.9737	0.031	0.00643	0.026	1e-05
hrq1-	hrq1-	YLR070C	XYL2		0.98482	0.032	1.01044	0.021	-0.02541	0.032	1e-05
hrq1-	hrq1-	YLR098C	CHA4		0.96064	0.063	0.96283	0.003	-0.00275	0.063	8e-05
hrq1-	hrq1-	YLR097C	HRT3		0.92419	0.052	0.94846	0.024	-0.02203	0.051	5e-05
hrq1-	hrq1-	YLR096W	KIN2		0.99963	0.026	0.99761	0.003	0.00235	0.026	1e-05
hrq1-	hrq1-	YLR095C	IOC2		0.98701	0.035	1.00294	0.009	-0.01618	0.035	1e-05
hrq1-	hrq1-	YLR094C	GIS3		1.0047	0.003	1.04392	0.001	-0.03968	0.003	0	status=JK
hrq1-	hrq1-	YLR093C	NYV1		0.96377	0.022	0.97892	0.024	-0.02076	0.022	0
hrq1-	hrq1-	YLR092W	SUL2		1.04361	0.025	1.06508	0.026	-0.0204	0.025	0
hrq1-	hrq1-	YLR091W	GEP5		1.00578	0.018	1.04167	0.02	-0.03387	0.018	0.0001	status=JK
hrq1-	hrq1-	YLR090W	XDJ1		0.98332	0.019	0.95745	0.009	0.0245	0.019	0
hrq1-	hrq1-	YLR089C	ALT1		0.74184	0.036	0.56283	0.036	0.18331	0.036	3e-05
hrq1-	hrq1-	YLR087C	CSF1		0.79253	0.049	0.78589	0.023	0.00136	0.049	7e-05
hrq1-	hrq1-	YLR114C	AVL9		1.04203	0.026	1.02173	0.003	0.02171	0.026	0
hrq1-	hrq1-	YLR113W	HOG1		1.01012	0.032	1.02632	0.016	-0.01699	0.032	1e-05
hrq1-	hrq1-	YLR112W	YLR112W		0.97397	0.003	0.99282	0.013	-0.01938	0.003	0	status=JK
hrq1-	hrq1-	YLR111W	YLR111W		0.84776	0.17	0.79798	0.127	0.06561	0.17	0.00214
hrq1-	hrq1-	YLR110C	CCW12		0.94785	0.012	0.9217	0.011	0.0269	0.012	0
hrq1-	hrq1-	YLR109W	AHP1		1.02165	0.007	1.00934	0.006	0.01346	0.007	1e-05	status=JK
hrq1-	hrq1-	YLR108C	YLR108C		1.05387	0.023	1.0443	0.024	0.01266	0.023	0
hrq1-	hrq1-	YLR107W	REX3		1.00446	0.028	1.00027	0.022	8e-05	0.028	1e-05
hrq1-	hrq1-	YLR104W	LCL2		1.00038	0.027	1.01812	0.029	-0.01581	0.027	1e-05
hrq1-	hrq1-	YLR102C	APC9		1.02971	0.002	0.98629	0.01	0.0427	0.002	0	status=JK
hrq1-	hrq1-	YLR099C	ICT1		0.96957	0.023	0.93795	0.023	0.02681	0.023	0.0002	status=JK
hrq1-	hrq1-	YLR130C	ZRT2		0.99015	0.011	0.97387	0.032	0.00983	0.011	4e-05	status=JK
hrq1-	hrq1-	YLR128W	DCN1		1.09609	0.027	1.10047	0.03	-0.01235	0.027	0
hrq1-	hrq1-	YLR126C	YLR126C		0.9545	0.02	1.00138	0.011	-0.04804	0.02	0
hrq1-	hrq1-	YLR125W	YLR125W		0.99795	0.034	1.00333	0.018	-0.00573	0.034	1e-05
hrq1-	hrq1-	YLR124W	YLR124W		1.01032	0.009	1.02226	0.017	-0.01253	0.009	2e-05	status=JK
hrq1-	hrq1-	YLR123C	YLR123C		1.01436	0.029	0.99726	0.016	0.01999	0.029	1e-05
hrq1-	hrq1-	YLR122C	YLR122C		1.03564	0.03	1.01307	0.025	0.01771	0.03	1e-05
hrq1-	hrq1-	YLR121C	YPS3		0.97051	0.055	0.97754	0.019	-0.0049	0.055	5e-05
hrq1-	hrq1-	YLR120C	YPS1		0.95936	0.074	1.00057	0.006	-0.0382	0.074	0.00013
hrq1-	hrq1-	YLR119W	SRN2		1.00352	0.006	0.96444	0.051	0.04053	0.006	1e-05	status=JK
hrq1-	hrq1-	YLR118C	YLR118C		1.05329	0.049	1.02622	0.044	0.01872	0.049	3e-05
hrq1-	hrq1-	YLR146C	SPE4		1.01422	0.045	1.0176	0.017	-0.00433	0.045	2e-05
hrq1-	hrq1-	YLR144C	ACF2		1.01789	0.063	1.00704	0.022	0.00963	0.063	7e-05
hrq1-	hrq1-	YLR143W	DPH6		0.97442	0.026	0.96985	0.022	0.00607	0.026	1e-05
hrq1-	hrq1-	YLR142W	PUT1		0.99227	0.047	1.01498	0.034	-0.01693	0.047	3e-05
hrq1-	hrq1-	YLR138W	NHA1		1.03004	0.024	1.01487	0.027	0.02094	0.024	0
hrq1-	hrq1-	YLR137W	RKM5		1.05499	0.066	1.04079	0.04	0.01029	0.066	7e-05
hrq1-	hrq1-	YLR136C	TIS11		0.98037	0.021	0.99911	0.051	-0.01876	0.021	0
hrq1-	hrq1-	YLR135W	SLX4		1.00098	0.002	0.99991	0.022	0.00641	0.002	0	status=JK
hrq1-	hrq1-	YLR134W	PDC5		0.98805	0.003	1.00207	0.022	-0.01758	0.003	0	status=JK
hrq1-	hrq1-	YLR133W	CKI1		1.09282	0.049	1.06866	0.027	0.02355	0.049	2e-05
hrq1-	hrq1-	YLR131C	ACE2		1.01659	0.05	1.00796	0.024	0.00793	0.05	3e-05
hrq1-	hrq1-	YLR171W	YLR171W		1.01686	0.039	1.02078	0.018	-0.00137	0.039	2e-05
hrq1-	hrq1-	YLR170C	APS1		1.00654	0.025	1.04214	0.052	-0.03938	0.025	0
hrq1-	hrq1-	YLR169W	YLR169W		1.05596	0.016	1.05735	0.03	0.00408	0.016	0
hrq1-	hrq1-	YLR168C	UPS2		1.04776	0.033	1.05835	0.025	-0.01147	0.033	1e-05
hrq1-	hrq1-	YLR165C	PUS5		1.02173	0.024	1.02135	0.006	0.00018	0.024	0
hrq1-	hrq1-	YLR164W	SHH4		1.06501	0.049	1.06621	0.011	-0.00392	0.049	3e-05
hrq1-	hrq1-	YLR154C	RNH203		1.0248	0.059	1.00123	0.014	0.02811	0.059	5e-05
hrq1-	hrq1-	YLR152C	YLR152C		0.99101	0.021	0.98274	0.012	0.01119	0.021	0
hrq1-	hrq1-	YLR151C	PCD1		1.01112	0.022	0.99748	0.003	0.01491	0.022	0
hrq1-	hrq1-	YLR150W	STM1		0.94415	0.018	0.92933	0.016	0.01463	0.018	0
hrq1-	hrq1-	YLR149C	YLR149C		0.98276	0.079	0.98864	0.041	-0.01161	0.079	0.00014
hrq1-	hrq1-	YLR183C	TOS4		1.03254	0.028	1.02046	0.003	0.0128	0.028	1e-05
hrq1-	hrq1-	YLR182W	SWI6		0.27343	0.101	0.20459	0.042	0.07437	0.101	0.01224
hrq1-	hrq1-	YLR181C	VTA1		1.09357	0.024	1.0589	0.01	0.02965	0.024	0
hrq1-	hrq1-	YLR180W	SAM1		0.94578	0.121	0.86698	0.081	0.05354	0.121	0.00057
hrq1-	hrq1-	YLR179C	YLR179C		1.11343	0.014	1.093	0.022	0.01519	0.014	5e-05	status=JK
hrq1-	hrq1-	YLR178C	TFS1		0.93968	0.156	1.02962	0.051	-0.09688	0.155	0.00122
hrq1-	hrq1-	YLR177W	YLR177W		0.93404	0.045	0.97822	0.01	-0.04278	0.045	3e-05
hrq1-	hrq1-	YLR176C	RFX1		0.98974	0.014	0.95451	0.015	0.03749	0.014	7e-05	status=JK
hrq1-	hrq1-	YLR174W	IDP2		1.03468	0.018	1.02183	0.013	0.01312	0.018	0
hrq1-	hrq1-	YLR173W	YLR173W		1.05864	0.044	1.02148	0.016	0.04034	0.044	2e-05
hrq1-	hrq1-	YLR172C	DPH5		0.96875	0.029	0.9699	0.022	-0.00215	0.029	1e-05
hrq1-	hrq1-	YLR199C	PBA1		1.09759	0.04	1.14129	0.039	-0.05116	0.04	1e-05
hrq1-	hrq1-	YLR194C	YLR194C		1.03396	0.047	1.02505	0.064	0.02481	0.047	3e-05
hrq1-	hrq1-	YLR193C	UPS1		0.81919	0.035	0.93075	0.049	-0.11694	0.035	2e-05
hrq1-	hrq1-	YLR192C	HCR1		0.4508	0.031	0.42941	0.047	0.02561	0.031	9e-05
hrq1-	hrq1-	YLR191W	PEX13		0.98652	0.013	0.91472	0.026	0.07815	0.013	0
hrq1-	hrq1-	YLR190W	MMR1		0.90951	0.008	0.83295	0.035	0.0755	0.008	3e-05	status=JK
hrq1-	hrq1-	YLR189C	ATG26		0.96266	0.025	0.97419	0.035	-0.00563	0.025	0.00023	status=JK
hrq1-	hrq1-	YLR188W	MDL1		0.98604	0.017	0.99186	0.01	-0.00747	0.017	0
hrq1-	hrq1-	YLR187W	SKG3		0.9744	0.036	0.98626	0.022	-0.00821	0.035	1e-05
hrq1-	hrq1-	YLR185W	RPL37A		0.77053	0.052	0.81738	0.082	-0.0328	0.052	0.00154	status=JK
hrq1-	hrq1-	YLR184W	YLR184W		0.86369	0.015	0.78706	0.007	0.07728	0.015	0
hrq1-	hrq1-	YLR217W	YLR217W		1.12987	0.011	1.09872	0.014	0.03248	0.011	3e-05	status=JK
hrq1-	hrq1-	YLR216C	CPR6		0.98455	0.027	1.02555	0.016	-0.04079	0.027	1e-05
hrq1-	hrq1-	YLR214W	FRE1		0.95325	0.009	0.94215	0.004	0.01294	0.009	0
hrq1-	hrq1-	YLR213C	CRR1		0.98464	0.013	0.96597	0.017	0.02084	0.013	0
hrq1-	hrq1-	YLR211C	YLR211C		0.9404	0.054	0.90977	0.01	0.03056	0.054	5e-05
hrq1-	hrq1-	YLR210W	CLB4		0.98508	0.025	0.98574	0.035	0.00014	0.025	0
hrq1-	hrq1-	YLR209C	PNP1		0.95057	0.009	0.93739	0.028	0.00713	0.009	3e-05	status=JK
hrq1-	hrq1-	YLR207W	HRD3		1.08473	0.066	1.05916	0.021	0.0215	0.066	6e-05
hrq1-	hrq1-	YLR206W	ENT2		1.0248	0.055	0.99555	0.025	0.02814	0.055	4e-05
hrq1-	hrq1-	YLR205C	HMX1		1.07355	0.102	1.07359	0.06	0.00582	0.102	0.00023
hrq1-	hrq1-	YLR200W	YKE2		1.09571	0.03	1.08875	0.016	0.00767	0.03	1e-05
hrq1-	hrq1-	YLR234W	TOP3		0.73105	0.013	0.75218	0.036	-0.03074	0.013	0.00011	status=JK
hrq1-	hrq1-	YLR233C	EST1		0.92888	0.092	0.92877	0.006	0.00188	0.092	0.00027
hrq1-	hrq1-	YLR232W	YLR232W		0.98167	0.059	1.00121	0.019	-0.01417	0.059	6e-05
hrq1-	hrq1-	YLR231C	BNA5		0.96764	0.068	0.98995	0.039	-0.03079	0.068	9e-05
hrq1-	hrq1-	YLR228C	ECM22		1.04066	0.013	1.0732	0.028	-0.03245	0.013	0
hrq1-	hrq1-	YLR225C	YLR225C		0.93723	0.065	0.9001	0.061	0.02969	0.065	9e-05
hrq1-	hrq1-	YLR224W	YLR224W		1.04137	0.008	1.04422	0.005	-0.00256	0.008	2e-05	status=JK
hrq1-	hrq1-	YLR221C	RSA3		0	0	0	0	0	0	#NUM!
hrq1-	hrq1-	YLR220W	CCC1		1.02729	0.044	1.01103	0.021	0.01003	0.044	2e-05
hrq1-	hrq1-	YLR219W	MSC3		1.01019	0.016	1.00717	0.005	0.00474	0.016	0
hrq1-	hrq1-	YLR218C	COA4		0.89905	0.018	0.88169	0.035	0.01861	0.018	0
hrq1-	hrq1-	YLR251W	SYM1		1.02159	0.03	1.02798	0.028	-0.01275	0.03	1e-05
hrq1-	hrq1-	YLR250W	SSP120		1.07218	0.026	1.05412	0.016	0.01393	0.026	0
hrq1-	hrq1-	YLR248W	RCK2		1.00377	0.037	1.01633	0.02	-0.01894	0.037	1e-05
hrq1-	hrq1-	YLR247C	IRC20		1.00119	0.023	1.00395	0.026	-0.00862	0.023	0
hrq1-	hrq1-	YLR246W	ERF2		1.03625	0.005	1.03193	0.005	0.00233	0.005	0
hrq1-	hrq1-	YLR242C	ARV1		0.89733	0.015	0.87707	0.021	0.01502	0.015	0
hrq1-	hrq1-	YLR241W	YLR241W		1.01063	0.006	1.01113	0.021	0.00317	0.006	1e-05	status=JK
hrq1-	hrq1-	YLR239C	LIP2		0.84482	0.031	0.89741	0.028	-0.05621	0.031	1e-05
hrq1-	hrq1-	YLR237W	THI7		0.93133	0.037	0.92136	0.013	0.01239	0.036	2e-05
hrq1-	hrq1-	YLR236C	YLR236C		0.99477	0.024	0.96758	0.004	0.02835	0.024	0
hrq1-	hrq1-	YLR235C	YLR235C		0.68787	0.025	0.73701	0.027	-0.04824	0.025	0.00042	status=JK
hrq1-	hrq1-	YLR264W	RPS28B		0.88001	0.028	0.82679	0.004	0.05092	0.028	1e-05
hrq1-	hrq1-	YLR263W	RED1		1.06036	0.014	1.06574	0.021	-0.00317	0.014	6e-05	status=JK
hrq1-	hrq1-	YLR262C-A	TMA7		1.02837	0.019	1.02115	0.009	0.00658	0.019	0
hrq1-	hrq1-	YLR262C	YPT6		0.94901	0.031	0.88333	0.015	0.062	0.031	1e-05
hrq1-	hrq1-	YLR261C	YLR261C		0.81015	0.043	0.8114	0.027	-0.00239	0.043	4e-05
hrq1-	hrq1-	YLR258W	GSY2		1.02524	0.029	1.04462	0.004	-0.01934	0.029	1e-05
hrq1-	hrq1-	YLR257W	YLR257W		1.06197	0.034	1.06188	0.006	-0.00028	0.034	1e-05
hrq1-	hrq1-	YLR255C	YLR255C		0.97973	0.047	1.00854	0.014	-0.02823	0.047	3e-05
hrq1-	hrq1-	YLR254C	NDL1		1.01992	0.037	1.03532	0.018	-0.01338	0.037	1e-05
hrq1-	hrq1-	YLR253W	YLR253W		0.98586	0.089	0.99275	0.037	-0.00024	0.089	0.0002
hrq1-	hrq1-	YLR252W	YLR252W		1.01133	0.052	1.0228	0.009	-0.01118	0.052	4e-05
hrq1-	hrq1-	YLR281C	YLR281C		1.01937	0.045	1.01195	0.04	-0.00171	0.045	2e-05
hrq1-	hrq1-	YLR280C	YLR280C		0.99921	0.033	0.97639	0.016	0.02915	0.033	1e-05
hrq1-	hrq1-	YLR279W	YLR279W		1.02746	0.024	1.01842	0.016	0.01321	0.024	0
hrq1-	hrq1-	YLR278C	YLR278C		1.0567	0.012	1.08585	0.007	-0.02542	0.012	4e-05	status=JK
hrq1-	hrq1-	YLR273C	PIG1		1.01577	0.014	0.99959	0.001	0.01665	0.014	7e-05	status=JK
hrq1-	hrq1-	YLR271W	YLR271W		1.02228	0.005	1.01738	0.021	0.00624	0.005	0
hrq1-	hrq1-	YLR269C	YLR269C		0.96529	0.031	0.98034	0.032	-0.02014	0.031	1e-05
hrq1-	hrq1-	YLR268W	SEC22		0.96657	0.03	0.96556	0.018	0.00453	0.03	1e-05
hrq1-	hrq1-	YLR267W	BOP2		1.00222	0.006	1.04094	0.006	-0.03582	0.006	1e-05	status=JK
hrq1-	hrq1-	YLR266C	PDR8		1.03703	0.037	1.0393	0.002	-0.00157	0.037	1e-05
hrq1-	hrq1-	YLR265C	NEJ1		1.02539	0.057	1.03851	0.004	-0.01286	0.056	5e-05
hrq1-	hrq1-	YLR294C	YLR294C		0.97077	0.002	0.95981	0.017	0.0104	0.002	0	status=JK
hrq1-	hrq1-	YLR292C	SEC72		1.03332	0.03	1.02333	0.005	0.00958	0.03	1e-05
hrq1-	hrq1-	YLR290C	YLR290C		0.89685	0.028	0.91489	0.001	-0.01802	0.028	1e-05
hrq1-	hrq1-	YLR289W	GUF1		1.01273	0.003	1.02963	0.017	-0.01326	0.003	0	status=JK
hrq1-	hrq1-	YLR287C-A	RPS30A		0.78079	0.069	0.76238	0.01	0.01967	0.069	0.00019
hrq1-	hrq1-	YLR287C	YLR287C		1.0222	0.036	1.0524	0.01	-0.0323	0.036	1e-05
hrq1-	hrq1-	YLR286C	CTS1		1.09105	0.013	1.05704	0.022	0.02844	0.013	0
hrq1-	hrq1-	YLR285W	NNT1		1.02738	0.034	1.02913	0.025	5e-05	0.034	1e-05
hrq1-	hrq1-	YLR284C	ECI1		1.05255	0.008	0.9952	0.067	0.04085	0.008	2e-05	status=JK
hrq1-	hrq1-	YLR283W	YLR283W		1.02744	0.025	0.9991	0.023	0.02365	0.025	0
hrq1-	hrq1-	YLR282C	YLR282C		1.08484	0.019	1.03949	0.028	0.05116	0.019	0
hrq1-	hrq1-	YLR313C	SPH1		1.00416	0.026	1.03132	0.014	-0.02772	0.026	0
hrq1-	hrq1-	YLR312C	YLR312C		1.04255	0.041	1.07535	0.032	-0.03264	0.041	2e-05
hrq1-	hrq1-	YLR311C	YLR311C		1.00368	0.021	1.02956	0.021	-0.02562	0.021	0
hrq1-	hrq1-	YLR309C	IMH1		1.09942	0.028	1.07576	0.012	0.02348	0.028	0
hrq1-	hrq1-	YLR307W	CDA1		1.02318	0.012	1.02942	0.024	-0.00682	0.012	0
hrq1-	hrq1-	YLR306W	UBC12		1.0104	0.024	1.00476	0.024	0.00208	0.024	0
hrq1-	hrq1-	YLR303W	MET17		1.03146	0.018	0.99565	0.029	0.04216	0.018	0
hrq1-	hrq1-	YLR300W	EXG1		1.07861	0.026	1.0871	0.061	0.00227	0.026	0
hrq1-	hrq1-	YLR299W	ECM38		0.99359	0.04	0.99867	0.032	-0.00345	0.04	2e-05
hrq1-	hrq1-	YLR297W	YLR297W		0.97966	0.027	0.97511	0.008	0.0031	0.027	1e-05
hrq1-	hrq1-	YLR296W	YLR296W		1.03495	0.036	1.00655	0.017	0.02656	0.036	1e-05
hrq1-	hrq1-	YLR330W	CHS5		0.86585	0.065	0.87427	0.013	-0.01197	0.065	0.00011
hrq1-	hrq1-	YLR329W	REC102		0.99131	0.02	0.99135	0.021	-0.00164	0.02	0
hrq1-	hrq1-	YLR328W	NMA1		0.91368	0.042	0.93995	0.015	-0.02705	0.042	3e-05
hrq1-	hrq1-	YLR327C	TMA10		1.01921	0.004	1.0185	0.034	0.00516	0.004	1e-05	status=JK
hrq1-	hrq1-	YLR326W	YLR326W		1.01499	0.012	1.01646	0.006	-0.00453	0.012	5e-05	status=JK
hrq1-	hrq1-	YLR325C	RPL38		1.00538	0.012	0.9526	0.017	0.05038	0.012	0
hrq1-	hrq1-	YLR324W	PEX30		1.00292	0.047	0.99631	0.009	0.00533	0.047	3e-05
hrq1-	hrq1-	YLR320W	MMS22		0.57639	0.046	0.56824	0.03	0.01251	0.046	0.00014
hrq1-	hrq1-	YLR319C	BUD6		1.03161	0.034	0.98875	0.025	0.04152	0.034	1e-05
hrq1-	hrq1-	YLR318W	EST2		0	0	0	0	0	0	#NUM!
hrq1-	hrq1-	YLR315W	NKP2		1.10698	0.014	1.07579	0.007	0.03032	0.014	0
hrq1-	hrq1-	YLR345W	YLR345W		1.05119	0.019	1.05372	0.029	-0.00521	0.019	0
hrq1-	hrq1-	YLR344W	RPL26A		0.97535	0.038	0.93351	0.018	0.03961	0.038	2e-05
hrq1-	hrq1-	YLR343W	GAS2		0.99658	0.008	1.02335	0.016	-0.02321	0.008	2e-05	status=JK
hrq1-	hrq1-	YLR342W	FKS1		0.6313	0.154	0.63921	0.075	-0.00594	0.154	0.00378
hrq1-	hrq1-	YLR341W	SPO77		1.05876	0.026	1.01805	0.029	0.04672	0.026	0
hrq1-	hrq1-	YLR338W	YLR338W		0.95347	0.043	0.85523	0.024	0.09909	0.043	3e-05
hrq1-	hrq1-	YLR337C	VRP1		0.82263	0.06	0.71668	0.014	0.11126	0.06	0.00011
hrq1-	hrq1-	YLR335W	NUP2		1.06094	0.023	1.06166	0.046	0.00903	0.023	0
hrq1-	hrq1-	YLR334C	YLR334C		0.96986	0.056	0.98476	0.023	-0.01248	0.056	5e-05
hrq1-	hrq1-	YLR333C	RPS25B		0.99372	0.009	0.96287	0.018	0.02876	0.009	0
hrq1-	hrq1-	YLR332W	MID2		1.09421	0.032	1.0325	0.039	0.05941	0.032	1e-05
hrq1-	hrq1-	YLR360W	VPS38		0.98142	0.011	0.92345	0.013	0.06095	0.011	4e-05	status=JK
hrq1-	hrq1-	YLR357W	RSC2		0.34666	0.046	0.28383	0.011	0.06652	0.046	0.00064
hrq1-	hrq1-	YLR356W	ATG33		1.02508	0.019	1.04818	0.022	-0.01615	0.019	0
hrq1-	hrq1-	YLR354C	TAL1		1.03579	0.015	1.04882	0.013	-0.01343	0.015	0
hrq1-	hrq1-	YLR353W	BUD8		1.01555	0.027	1.02205	0.014	-0.00933	0.027	1e-05
hrq1-	hrq1-	YLR352W	YLR352W		1.01077	0.031	1.01257	0.006	-0.0034	0.031	1e-05
hrq1-	hrq1-	YLR351C	NIT3		1.03245	0.012	1.01838	0.01	0.01327	0.012	0
hrq1-	hrq1-	YLR350W	ORM2		0.9218	0.009	0.97512	0.036	-0.04505	0.009	3e-05	status=JK
hrq1-	hrq1-	YLR349W	YLR349W		1.02879	0.025	1.00949	0.005	0.0202	0.025	0
hrq1-	hrq1-	YLR348C	DIC1		1.02193	0.04	1.03792	0.001	-0.01644	0.04	2e-05
hrq1-	hrq1-	YLR346C	YLR346C		1.02551	0.035	1.03748	0.028	-0.01905	0.035	0.00039	status=JK
hrq1-	hrq1-	YLR372W	SUR4		1.01975	0.007	1.00317	0.019	0.01862	0.007	1e-05	status=JK
hrq1-	hrq1-	YLR371W	ROM2		0.90719	0.059	0.8768	0.053	0.02729	0.059	7e-05
hrq1-	hrq1-	YLR370C	ARC18		0.98083	0.024	0.95508	0.024	0.0206	0.024	0
hrq1-	hrq1-	YLR368W	MDM30		1.06345	0.015	1.03909	0.022	0.02328	0.015	7e-05	status=JK
hrq1-	hrq1-	YLR367W	RPS22B		0.97629	0.009	0.97236	0.027	0.0036	0.009	3e-05	status=JK
hrq1-	hrq1-	YLR366W	YLR366W		0.98586	0.025	0.95446	0.027	0.02784	0.025	0
hrq1-	hrq1-	YLR365W	YLR365W		1.10394	0.024	1.04947	0.039	0.06522	0.024	0
hrq1-	hrq1-	YLR364W	GRX8		1.0751	0.021	1.03091	0.026	0.0428	0.021	0
hrq1-	hrq1-	YLR363C	NMD4		1.00353	0.022	1.0025	0.032	0.00602	0.022	0
hrq1-	hrq1-	YLR362W	STE11		0	0	0	0	0	0	#NUM!
hrq1-	hrq1-	YLR361C	DCR2		1.04975	0.015	0.97561	0.039	0.07037	0.015	7e-05	status=JK
hrq1-	hrq1-	YLR387C	REH1		1.0295	0.025	1.03559	0.015	-0.00281	0.025	0
hrq1-	hrq1-	YLR386W	VAC14		0.99737	0.035	1.01812	0.021	-0.02422	0.035	1e-05
hrq1-	hrq1-	YLR385C	SWC7		1.00241	0.025	0.9822	0.008	0.02291	0.025	0
hrq1-	hrq1-	YLR384C	IKI3		0.8331	0.049	0.85475	0.021	-0.01822	0.049	5e-05
hrq1-	hrq1-	YLR381W	CTF3		1.01964	0.027	1.01009	0.024	0.01689	0.027	1e-05
hrq1-	hrq1-	YLR380W	CSR1		1.06788	0.036	1.06109	0.028	0.00336	0.036	1e-05
hrq1-	hrq1-	YLR377C	FBP1		0.99263	0.067	0.95702	0.032	0.03054	0.067	9e-05
hrq1-	hrq1-	YLR376C	PSY3		0.94168	0.036	0.97591	0.005	-0.03424	0.036	2e-05
hrq1-	hrq1-	YLR375W	STP3		1.02824	0.056	1.00909	0.016	0.02247	0.056	4e-05
hrq1-	hrq1-	YLR374C	YLR374C		0.96208	0.049	0.95296	0.019	0.00541	0.049	4e-05
hrq1-	hrq1-	YLR373C	VID22		0.92854	0.023	0.91193	0.025	0.01157	0.023	0
hrq1-	hrq1-	YLR400W	YLR400W		0.98754	0.019	0.98554	0.002	0.00176	0.019	0
hrq1-	hrq1-	YLR398C	SKI2		0.92534	0.019	0.89313	0.042	0.02485	0.019	0
hrq1-	hrq1-	YLR395C	COX8		1.03221	0.033	1.03121	0.018	0.00394	0.033	1e-05
hrq1-	hrq1-	YLR394W	CST9		1.07404	0.07	1.13276	0.024	-0.06421	0.07	0.00143	status=JK
hrq1-	hrq1-	YLR393W	ATP10		0.87798	0.043	0.88533	0.001	-0.00763	0.043	3e-05
hrq1-	hrq1-	YLR392C	ART10		1.01622	0.036	1.01909	0.002	-0.00311	0.036	1e-05
hrq1-	hrq1-	YLR391W	YLR391W		1.00706	0.058	1.01181	0.013	-0.00259	0.058	5e-05
hrq1-	hrq1-	YLR390W-A	CCW14		1.03802	0.031	0.99409	0.021	0.04792	0.031	1e-05
hrq1-	hrq1-	YLR390W	ECM19		1.00877	0.041	1.04636	0.036	-0.03338	0.041	2e-05
hrq1-	hrq1-	YLR389C	STE23		1.00278	0.043	0.99954	0.018	0.00422	0.043	2e-05
hrq1-	hrq1-	YLR388W	RPS29A		0.86291	0.038	0.78347	0.041	0.07768	0.038	2e-05
hrq1-	hrq1-	YLR414C	PUN1		0.96332	0.036	0.9741	0.018	-0.01516	0.036	1e-05
hrq1-	hrq1-	YLR413W	YLR413W		1.10201	0.017	1.06443	0.002	0.03676	0.017	0
hrq1-	hrq1-	YLR412W	BER1		0.9729	0.006	0.98724	0.015	-0.01538	0.006	1e-05	status=JK
hrq1-	hrq1-	YLR410W	VIP1		0.92871	0.074	0.94383	0.024	-0.01758	0.074	0.00014
hrq1-	hrq1-	YLR408C	BLS1		0.98808	0.006	0.97995	0.001	0.00843	0.006	1e-05	status=JK
hrq1-	hrq1-	YLR407W	YLR407W		0.9808	0.027	1.006	0.003	-0.02399	0.027	1e-05
hrq1-	hrq1-	YLR406C	RPL31B		0.9498	0.026	0.94694	0.016	0.00712	0.026	1e-05
hrq1-	hrq1-	YLR405W	DUS4		1.00996	0.034	0.98365	0.012	0.02325	0.034	1e-05
hrq1-	hrq1-	YLR404W	FLD1		1.00966	0.039	1.00697	0.013	0.00343	0.039	2e-05
hrq1-	hrq1-	YLR402W	YLR402W		0.82078	0.011	0.75359	0.027	0.06497	0.011	7e-05	status=JK
hrq1-	hrq1-	YLR401C	DUS3		0.97007	0.029	0.95005	0.027	0.0181	0.029	1e-05
hrq1-	hrq1-	YOR202W	HIS3		1.00723	0.073	1.00303	0.061	0.0105	0.073	0	status=JK
hrq1-	hrq1-	YNR031C	SSK2		0.96138	0.064	0.99276	0.012	-0.03213	0.064	8e-05
hrq1-	hrq1-	YNR030W	ALG12		1.02867	0.026	1.04762	0.03	-0.01965	0.026	0
hrq1-	hrq1-	YNR029C	YNR029C		0.98477	0.057	0.89958	0.01	0.08849	0.057	5e-05
hrq1-	hrq1-	YNR028W	CPR8		1.03155	0.008	1.00378	0.023	0.02235	0.008	0
hrq1-	hrq1-	YNR027W	BUD17		1.05998	0.005	1.04678	0.008	0.00976	0.005	1e-05	status=JK
hrq1-	hrq1-	YNR025C	YNR025C		0.96614	0.073	0.99895	0.032	-0.03618	0.073	0.00012
hrq1-	hrq1-	YNR024W	MPP6		1.02102	0.032	1.03692	0.002	-0.01658	0.032	1e-05
hrq1-	hrq1-	YNR022C	MRPL50		1.01878	0.066	0.99177	0.015	0.02525	0.066	7e-05
hrq1-	hrq1-	YNR021W	YNR021W		0.92563	0.011	1.01542	0.009	-0.09126	0.011	5e-05	status=JK
hrq1-	hrq1-	YNR020C	ATP23		0.86283	0.036	0.83645	0.024	0.02243	0.036	2e-05
hrq1-	hrq1-	YNR019W	ARE2		0.97515	0.052	1.00228	0.034	-0.03314	0.052	4e-05
hrq1-	hrq1-	YNR050C	LYS9		0.95129	0.052	0.95429	0.019	-0.0002	0.052	5e-05
hrq1-	hrq1-	YNR049C	MSO1		0.99944	0.031	1.00265	0.015	0.00069	0.031	1e-05
hrq1-	hrq1-	YNR048W	YNR048W		1.04387	0.029	1.07257	0.03	-0.02183	0.029	1e-05
hrq1-	hrq1-	YNR047W	FPK1		0.99983	0.028	0.99234	0.012	0.00403	0.028	1e-05
hrq1-	hrq1-	YNR045W	PET494		0.93264	0.04	1.00113	0.018	-0.07014	0.04	2e-05
hrq1-	hrq1-	YNR042W	YNR042W		1.00202	0.02	1.01493	0.021	-0.01597	0.02	0
hrq1-	hrq1-	YNR040W	YNR040W		0.99423	0.037	0.99745	0.02	0.00257	0.037	1e-05
hrq1-	hrq1-	YNR039C	ZRG17		1.00243	0.043	1.03999	0.005	-0.03773	0.043	2e-05
hrq1-	hrq1-	YNR034W	SOL1		1.05249	0.055	1.02076	0.043	0.03566	0.055	4e-05
hrq1-	hrq1-	YNR032W	PPG1		1.03915	0.01	1.04568	0.067	-0.01637	0.01	3e-05	status=JK
hrq1-	hrq1-	YNR032C-A	HUB1		1.02159	0.004	0.99152	0.033	0.02998	0.004	0	status=JK
hrq1-	hrq1-	YNR064C	YNR064C		0.98284	0.051	0.98482	0.018	-0.00838	0.051	4e-05
hrq1-	hrq1-	YNR063W	YNR063W		1.07698	0.018	1.0465	0.018	0.03259	0.018	9e-05	status=JK
hrq1-	hrq1-	YNR062C	YNR062C		1.04606	0.029	1.06144	0.032	-0.01522	0.029	0.00026	status=JK
hrq1-	hrq1-	YNR061C	YNR061C		1.02683	0.011	1.03368	0.021	-0.00257	0.011	4e-05	status=JK
hrq1-	hrq1-	YNR060W	FRE4		1.05744	0.075	1.01776	0.037	0.04672	0.075	0.0001
hrq1-	hrq1-	YNR059W	MNT4		1.01562	0.042	1.00002	0.012	0.01532	0.042	2e-05
hrq1-	hrq1-	YNR058W	BIO3		0.97563	0.026	0.98274	0.03	-0.01313	0.026	1e-05
hrq1-	hrq1-	YNR057C	BIO4		1.01154	0.013	1.0078	0.001	0.00396	0.013	0
hrq1-	hrq1-	YNR056C	BIO5		1.02844	0.017	1.05278	0.017	-0.02309	0.017	0
hrq1-	hrq1-	YNR055C	HOL1		1.05312	0.039	1.04962	0.017	0.00625	0.039	1e-05
hrq1-	hrq1-	YNR051C	BRE5		0.93921	0.028	0.8581	0.015	0.07964	0.028	1e-05
hrq1-	hrq1-	YOL002C	IZH2		1.0021	0.018	0.9981	0.005	0.0047	0.018	0
hrq1-	hrq1-	YOL001W	PHO80		0.90725	0.039	0.92586	0.021	-0.0178	0.039	2e-05
hrq1-	hrq1-	YNR075W	COS10		0.99276	0.031	1.02223	0.012	-0.02797	0.031	1e-05
hrq1-	hrq1-	YNR074C	AIF1		1.00971	0.078	0.99649	0.007	0.00944	0.078	0.00012
hrq1-	hrq1-	YNR073C	YNR073C		1.03693	0.014	1.0278	0.033	0.00042	0.014	0
hrq1-	hrq1-	YNR072W	HXT17		1.03101	0.032	1.01384	0.031	0.01191	0.032	1e-05
hrq1-	hrq1-	YNR071C	YNR071C		1.00321	0.026	1.00508	0.035	0.00479	0.026	0
hrq1-	hrq1-	YNR069C	BSC5		1.03004	0.015	1.00687	0.009	0.02602	0.015	7e-05	status=JK
hrq1-	hrq1-	YNR067C	DSE4		1.01373	0.024	1.04091	0.019	-0.02406	0.024	0
hrq1-	hrq1-	YNR066C	YNR066C		0.9892	0.013	1.04104	0.03	-0.05478	0.013	0
hrq1-	hrq1-	YNR065C	YNR065C		1.00567	0.019	1.01718	0.009	-0.01077	0.019	0
hrq1-	hrq1-	YOL014W	YOL014W		0.98322	0.023	0.99523	0.009	-0.01154	0.023	0
hrq1-	hrq1-	YOL013W-A	YOL013W-A		1.04862	0.015	1.06621	0.006	-0.01447	0.015	0
hrq1-	hrq1-	YOL013C	HRD1		1.01117	0.082	1.07699	0.034	-0.06758	0.082	0.00015
hrq1-	hrq1-	YOL012C	HTZ1		0.84936	0.003	0.91018	0.013	-0.06003	0.003	0	status=JK
hrq1-	hrq1-	YOL011W	PLB3		0.99377	0.045	0.97919	0.027	0.01531	0.045	3e-05
hrq1-	hrq1-	YOL009C	MDM12		1.01705	0.05	1.01327	0.025	0.00947	0.05	3e-05
hrq1-	hrq1-	YOL008W	COQ10		0.94495	0.022	0.95099	0.021	-0.00231	0.022	0
hrq1-	hrq1-	YOL007C	CSI2		1.02419	0.04	1.0026	0.015	0.0239	0.039	2e-05
hrq1-	hrq1-	YOL006C	TOP1		0.88484	0.031	0.78562	0.021	0.09492	0.031	1e-05
hrq1-	hrq1-	YOL004W	SIN3		0.79279	0.009	0.81522	0.043	-0.02561	0.009	4e-05	status=JK
hrq1-	hrq1-	YOL003C	PFA4		1.01362	0.014	1.00072	0.027	0.01548	0.014	0
hrq1-	hrq1-	YOL029C	YOL029C		1.00023	0.001	1.01728	0.021	-0.02178	0.001	0	status=JK
hrq1-	hrq1-	YOL028C	YAP7		1.05774	0.006	1.02722	0.02	0.03687	0.006	1e-05	status=JK
hrq1-	hrq1-	YOL027C	MDM38		1.03575	0.022	1.03287	0.011	0.00557	0.022	0
hrq1-	hrq1-	YOL025W	LAG2		1.00427	0.011	0.96909	0.023	0.02973	0.011	0
hrq1-	hrq1-	YOL024W	YOL024W		1.01745	0.035	0.99034	0.008	0.03095	0.035	1e-05
hrq1-	hrq1-	YOL020W	TAT2		1.01681	0.045	0.97557	0.026	0.04315	0.045	2e-05
hrq1-	hrq1-	YOL019W	YOL019W		1.00036	0.018	1.02951	0.021	-0.0239	0.018	0
hrq1-	hrq1-	YOL018C	TLG2		0.87155	0.001	0.73039	0.021	0.13747	0.001	0	status=JK
hrq1-	hrq1-	YOL017W	ESC8		0.95801	0.053	0.96812	0.028	-0.01237	0.053	5e-05
hrq1-	hrq1-	YOL016C	CMK2		1.01219	0.05	1.08399	0.029	-0.06342	0.05	3e-05
hrq1-	hrq1-	YOL015W	IRC10		1.00544	0.01	0.99224	0.007	0.0114	0.01	3e-05	status=JK
hrq1-	hrq1-	YOL044W	PEX15		0.9682	0.035	0.98763	0.005	-0.01976	0.035	1e-05
hrq1-	hrq1-	YOL043C	NTG2		0.96012	0.015	0.95139	0.028	0.00877	0.015	0
hrq1-	hrq1-	YOL042W	NGL1		0.95811	0.016	0.99631	0.005	-0.04083	0.016	0
hrq1-	hrq1-	YOL041C	NOP12		0.72127	0.032	0.41614	0.064	0.31006	0.032	2e-05
hrq1-	hrq1-	YOL039W	RPP2A		0.97894	0.034	0.95149	0.057	0.02887	0.034	1e-05
hrq1-	hrq1-	YOL037C	YOL037C		0.82621	0.091	0.80238	0.047	-0.00219	0.091	0.00037
hrq1-	hrq1-	YOL036W	YOL036W		0.98694	0.001	1.00602	0.019	-0.0161	0.001	0	status=JK
hrq1-	hrq1-	YOL035C	YOL035C		0.9563	0.004	0.97918	0.042	-0.01815	0.004	1e-05	status=JK
hrq1-	hrq1-	YOL032W	OPI10		0.97839	0.038	0.90086	0.002	0.07773	0.038	2e-05
hrq1-	hrq1-	YOL031C	SIL1		1.03957	0.019	0.99191	0.026	0.04641	0.019	0.00011	status=JK
hrq1-	hrq1-	YOL030W	GAS5		1.0309	0.023	0.98001	0.002	0.05133	0.023	0
hrq1-	hrq1-	YOL055C	THI20		0.97359	0.034	0.99818	0.002	-0.02419	0.034	1e-05
hrq1-	hrq1-	YOL054W	PSH1		0.98209	0.017	0.97338	0.06	0.00943	0.017	0
hrq1-	hrq1-	YOL053W	AIM39		1.0606	0.017	1.03529	0.014	0.02793	0.017	0
hrq1-	hrq1-	YOL053C-A	YOL053C-A		1.03031	0.021	1.01645	0.027	0.00833	0.021	0
hrq1-	hrq1-	YOL052C	SPE2		0.82767	0.05	0.75907	0.018	0.06885	0.05	6e-05
hrq1-	hrq1-	YOL050C	YOL050C		0.91141	0.033	0.90734	0.017	0.00272	0.033	1e-05
hrq1-	hrq1-	YOL049W	GSH2		1.04029	0.041	0.99417	0.007	0.04502	0.041	2e-05
hrq1-	hrq1-	YOL048C	RRT8		1.06005	0.061	1.0088	0.011	0.05251	0.061	5e-05
hrq1-	hrq1-	YOL047C	YOL047C		1.01467	0.03	0.98214	0.022	0.03101	0.03	1e-05
hrq1-	hrq1-	YOL046C	YOL046C		0.9764	0.031	0.9773	0.028	-0.00286	0.031	1e-05
hrq1-	hrq1-	YOL045W	PSK2		1.01606	0.007	1.04046	0.036	-0.02817	0.007	0
hrq1-	hrq1-	YOL067C	RTG1		0.96973	0.024	0.73588	0.025	0.23515	0.024	0
hrq1-	hrq1-	YOL065C	INP54		1.06542	0.036	1.07984	0.04	-0.01553	0.036	1e-05
hrq1-	hrq1-	YOL064C	MET22		0.83189	0.007	0.73811	0.003	0.09439	0.007	0
hrq1-	hrq1-	YOL063C	CRT10		0.99104	0.026	0.99485	0.024	-0.00484	0.026	0
hrq1-	hrq1-	YOL062C	APM4		0.97077	0.049	0.99731	0.024	-0.02384	0.049	3e-05
hrq1-	hrq1-	YOL061W	PRS5		1.00324	0.042	1.00279	0.021	0.00261	0.042	2e-05
hrq1-	hrq1-	YOL060C	MAM3		0.97894	0.027	0.99399	0.018	-0.01506	0.027	1e-05
hrq1-	hrq1-	YOL059W	GPD2		0.97175	0.043	0.97062	0.045	-0.0125	0.043	2e-05
hrq1-	hrq1-	YOL058W	ARG1		0.3971	0.013	0.08032	0.003	0.31721	0.013	1e-05
hrq1-	hrq1-	YOL057W	YOL057W		1.06061	0.008	1.03266	0.02	0.0283	0.008	2e-05	status=JK
hrq1-	hrq1-	YOL056W	GPM3		1.03234	0.028	1.00942	0.011	0.02552	0.028	1e-05
hrq1-	hrq1-	YOL085C	YOL085C		0.96656	0.12	0.97173	0.046	-0.00677	0.12	0.00052
hrq1-	hrq1-	YOL084W	PHM7		1.03996	0.007	1.0301	0.009	0.00765	0.007	0
hrq1-	hrq1-	YOL083W	ATG34		1.04329	0.027	1.03472	0.001	0.00834	0.027	0
hrq1-	hrq1-	YOL082W	ATG19		1.04267	0.031	1.01813	0.019	0.02459	0.031	1e-05
hrq1-	hrq1-	YOL081W	IRA2		0.83761	0.05	0.8538	0.016	-0.01448	0.05	6e-05
hrq1-	hrq1-	YOL080C	REX4		0.95402	0.005	0.9842	0.022	-0.03432	0.005	1e-05	status=JK
hrq1-	hrq1-	YOL079W	YOL079W		0.9491	0.029	0.94076	0.015	0.0097	0.029	1e-05
hrq1-	hrq1-	YOL075C	YOL075C		0.99889	0.028	1.00529	0.005	-0.00739	0.028	1e-05
hrq1-	hrq1-	YOL071W	EMI5		0.96559	0.027	0.93146	0.017	0.03779	0.027	1e-05
hrq1-	hrq1-	YOL070C	NBA1		1.02965	0.009	1.05898	0.025	-0.02701	0.009	2e-05	status=JK
hrq1-	hrq1-	YOL068C	HST1		0.98036	0.01	0.95932	0.036	0.02689	0.01	3e-05	status=JK
hrq1-	hrq1-	YOL101C	IZH4		1.03306	0.028	1.02642	0.015	0.01003	0.028	1e-05
hrq1-	hrq1-	YOL099C	YOL099C		1.01338	0.007	1.03613	0.016	-0.02447	0.007	0
hrq1-	hrq1-	YOL098C	YOL098C		1.03404	0.005	0.99125	0.007	0.04632	0.005	1e-05	status=JK
hrq1-	hrq1-	YOL095C	HMI1		0.87842	0.031	0.86926	0.029	0.001	0.031	1e-05
hrq1-	hrq1-	YOL093W	TRM10		1.00934	0.03	0.99587	0.016	0.01479	0.03	1e-05
hrq1-	hrq1-	YOL092W	YPQ1		1.04369	0.003	1.03799	0.01	0.00632	0.003	0	status=JK
hrq1-	hrq1-	YOL091W	SPO21		0.95601	0.029	0.98784	0.015	-0.0365	0.029	1e-05
hrq1-	hrq1-	YOL090W	MSH2		0.87218	0.04	0.8027	0.057	0.05979	0.04	3e-05
hrq1-	hrq1-	YOL089C	HAL9		0.98936	0.02	0.99521	0.022	-0.00884	0.02	0
hrq1-	hrq1-	YOL088C	MPD2		1.04423	0.019	1.03833	0.02	0.00467	0.019	0
hrq1-	hrq1-	YOL087C	DUF1		0.94363	0.031	0.93721	0.026	0.00879	0.03	1e-05
hrq1-	hrq1-	YOL113W	SKM1		1.0246	0.03	1.01799	0.018	0.00377	0.03	1e-05
hrq1-	hrq1-	YOL112W	MSB4		0.7155	0.167	0.48281	0.022	0.23707	0.167	0.00337
hrq1-	hrq1-	YOL111C	MDY2		1.01361	0.021	1.03523	0.027	-0.02032	0.021	0
hrq1-	hrq1-	YOL110W	SHR5		1.00805	0.033	0.97346	0.026	0.03494	0.033	1e-05
hrq1-	hrq1-	YOL109W	ZEO1		1.05976	0.022	1.03185	0.007	0.02791	0.022	0.00014	status=JK
hrq1-	hrq1-	YOL108C	INO4		0.65449	0.012	0.37447	0.006	0.27882	0.012	0.00012	status=JK
hrq1-	hrq1-	YOL107W	YOL107W		1.00875	0.043	1.02034	0.021	-0.0073	0.043	2e-05
hrq1-	hrq1-	YOL106W	YOL106W		1.00422	0.019	1.01018	0.013	-0.00367	0.019	0
hrq1-	hrq1-	YOL105C	WSC3		1.00334	0.018	1.02014	0.021	-0.0156	0.018	0
hrq1-	hrq1-	YOL104C	NDJ1		0.98283	0.063	1.01772	0.024	-0.03196	0.063	7e-05
hrq1-	hrq1-	YOL103W	ITR2		0.98201	0.031	0.98957	0.042	0.00617	0.031	1e-05
hrq1-	hrq1-	YOL128C	YGK3		1.02959	0.017	1.03284	0.011	-0.00409	0.017	0
hrq1-	hrq1-	YOL126C	MDH2		1.02197	0.051	1.03037	0.023	-0.00273	0.051	3e-05
hrq1-	hrq1-	YOL124C	TRM11		0.91606	0.034	0.96153	0.025	-0.04726	0.034	1e-05
hrq1-	hrq1-	YOL122C	SMF1		1.01654	0.005	1.02466	0.017	-0.0079	0.005	1e-05	status=JK
hrq1-	hrq1-	YOL121C	RPS19A		0.9724	0.028	0.97428	0.027	0.00214	0.028	1e-05
hrq1-	hrq1-	YOL119C	MCH4		1.04759	0.034	1.00755	0.006	0.03948	0.034	1e-05
hrq1-	hrq1-	YOL118C	YOL118C		1.0144	0.038	1.03632	0.01	-0.02227	0.038	1e-05
hrq1-	hrq1-	YOL117W	RRI2		1.0112	0.012	1.00181	0.011	0.01175	0.012	5e-05	status=JK
hrq1-	hrq1-	YOL116W	MSN1		0.98261	0.043	1.00894	0.002	-0.02517	0.043	2e-05
hrq1-	hrq1-	YOL115W	PAP2		0	0	0	0	0	0	#NUM!
hrq1-	hrq1-	YOL114C	YOL114C		0.99302	0.048	1.00017	0.022	-0.00945	0.048	3e-05
hrq1-	hrq1-	YOL152W	FRE7		1.03613	0.003	1.11947	0.035	-0.09211	0.003	0	status=JK
hrq1-	hrq1-	YOL151W	GRE2		0.9986	0.007	1.06058	0.033	-0.06318	0.007	2e-05	status=JK
hrq1-	hrq1-	YOL150C	YOL150C		1.06327	0.03	1.10683	0.028	-0.04633	0.03	1e-05
hrq1-	hrq1-	YOL147C	PEX11		0.9937	0.023	1.00731	0.018	-0.01221	0.023	0
hrq1-	hrq1-	YOL141W	PPM2		0.96692	0.09	1.04617	0.052	-0.07468	0.09	0.00022
hrq1-	hrq1-	YOL138C	RTC1		0.91601	0.004	0.898	0.033	0.02577	0.004	1e-05	status=JK
hrq1-	hrq1-	YOL137W	BSC6		1.01326	0.037	1.05489	0.045	-0.03868	0.037	0.00045	status=JK
hrq1-	hrq1-	YOL136C	PFK27		1.01573	0.015	1.02217	0.029	-0.00399	0.015	7e-05	status=JK
hrq1-	hrq1-	YOL132W	GAS4		1.072	0.016	1.01269	0.017	0.06179	0.016	8e-05	status=JK
hrq1-	hrq1-	YOL131W	YOL131W		1.02441	0.027	0.98761	0.028	0.02811	0.027	1e-05
hrq1-	hrq1-	YOL129W	VPS68		1.01001	0.035	1.01045	0.028	0.00693	0.035	1e-05
hrq1-	hrq1-	YOR006C	TSR3		0.97266	0.03	0.93987	0.027	0.03631	0.03	1e-05
hrq1-	hrq1-	YOR005C	DNL4		0.95346	0.007	1.00692	0.023	-0.05108	0.007	2e-05	status=JK
hrq1-	hrq1-	YOR003W	YSP3		1.03224	0.041	1.03475	0.02	-0.00178	0.041	2e-05
hrq1-	hrq1-	YOR002W	ALG6		1.03128	0.041	0.96618	0.019	0.06853	0.041	2e-05
hrq1-	hrq1-	YOR001W	RRP6		0.85695	0.031	0.7423	0.054	0.10977	0.031	1e-05
hrq1-	hrq1-	YOL163W	YOL163W		1.02411	0.03	0.98558	0.008	0.03844	0.03	1e-05
hrq1-	hrq1-	YOL162W	YOL162W		0.9837	0.022	0.94849	0.012	0.03304	0.022	0
hrq1-	hrq1-	YOL160W	YOL160W		0.99953	0.036	0.99648	0.013	-0.00012	0.036	1e-05
hrq1-	hrq1-	YOL159C	YOL159C		1.01051	0.052	1.04581	0.023	-0.03515	0.052	4e-05
hrq1-	hrq1-	YOL158C	ENB1		1.00401	0.005	1.08767	0.042	-0.08115	0.005	1e-05	status=JK
hrq1-	hrq1-	YOL155C	HPF1		0.98806	0.014	1.06712	0.016	-0.08093	0.014	0
hrq1-	hrq1-	YOR016C	ERP4		0.99449	0.018	0.99632	0.007	-0.00363	0.018	0
hrq1-	hrq1-	YOR015W	YOR015W		1.03638	0.043	1.03555	0.025	-0.00268	0.043	2e-05
hrq1-	hrq1-	YOR014W	RTS1		0.97055	0.049	0.86598	0.009	0.10429	0.049	4e-05
hrq1-	hrq1-	YOR013W	YOR013W		0.98488	0.005	1.04097	0.036	-0.06422	0.005	1e-05	status=JK
hrq1-	hrq1-	YOR012W	YOR012W		1.01458	0.005	0.98866	0.021	0.02876	0.005	1e-05	status=JK
hrq1-	hrq1-	YOR011W	AUS1		1.02872	0.025	1.04518	0.026	-0.01498	0.025	0
hrq1-	hrq1-	YOR010C	TIR2		1.01639	0.03	1.00436	0.026	0.00936	0.03	1e-05
hrq1-	hrq1-	YOR009W	TIR4		1.02333	0.006	1.02167	0.004	0.00091	0.006	1e-05	status=JK
hrq1-	hrq1-	YOR008C-A	YOR008C-A		1.05781	0.045	0.98845	0.027	0.06875	0.045	2e-05
hrq1-	hrq1-	YOR008C	SLG1		0.87557	0.045	0.82562	0.036	0.044	0.045	4e-05
hrq1-	hrq1-	YOR007C	SGT2		0.99286	0.036	1.00053	0.024	-0.00896	0.036	1e-05
hrq1-	hrq1-	YOR028C	CIN5		1.01387	0.057	1.023	0.01	-0.01071	0.056	5e-05
hrq1-	hrq1-	YOR027W	STI1		0.99535	0.03	0.98383	0.019	0.00841	0.03	1e-05
hrq1-	hrq1-	YOR026W	BUB3		0.84463	0.021	0.78209	0.024	0.0697	0.021	0
hrq1-	hrq1-	YOR025W	HST3		1.02952	0.016	1.00628	0.029	0.02531	0.016	0
hrq1-	hrq1-	YOR024W	YOR024W		1.02922	0.014	0.97479	0.005	0.05357	0.014	6e-05	status=JK
hrq1-	hrq1-	YOR023C	AHC1		1.01809	0.019	0.99671	0.023	0.01737	0.019	0
hrq1-	hrq1-	YOR022C	YOR022C		0.96667	0.022	0.97551	0.016	-0.01019	0.022	0
hrq1-	hrq1-	YOR021C	SFM1		1.02091	0.04	1.05098	0.038	-0.03358	0.04	2e-05
hrq1-	hrq1-	YOR019W	YOR019W		1.04812	0.016	1.01689	0.007	0.02801	0.016	8e-05	status=JK
hrq1-	hrq1-	YOR018W	ROD1		0.95278	0.003	0.94714	0.008	0.00387	0.003	0	status=JK
hrq1-	hrq1-	YOR017W	PET127		0.61765	0.081	0.56906	0.028	0.04812	0.081	0.00062
hrq1-	hrq1-	YOR040W	GLO4		1.02428	0.012	1.05049	0.048	-0.02738	0.012	5e-05	status=JK
hrq1-	hrq1-	YOR039W	CKB2		0.96403	0.034	0.88719	0.036	0.08144	0.034	1e-05
hrq1-	hrq1-	YOR038C	HIR2		1.01518	0.018	1.02275	0.018	-0.01007	0.018	0
hrq1-	hrq1-	YOR037W	CYC2		0.91223	0.017	0.95522	0.02	-0.03948	0.017	0
hrq1-	hrq1-	YOR035C	SHE4		1.05859	0.012	0.96945	0.027	0.09049	0.012	4e-05	status=JK
hrq1-	hrq1-	YOR034C	AKR2		1.01111	0.039	1.03444	0.004	-0.02482	0.039	2e-05
hrq1-	hrq1-	YOR033C	EXO1		1.09408	0.003	1.0779	0.01	0.01359	0.003	0	status=JK
hrq1-	hrq1-	YOR032C	HMS1		1.01832	0.019	1.02572	0.019	-0.00683	0.019	0
hrq1-	hrq1-	YOR031W	CRS5		0.97669	0.03	1.01344	0.027	-0.03725	0.03	1e-05
hrq1-	hrq1-	YOR030W	DFG16		0.93471	0.027	0.85981	0.052	0.08857	0.027	1e-05
hrq1-	hrq1-	YOR029W	YOR029W		1.06562	0.021	1.08825	0.005	-0.02173	0.021	0.00013	status=JK
hrq1-	hrq1-	YOR053W	YOR053W		0.84744	0.034	0.7834	0.028	0.06433	0.034	2e-05
hrq1-	hrq1-	YOR052C	YOR052C		1.05507	0.031	1.03392	0.002	0.02007	0.031	1e-05
hrq1-	hrq1-	YOR051C	ETT1		0.98265	0.005	1.03484	0.018	-0.05276	0.005	1e-05	status=JK
hrq1-	hrq1-	YOR050C	YOR050C		1.00693	0.028	1.01451	0.028	-0.01082	0.028	1e-05
hrq1-	hrq1-	YOR049C	RSB1		0.98346	0.034	0.99844	0.004	-0.01355	0.034	1e-05
hrq1-	hrq1-	YOR047C	STD1		0.9847	0.049	1.00998	0.032	-0.02797	0.049	3e-05
hrq1-	hrq1-	YOR045W	TOM6		0.97294	0.041	1.03409	0.009	-0.05691	0.041	2e-05
hrq1-	hrq1-	YOR044W	IRC23		1.02347	0.02	1.03345	0.018	-0.01376	0.02	0
hrq1-	hrq1-	YOR043W	WHI2		1.00647	0.016	0.99901	0.013	0.00848	0.016	0
hrq1-	hrq1-	YOR042W	CUE5		1.06899	0.028	1.01594	0.011	0.05337	0.028	0
hrq1-	hrq1-	YOR041C	YOR041C		0.98931	0.046	1.04371	0.006	-0.0517	0.046	3e-05
hrq1-	hrq1-	YOR069W	VPS5		0.88549	0.02	0.78077	0.014	0.10866	0.02	0
hrq1-	hrq1-	YOR068C	VAM10		0.85743	0.011	0.83816	0.048	0.0267	0.011	5e-05	status=JK
hrq1-	hrq1-	YOR067C	ALG8		1.03338	0.004	0.96813	0.039	0.07007	0.004	1e-05	status=JK
hrq1-	hrq1-	YOR066W	MSA1		1.04709	0.026	1.03305	0.025	0.00857	0.026	0
hrq1-	hrq1-	YOR065W	CYT1		0.93032	0.015	0.94836	0.014	-0.01683	0.015	0
hrq1-	hrq1-	YOR064C	YNG1		1.02106	0.03	0.99518	0.022	0.02219	0.03	1e-05
hrq1-	hrq1-	YOR062C	YOR062C		1.03258	0.05	1.04455	0.016	-0.01329	0.05	3e-05
hrq1-	hrq1-	YOR061W	CKA2		0.99301	0.028	0.97107	0.014	0.01945	0.028	1e-05
hrq1-	hrq1-	YOR059C	YOR059C		0.98035	0.014	0.95685	0.084	0.01977	0.014	7e-05	status=JK
hrq1-	hrq1-	YOR058C	ASE1		1.02959	0.038	0.98534	0.007	0.04747	0.038	1e-05
hrq1-	hrq1-	YOR055W	YOR055W		0.9932	0.061	0.96717	0.011	0.02341	0.06	6e-05
hrq1-	hrq1-	YOR084W	LPX1		1.02727	0.022	1.03901	0.02	-0.00958	0.022	0
hrq1-	hrq1-	YOR083W	WHI5		0.94548	0.004	0.96769	0.026	-0.01536	0.004	1e-05	status=JK
hrq1-	hrq1-	YOR082C	YOR082C		0.9422	0.011	0.92993	0.039	0.01101	0.011	0
hrq1-	hrq1-	YOR081C	TGL5		1.01287	0.033	1.03872	0.011	-0.02627	0.032	1e-05
hrq1-	hrq1-	YOR080W	DIA2		0.70796	0.041	0.25898	0.035	0.44582	0.041	5e-05
hrq1-	hrq1-	YOR079C	ATX2		1.01316	0.022	1.01155	0.008	0.00429	0.022	0
hrq1-	hrq1-	YOR078W	BUD21		0.57643	0.022	0.19892	0.016	0.37617	0.022	1e-05
hrq1-	hrq1-	YOR076C	SKI7		1.01158	0.041	0.96133	0.031	0.04944	0.041	2e-05
hrq1-	hrq1-	YOR072W	YOR072W		1.05124	0.013	1.00351	0.007	0.04771	0.013	0
hrq1-	hrq1-	YOR071C	NRT1		1.04751	0.03	1.03379	0.003	0.01245	0.03	1e-05
hrq1-	hrq1-	YOR070C	GYP1		0.85169	0.05	0.80234	0.015	0.04753	0.05	6e-05
hrq1-	hrq1-	YOR097C	YOR097C		1.0129	0.042	1.02676	0.007	-0.01358	0.042	2e-05
hrq1-	hrq1-	YOR094W	ARF3		0.98521	0.026	0.98523	0.007	-0.00349	0.026	0
hrq1-	hrq1-	YOR093C	YOR093C		0.86824	0.05	0.68332	0.01	0.18484	0.05	5e-05
hrq1-	hrq1-	YOR092W	ECM3		1.00151	0.025	1.03361	0.032	-0.0326	0.025	0
hrq1-	hrq1-	YOR091W	TMA46		1.04704	0.005	1.04833	0.015	0.00055	0.005	1e-05	status=JK
hrq1-	hrq1-	YOR090C	PTC5		1.04194	0.031	1.0129	0.012	0.02864	0.031	1e-05
hrq1-	hrq1-	YOR089C	VPS21		0.96134	0.045	0.90367	0.031	0.053	0.045	3e-05
hrq1-	hrq1-	YOR088W	YOR088W		1.04469	0.014	0.99008	0.022	0.05448	0.014	6e-05	status=JK
hrq1-	hrq1-	YOR087W	YVC1		0.98114	0.065	1.01186	0.001	-0.03027	0.065	8e-05
hrq1-	hrq1-	YOR086C	TCB1		1.03979	0.018	1.08441	0.014	-0.04331	0.018	0
hrq1-	hrq1-	YOR085W	OST3		0.98413	0.009	0.96158	0.019	0.01738	0.009	3e-05	status=JK
hrq1-	hrq1-	YOR112W	CEX1		0.92094	0.002	0.92788	0.028	-0.01089	0.002	0	status=JK
hrq1-	hrq1-	YOR111W	YOR111W		0.00054	0	0	0	0.00054	0	2e-05	status=JK
hrq1-	hrq1-	YOR109W	INP53		0.99935	0.024	0.97198	0.006	0.02776	0.024	0
hrq1-	hrq1-	YOR108W	LEU9		0.99473	0.026	0.98458	0.025	0.00566	0.026	0
hrq1-	hrq1-	YOR107W	RGS2		1.03225	0.029	1.07089	0.019	-0.03452	0.029	1e-05
hrq1-	hrq1-	YOR106W	VAM3		0.75667	0.021	0.59515	0.07	0.17859	0.021	1e-05
hrq1-	hrq1-	YOR105W	YOR105W		1.01063	0.009	1.00936	0.006	0.00137	0.009	2e-05	status=JK
hrq1-	hrq1-	YOR104W	PIN2		1.01299	0.026	0.98199	0.025	0.03614	0.026	0.00021	status=JK
hrq1-	hrq1-	YOR101W	RAS1		1.04602	0.05	1.04644	0.04	-0.00741	0.05	3e-05
hrq1-	hrq1-	YOR100C	CRC1		0.93225	0.012	0.97105	0.045	-0.0489	0.012	5e-05	status=JK
hrq1-	hrq1-	YOR099W	KTR1		0.99926	0.032	0.99979	0.004	-0.00257	0.032	1e-05
hrq1-	hrq1-	YOR129C	AFI1		0.99142	0.009	1.02619	0.009	-0.03504	0.009	3e-05	status=JK
hrq1-	hrq1-	YOR127W	RGA1		0.98521	0.002	1.01436	0.031	-0.02907	0.002	0	status=JK
hrq1-	hrq1-	YOR126C	IAH1		1.01264	0.021	1.02339	0.027	-0.0051	0.021	0
hrq1-	hrq1-	YOR124C	UBP2		0.95094	0.055	1.01946	0.009	-0.07009	0.055	5e-05
hrq1-	hrq1-	YOR123C	LEO1		0.92949	0.022	0.96388	0.022	-0.03901	0.022	0
hrq1-	hrq1-	YOR121C	YOR121C		1.00203	0.034	1.01688	0.007	-0.01385	0.034	1e-05
hrq1-	hrq1-	YOR120W	GCY1		1.02314	0.016	1.02936	0.004	-0.00626	0.016	0
hrq1-	hrq1-	YOR118W	RTC5		1.0098	0.021	1.0096	0.029	0.00288	0.021	0
hrq1-	hrq1-	YOR115C	TRS33		1.03785	0.01	1.03211	0.029	0.00141	0.01	3e-05	status=JK
hrq1-	hrq1-	YOR114W	YOR114W		1.08418	0.011	1.05838	0.01	0.0258	0.011	4e-05	status=JK
hrq1-	hrq1-	YOR113W	AZF1		0.99868	0.038	0.95842	0.036	0.04566	0.038	2e-05
hrq1-	hrq1-	YOR141C	ARP8		0.2453	0.159	0.52679	0.555	-0.21423	0.159	0.11623	status=JK
hrq1-	hrq1-	YOR140W	SFL1		0.99661	0.037	0.97162	0.018	0.01944	0.037	1e-05
hrq1-	hrq1-	YOR139C	YOR139C		0.99854	0.01	0.95786	0.022	0.04665	0.01	0
hrq1-	hrq1-	YOR138C	RUP1		1.07527	0.012	1.04253	0.023	0.02756	0.012	4e-05	status=JK
hrq1-	hrq1-	YOR137C	SIA1		1.00924	0.019	1.03813	0.025	-0.02478	0.019	0
hrq1-	hrq1-	YOR136W	IDH2		0.93978	0.011	0.83519	0.023	0.1136	0.011	0
hrq1-	hrq1-	YOR135C	YOR135C		0.96226	0.01	0.90765	0.029	0.05608	0.01	3e-05	status=JK
hrq1-	hrq1-	YOR134W	BAG7		1.01114	0.003	1.0445	0.01	-0.03635	0.003	0	status=JK
hrq1-	hrq1-	YOR133W	EFT1		1.00249	0.061	1.01095	0.004	-0.00786	0.061	6e-05
hrq1-	hrq1-	YOR132W	VPS17		0.84052	0.032	0.78355	0.028	0.05174	0.032	2e-05
hrq1-	hrq1-	YOR131C	YOR131C		1.01939	0.017	0.99427	0.04	0.01954	0.017	0
hrq1-	hrq1-	YOR165W	SEY1		1.00842	0.001	0.99198	0.005	0.01735	0.001	0	status=JK
hrq1-	hrq1-	YOR164C	GET4		1.00468	0.016	1.03652	0.016	-0.02618	0.016	0
hrq1-	hrq1-	YOR163W	DDP1		0.98591	0.03	1.00001	0.021	-0.0095	0.03	1e-05
hrq1-	hrq1-	YOR162C	YRR1		1.0261	0.038	0.9865	0.019	0.03649	0.038	1e-05
hrq1-	hrq1-	YOR161C	PNS1		1.01338	0.001	1.00537	0.026	0.01305	0.001	0	status=JK
hrq1-	hrq1-	YOR156C	NFI1		0.97915	0.029	0.96827	0.031	0.00888	0.029	1e-05
hrq1-	hrq1-	YOR154W	SLP1		0.9852	0.061	0.99793	0.032	-0.01131	0.061	7e-05
hrq1-	hrq1-	YOR153W	PDR5		1.01519	0.026	1.00354	0.009	0.01164	0.026	0
hrq1-	hrq1-	YOR152C	YOR152C		0.97384	0.014	0.98868	0.025	-0.00979	0.014	0
hrq1-	hrq1-	YOR144C	ELG1		0.98944	0.053	0.97378	0.003	0.01608	0.053	4e-05
hrq1-	hrq1-	YOR142W	LSC1		0.93131	0.053	0.98867	0.022	-0.05833	0.053	5e-05
hrq1-	hrq1-	YOR183W	FYV12		0.78241	0.033	0.69278	0.033	0.08955	0.033	2e-05
hrq1-	hrq1-	YOR182C	RPS30B		0.78498	0.035	0.72889	0.076	0.0513	0.035	3e-05
hrq1-	hrq1-	YOR178C	GAC1		0.99748	0.032	0.98614	0.04	0.01336	0.032	1e-05
hrq1-	hrq1-	YOR177C	MPC54		1.02073	0.005	1.03464	0.013	-0.0147	0.005	1e-05	status=JK
hrq1-	hrq1-	YOR175C	ALE1		1.06116	0.05	1.0556	0.003	0.00706	0.05	3e-05
hrq1-	hrq1-	YOR173W	DCS2		1.00357	0.044	1.04152	0.022	-0.03264	0.044	2e-05
hrq1-	hrq1-	YOR172W	YRM1		1.02548	0.004	1.0256	0.025	-0.00508	0.004	1e-05	status=JK
hrq1-	hrq1-	YOR171C	LCB4		1.03861	0.061	1.07492	0.005	-0.0374	0.061	5e-05
hrq1-	hrq1-	YOR170W	YOR170W		1.01068	0.025	1.04945	0.021	-0.03271	0.025	0
hrq1-	hrq1-	YOR167C	RPS28A		0.99033	0.006	0.96287	0.043	0.02415	0.006	1e-05	status=JK
hrq1-	hrq1-	YOR166C	SWT1		1.01057	0.059	0.99658	0.019	0.01798	0.059	6e-05
hrq1-	hrq1-	YOR196C	LIP5		0.69994	0.006	0.73458	0.033	-0.0279	0.006	3e-05	status=JK
hrq1-	hrq1-	YOR195W	SLK19		1.01585	0.002	1.02035	0.004	-0.00614	0.002	0	status=JK
hrq1-	hrq1-	YOR193W	PEX27		0.99435	0.022	0.9702	0.011	0.02549	0.022	0
hrq1-	hrq1-	YOR192C	THI72		1.01178	0.032	1.01304	0.023	0.00137	0.032	1e-05
hrq1-	hrq1-	YOR191W	ULS1		0.94933	0.013	0.94875	0.01	0.00285	0.013	0
hrq1-	hrq1-	YOR190W	SPR1		0.99375	0.036	1.02543	0.027	-0.02929	0.036	1e-05
hrq1-	hrq1-	YOR189W	IES4		1.07165	0.01	1.04099	0.001	0.03042	0.01	3e-05	status=JK
hrq1-	hrq1-	YOR188W	MSB1		0.9548	0.016	0.95815	0.006	-0.00643	0.016	0
hrq1-	hrq1-	YOR186W	YOR186W		0.99688	0.026	1.00499	0.006	-0.00693	0.026	0
hrq1-	hrq1-	YOR185C	GSP2		1.0092	0.033	1.04865	0.044	-0.03926	0.033	1e-05
hrq1-	hrq1-	YOR184W	SER1		0.87864	0.002	0.90025	0.016	-0.02466	0.002	0	status=JK
hrq1-	hrq1-	YOR202W	HIS3		0.98785	0.106	0.99661	0.09	-0.01085	0.106	0	status=JK
hrq1-	hrq1-	YIL076W	SEC28		0.96028	0.039	0.94297	0.042	0.01341	0.039	2e-05
hrq1-	hrq1-	YIL074C	SER33		1.02142	0.035	1.02802	0.005	-0.00427	0.035	1e-05
hrq1-	hrq1-	YIL073C	SPO22		0.99831	0.04	1.00955	0.022	-0.00931	0.04	2e-05
hrq1-	hrq1-	YIL072W	HOP1		0.99167	0.032	0.99881	0.001	-0.00733	0.032	1e-05
hrq1-	hrq1-	YIL071C	PCI8		0.96464	0.069	0.9873	0.022	-0.01603	0.069	0.0001
hrq1-	hrq1-	YIL070C	MAM33		1.02582	0.042	1.00661	0.022	0.0181	0.042	2e-05
hrq1-	hrq1-	YIL067C	YIL067C		0.26181	0.272	0.40191	0.162	-0.13081	0.272	0.15033
hrq1-	hrq1-	YIL066C	RNR3		1.06644	0.022	1.05294	0.012	0.01027	0.022	0
hrq1-	hrq1-	YIL065C	FIS1		0.98482	0.026	0.98693	0.026	-0.00657	0.026	0
hrq1-	hrq1-	YIL064W	SEE1		1.01939	0.037	0.98121	0.011	0.03705	0.037	1e-05
hrq1-	hrq1-	YIL060W	YIL060W		1.05797	0.049	1.04807	0.04	0.00645	0.049	3e-05
hrq1-	hrq1-	YIL095W	PRK1		1.03398	0.033	1.01967	0.019	0.01241	0.033	1e-05
hrq1-	hrq1-	YIL093C	RSM25		0.94944	0.116	1.00069	0.03	-0.06021	0.116	0.0005
hrq1-	hrq1-	YIL092W	YIL092W		1.02441	0.027	1.0042	0.002	0.0197	0.027	1e-05
hrq1-	hrq1-	YIL090W	ICE2		0.72919	0.046	0.39509	0.028	0.33466	0.046	0.00133	status=JK
hrq1-	hrq1-	YIL089W	YIL089W		1.04056	0.021	1.05199	0.016	-0.0075	0.021	0
hrq1-	hrq1-	YIL088C	AVT7		1.00581	0.036	1	0.02	0.00877	0.036	1e-05
hrq1-	hrq1-	YIL087C	AIM19		1.03462	0.027	1.01299	0.018	0.02025	0.027	0
hrq1-	hrq1-	YIL086C	YIL086C		1.02004	0.032	1.01533	0.019	0.00021	0.032	1e-05
hrq1-	hrq1-	YIL084C	SDS3		0.94714	0.033	0.9347	0.008	0.01026	0.033	1e-05
hrq1-	hrq1-	YIL079C	AIR1		0.92711	0.054	0.99311	0.016	-0.0611	0.054	5e-05
hrq1-	hrq1-	YIL077C	YIL077C		1.01322	0.056	0.99045	0.005	0.0223	0.056	5e-05
hrq1-	hrq1-	YIL110W	HPM1		0.80882	0.042	0.83451	0.048	-0.03353	0.042	4e-05
hrq1-	hrq1-	YIL108W	YIL108W		1.02005	0.011	1.04851	0.02	-0.02501	0.011	0
hrq1-	hrq1-	YIL107C	PFK26		0.99265	0.036	0.99597	0.018	-0.00539	0.036	1e-05
hrq1-	hrq1-	YIL105C	SLM1		0.99969	0.044	1.01596	0.009	-0.0163	0.044	2e-05
hrq1-	hrq1-	YIL103W	DPH1		0.99013	0.041	0.97512	0.021	0.01535	0.041	2e-05
hrq1-	hrq1-	YIL101C	XBP1		1.03125	0.029	1.01611	0.01	0.01432	0.029	1e-05
hrq1-	hrq1-	YIL100W	YIL100W		1.02267	0.048	1.02891	0.023	-0.00653	0.048	3e-05
hrq1-	hrq1-	YIL099W	SGA1		1.05599	0.043	1.03675	0.019	0.01933	0.043	2e-05
hrq1-	hrq1-	YIL098C	FMC1		0.96831	0.014	0.96641	0.003	0.00097	0.014	7e-05	status=JK
hrq1-	hrq1-	YIL097W	FYV10		0.97887	0.027	0.97763	0.016	-0.00095	0.027	1e-05
hrq1-	hrq1-	YIL096C	YIL096C		1.02868	0.032	1.00267	0.01	0.0289	0.032	1e-05
hrq1-	hrq1-	YIL130W	ASG1		1.00693	0.013	0.98055	0.016	0.02772	0.013	0
hrq1-	hrq1-	YIL128W	MET18		0.93495	0.027	0.90297	0.015	0.02736	0.027	1e-05
hrq1-	hrq1-	YIL124W	AYR1		1.0023	0.031	1.00273	0.007	0.00065	0.031	1e-05
hrq1-	hrq1-	YIL123W	SIM1		1.07631	0.043	0.97565	0.015	0.10335	0.043	2e-05
hrq1-	hrq1-	YIL120W	QDR1		1.04048	0.051	1.05608	0.009	-0.01903	0.051	3e-05
hrq1-	hrq1-	YIL119C	RPI1		0.9691	0.043	1.01376	0.028	-0.05188	0.043	2e-05
hrq1-	hrq1-	YIL117C	PRM5		1.01119	0.005	1.01378	0.026	-0.00476	0.005	1e-05	status=JK
hrq1-	hrq1-	YIL116W	HIS5		0.08265	0.004	0.0842	0.007	0.00117	0.004	4e-05
hrq1-	hrq1-	YIL114C	POR2		1.08061	0.011	1.0478	0.045	0.02483	0.011	3e-05	status=JK
hrq1-	hrq1-	YIL113W	SDP1		1.01594	0.042	0.97918	0.014	0.038	0.042	2e-05
hrq1-	hrq1-	YIL112W	HOS4		0.98212	0.01	0.97525	0.047	0.00681	0.01	4e-05	status=JK
hrq1-	hrq1-	YIL146C	ATG32		1.03865	0.021	1.02472	0.011	0.01539	0.021	0
hrq1-	hrq1-	YIL145C	PAN6		0.94657	0.026	1.01039	0.009	-0.0632	0.026	1e-05
hrq1-	hrq1-	YIL141W	YIL141W		1.11076	0.011	1.12271	0.016	-0.01049	0.011	3e-05	status=JK
hrq1-	hrq1-	YIL140W	AXL2		1.03531	0.039	1.05537	0.009	-0.01899	0.039	1e-05
hrq1-	hrq1-	YIL139C	REV7		1.00719	0.048	0.98556	0.004	0.02336	0.048	3e-05
hrq1-	hrq1-	YIL138C	TPM2		1.0438	0.023	1.0389	0.017	0.00384	0.023	0
hrq1-	hrq1-	YIL137C	TMA108		0.95854	0.036	0.9771	0.003	-0.0198	0.036	1e-05
hrq1-	hrq1-	YIL135C	VHS2		1.07086	0.026	1.032	0.009	0.03889	0.026	0
hrq1-	hrq1-	YIL134W	FLX1		0.85939	0.032	0.81734	0.014	0.04079	0.032	1e-05
hrq1-	hrq1-	YIL133C	RPL16A		0.9161	0.009	0.90341	0.003	0.01162	0.009	3e-05	status=JK
hrq1-	hrq1-	YIL132C	CSM2		0.98247	0.029	0.99771	0.02	-0.01671	0.029	1e-05
hrq1-	hrq1-	YIL161W	YIL161W		0.99529	0.035	0.98316	0.015	0.0077	0.035	1e-05
hrq1-	hrq1-	YIL160C	POT1		1.01089	0.016	1.00814	0.032	0.00064	0.015	8e-05	status=JK
hrq1-	hrq1-	YIL159W	BNR1		0	0	0.08119	0.096	-0.06689	0	#NUM!	status=JK
hrq1-	hrq1-	YIL157C	COA1		0.95294	0.049	0.94752	0.011	0.00429	0.049	4e-05
hrq1-	hrq1-	YIL156W	UBP7		1.04005	0.008	1.02256	0.014	0.02219	0.008	2e-05	status=JK
hrq1-	hrq1-	YIL155C	GUT2		0.99144	0.063	1.00597	0.023	-0.01429	0.063	7e-05
hrq1-	hrq1-	YIL154C	IMP2'		0.95428	0.008	0.94063	0.019	0.01969	0.008	2e-05	status=JK
hrq1-	hrq1-	YIL153W	RRD1		0.92782	0.067	0.98096	0.031	-0.06346	0.066	0.0001
hrq1-	hrq1-	YIL152W	YIL152W		1.01284	0.043	1.01729	0.024	-0.00804	0.043	2e-05
hrq1-	hrq1-	YIL149C	MLP2		1.01037	0.016	1.00255	0.02	0.00765	0.016	8e-05	status=JK
hrq1-	hrq1-	YIL148W	RPL40A		1.02777	0.044	0.98567	0.028	0.03393	0.044	2e-05
hrq1-	hrq1-	YIR002C	MPH1		1.02994	0.078	1.037	0.072	-0.00907	0.078	0.00012
hrq1-	hrq1-	YIR001C	SGN1		1.03929	0.04	1.04599	0.04	-0.00852	0.04	2e-05
hrq1-	hrq1-	YIL173W	VTH1		0.98757	0.042	1.03226	0.019	-0.04635	0.042	2e-05
hrq1-	hrq1-	YIL170W	HXT12		1.1186	0.017	1.08347	0.024	0.03463	0.017	8e-05	status=JK
hrq1-	hrq1-	YIL168W	YIL168W		0.99218	0.012	0.95513	0.03	0.04059	0.012	5e-05	status=JK
hrq1-	hrq1-	YIL167W	SDL1		0.98625	0.003	0.94141	0.023	0.04892	0.003	0	status=JK
hrq1-	hrq1-	YIL166C	YIL166C		0.92753	0.016	0.95398	0.021	-0.02183	0.016	0.0001	status=JK
hrq1-	hrq1-	YIL165C	YIL165C		1.01215	0.105	1.02659	0.006	-0.0174	0.105	0.00031
hrq1-	hrq1-	YIL164C	NIT1		1.00568	0.002	1.01141	0.023	-0.00351	0.002	0	status=JK
hrq1-	hrq1-	YIL163C	YIL163C		1.07503	0.016	1.06336	0.019	0.01001	0.016	7e-05	status=JK
hrq1-	hrq1-	YIL162W	SUC2		0.98616	0.038	0.99751	0.033	-0.00204	0.038	2e-05
hrq1-	hrq1-	YIR020C	YIR020C		1.02918	0.018	1.02942	0.032	0.00108	0.018	0
hrq1-	hrq1-	YIR019C	FLO11		0.93236	0.037	0.94188	0.04	-0.01346	0.037	2e-05
hrq1-	hrq1-	YIR018W	YAP5		0.99846	0.007	0.9642	0.007	0.03491	0.007	2e-05	status=JK
hrq1-	hrq1-	YIR017C	MET28		0.98079	0.048	0.97036	0.019	0.01383	0.048	3e-05
hrq1-	hrq1-	YIR016W	YIR016W		0.96978	0.035	0.98521	0.022	-0.01219	0.035	0.00044	status=JK
hrq1-	hrq1-	YIR014W	YIR014W		1.05042	0.018	1.03825	0.019	0.00875	0.018	0
hrq1-	hrq1-	YIR013C	GAT4		1.00312	0.039	1.01398	0.021	-0.01082	0.039	2e-05
hrq1-	hrq1-	YIR009W	MSL1		1.02614	0.037	1.04214	0.003	-0.01695	0.037	1e-05
hrq1-	hrq1-	YIR007W	YIR007W		1.00887	0.025	1.01145	0.019	-0.00237	0.025	0
hrq1-	hrq1-	YIR005W	IST3		0.9436	0.029	0.90588	0.013	0.03683	0.029	1e-05
hrq1-	hrq1-	YIR003W	AIM21		1.00119	0.079	1.00949	0.038	-0.01672	0.079	0.00013
hrq1-	hrq1-	YIR033W	MGA2		0.93716	0.011	0.86796	0.027	0.07105	0.011	0
hrq1-	hrq1-	YIR032C	DAL3		1.02894	0.021	1.04266	0.009	-0.0157	0.021	0
hrq1-	hrq1-	YIR031C	DAL7		1.01413	0.02	1.05083	0.019	-0.03888	0.02	0
hrq1-	hrq1-	YIR030C	DCG1		1.0115	0.018	1.02487	0.018	-0.01267	0.018	0
hrq1-	hrq1-	YIR029W	DAL2		1.05549	0.034	1.07588	0.005	-0.02116	0.034	1e-05
hrq1-	hrq1-	YIR028W	DAL4		0.99293	0.046	0.99635	0.012	-0.00214	0.046	3e-05
hrq1-	hrq1-	YIR027C	DAL1		1.0011	0.024	1.01347	0.019	-0.01179	0.024	0
hrq1-	hrq1-	YIR025W	MND2		1.01002	0.041	1.0098	0.009	-0.00161	0.041	2e-05
hrq1-	hrq1-	YIR024C	YIR024C		0.95031	0.053	0.98116	0.003	-0.03226	0.053	5e-05
hrq1-	hrq1-	YIR023W	DAL81		0.79163	0.016	0.69095	0.067	0.08429	0.016	0.00014	status=JK
hrq1-	hrq1-	YIR020W-B	YIR020W-B		0.99223	0.011	1.00215	0.019	-0.01438	0.01	0
hrq1-	hrq1-	YJL007C	YJL007C		1.03703	0.023	1.04906	0.01	-0.01207	0.023	0
hrq1-	hrq1-	YJL004C	SYS1		0.90806	0.026	0.92695	0.002	-0.01869	0.026	1e-05
hrq1-	hrq1-	YIR044C	YIR044C		1.00265	0.021	1.02596	0.022	-0.02086	0.021	0
hrq1-	hrq1-	YIR043C	YIR043C		1.01937	0.039	1.02025	0.023	0.00075	0.039	2e-05
hrq1-	hrq1-	YIR042C	YIR042C		1.00842	0.056	1.03135	0.008	-0.02235	0.056	5e-05
hrq1-	hrq1-	YIR039C	YPS6		0.98504	0.004	0.99402	0.005	-0.00772	0.004	1e-05	status=JK
hrq1-	hrq1-	YIR038C	GTT1		1.00671	0.013	1.00624	0.01	0.00177	0.013	0
hrq1-	hrq1-	YIR037W	HYR1		0.95927	0.023	0.98435	0.002	-0.02609	0.023	0
hrq1-	hrq1-	YIR036C	IRC24		0.98108	0.031	0.9987	0.018	-0.01799	0.031	1e-05
hrq1-	hrq1-	YIR035C	YIR035C		1.08343	0.029	1.03561	0.016	0.04527	0.029	1e-05
hrq1-	hrq1-	YIR034C	LYS1		0.28414	0.159	0.23266	0.143	0.07989	0.159	0.0375
hrq1-	hrq1-	YJL028W	YJL028W		0.98556	0.075	1.00039	0.026	-0.01834	0.075	0.00012
hrq1-	hrq1-	YJL027C	YJL027C		1.12522	0.014	1.09599	0.006	0.02862	0.014	0
hrq1-	hrq1-	YJL024C	APS3		0.91488	0.047	0.92308	0.005	-0.00578	0.047	4e-05
hrq1-	hrq1-	YJL023C	PET130		1.04205	0.013	0.99962	0.007	0.04397	0.013	5e-05	status=JK
hrq1-	hrq1-	YJL022W	YJL022W		1.03154	0.008	1.041	0.023	-0.0097	0.008	2e-05	status=JK
hrq1-	hrq1-	YJL021C	YJL021C		0.95739	0.04	0.99555	0.004	-0.03906	0.04	2e-05
hrq1-	hrq1-	YJL020C	BBC1		1.00298	0.036	1.00636	0.016	-0.00075	0.036	1e-05
hrq1-	hrq1-	YJL017W	YJL017W		1.09998	0.01	1.08216	0.035	0.01644	0.01	0
hrq1-	hrq1-	YJL016W	YJL016W		1.01093	0.058	1.0059	0.021	0.00085	0.058	5e-05
hrq1-	hrq1-	YJL013C	MAD3		0.99337	0.047	1.04337	0.006	-0.04851	0.047	3e-05
hrq1-	hrq1-	YJL012C	VTC4		0.93989	0.08	0.98797	0.013	-0.04744	0.08	0.00017
hrq1-	hrq1-	YJL048C	UBX6		1.01654	0.054	0.96445	0.034	0.05127	0.054	4e-05
hrq1-	hrq1-	YJL047C	RTT101		0.92172	0.005	0.95526	0.034	-0.04022	0.005	0
hrq1-	hrq1-	YJL046W	AIM22		0.64101	0.001	0.75804	0.001	-0.11634	0.001	0	status=JK
hrq1-	hrq1-	YJL045W	YJL045W		0.98705	0.023	1.01264	0.019	-0.02894	0.023	0
hrq1-	hrq1-	YJL044C	GYP6		1.04899	0.015	1.03282	0.028	0.01266	0.015	0
hrq1-	hrq1-	YJL043W	YJL043W		1.03144	0.039	1.04183	0.004	-0.00928	0.039	2e-05
hrq1-	hrq1-	YJL042W	MHP1		1.00591	0.008	0.9737	0.032	0.03229	0.008	0
hrq1-	hrq1-	YJL038C	LOH1		1.08037	0.027	1.06052	0.009	0.01862	0.027	0
hrq1-	hrq1-	YJL037W	IRC18		1.01455	0.07	0.94532	0.05	0.08083	0.07	9e-05
hrq1-	hrq1-	YJL036W	SNX4		0.96969	0.038	0.95622	0.02	0.01277	0.038	2e-05
hrq1-	hrq1-	YJL030W	MAD2		1.02909	0.019	1.01688	0.009	0.01702	0.019	0
hrq1-	hrq1-	YJL065C	DLS1		1.00717	0.025	1.0383	0.017	-0.0267	0.025	0
hrq1-	hrq1-	YJL064W	YJL064W		1.04604	0.042	1.01079	0.03	0.03368	0.042	0.00054	status=JK
hrq1-	hrq1-	YJL062W	LAS21		1.11257	0.047	1.05019	0.036	0.0654	0.047	2e-05
hrq1-	hrq1-	YJL060W	BNA3		0.96723	0.008	1.00014	0.025	-0.03857	0.008	2e-05	status=JK
hrq1-	hrq1-	YJL059W	YHC3		0.90754	0.098	0.90217	0.011	0.00739	0.098	0.00034
hrq1-	hrq1-	YJL058C	BIT61		1.05281	0.028	1.05592	0.028	-0.00852	0.028	0
hrq1-	hrq1-	YJL057C	IKS1		1.06082	0.034	1.04577	0.016	0.01539	0.034	1e-05
hrq1-	hrq1-	YJL055W	YJL055W		1.06572	0.058	1.05549	0.048	-0.00174	0.058	4e-05
hrq1-	hrq1-	YJL053W	PEP8		0.9168	0.033	0.86268	0.003	0.05232	0.033	1e-05
hrq1-	hrq1-	YJL051W	IRC8		1.11781	0.046	1.10489	0.032	0.0175	0.046	2e-05
hrq1-	hrq1-	YJL049W	YJL049W		0.99344	0.041	0.98134	0.018	0.01225	0.041	2e-05
hrq1-	hrq1-	YJL088W	ARG3		0.04991	0.002	0.05973	0.006	-0.00834	0.002	2e-05
hrq1-	hrq1-	YJL084C	ALY2		1.03929	0.055	1.02356	0.011	0.01035	0.055	4e-05
hrq1-	hrq1-	YJL083W	TAX4		1.02714	0.034	1.06432	0.042	-0.03853	0.034	1e-05
hrq1-	hrq1-	YJL078C	PRY3		1.01536	0.057	1.02171	0.036	-0.00861	0.057	5e-05
hrq1-	hrq1-	YJL077C	ICS3		1.00184	0.031	1.00447	0.008	-0.00113	0.031	1e-05
[truncated: 2,323 more rows]

## Sheet: MB_dm_hrq1 _13_sga_Y15071.dat
Row	Column	Raw colony size	Plate id / file name	Query	Array	Normalized colony size	Score	Additional information
1	3	2440	MB_dm_hrq1-_13_sga_Y15071.dat	hrq1-	YOR202W	0.86089	-0.14005
1	4	2423	MB_dm_hrq1-_13_sga_Y15071.dat	hrq1-	YOR202W	0.85888	-0.14206
1	5	3549	MB_dm_hrq1-_13_sga_Y15071.dat	hrq1-	YOR202W	1.25426	0.25309
1	6	3524	MB_dm_hrq1-_13_sga_Y15071.dat	hrq1-	YOR202W	1.2233	0.22215
1	7	3505	MB_dm_hrq1-_13_sga_Y15071.dat	hrq1-	YOR202W	1.17447	0.17335
1	8	3618	MB_dm_hrq1-_13_sga_Y15071.dat	hrq1-	YOR202W	1.15852	0.15741
1	9	3351	MB_dm_hrq1-_13_sga_Y15071.dat	hrq1-	YOR202W	1.0285	0.02746
1	10	3473	MB_dm_hrq1-_13_sga_Y15071.dat	hrq1-	YOR202W	1.03738	0.03634
1	11	3652	MB_dm_hrq1-_13_sga_Y15071.dat	hrq1-	YOR202W	1.07976	0.07869
1	12	3711	MB_dm_hrq1-_13_sga_Y15071.dat	hrq1-	YOR202W	1.08547	0.0844
1	13	3318	MB_dm_hrq1-_13_sga_Y15071.dat	hrq1-	YOR202W	0.96913	-0.03188
1	14	3511	MB_dm_hrq1-_13_sga_Y15071.dat	hrq1-	YOR202W	1.01599	0.01496
1	15	3614	MB_dm_hrq1-_13_sga_Y15071.dat	hrq1-	YOR202W	1.03141	0.03037
1	16	3548	MB_dm_hrq1-_13_sga_Y15071.dat	hrq1-	YOR202W	1.01095	0.00992
1	17	3226	MB_dm_hrq1-_13_sga_Y15071.dat	hrq1-	YOR202W	0.92514	-0.07584
1	18	3486	MB_dm_hrq1-_13_sga_Y15071.dat	hrq1-	YOR202W	1.0034	0.00237
1	19	3481	MB_dm_hrq1-_13_sga_Y15071.dat	hrq1-	YOR202W	0.99302	-0.00799
1	20	3565	MB_dm_hrq1-_13_sga_Y15071.dat	hrq1-	YOR202W	1.01549	0.01446
1	21	3472	MB_dm_hrq1-_13_sga_Y15071.dat	hrq1-	YOR202W	0.99611	-0.00491
1	22	3415	MB_dm_hrq1-_13_sga_Y15071.dat	hrq1-	YOR202W	0.98627	-0.01474
1	23	3533	MB_dm_hrq1-_13_sga_Y15071.dat	hrq1-	YOR202W	1.01718	0.01614
1	24	3586	MB_dm_hrq1-_13_sga_Y15071.dat	hrq1-	YOR202W	1.02712	0.02609
1	25	3440	MB_dm_hrq1-_13_sga_Y15071.dat	hrq1-	YOR202W	0.9774	-0.02361
1	26	3233	MB_dm_hrq1-_13_sga_Y15071.dat	hrq1-	YOR202W	0.93234	-0.06864
1	27	3486	MB_dm_hrq1-_13_sga_Y15071.dat	hrq1-	YOR202W	1.03135	0.03031
1	28	3378	MB_dm_hrq1-_13_sga_Y15071.dat	hrq1-	YOR202W	#NUM!	#NUM!	status=JK
1	29	3366	MB_dm_hrq1-_13_sga_Y15071.dat	hrq1-	YOR202W	1.00666	0.00563
1	30	3440	MB_dm_hrq1-_13_sga_Y15071.dat	hrq1-	YOR202W	1.04123	0.04018
1	31	2843	MB_dm_hrq1-_13_sga_Y15071.dat	hrq1-	YOR202W	0.86519	-0.13575
1	32	3379	MB_dm_hrq1-_13_sga_Y15071.dat	hrq1-	YOR202W	1.02384	0.0228
1	33	3312	MB_dm_hrq1-_13_sga_Y15071.dat	hrq1-	YOR202W	0.98659	-0.01443
1	34	3413	MB_dm_hrq1-_13_sga_Y15071.dat	hrq1-	YOR202W	1.01373	0.0127
1	35	3460	MB_dm_hrq1-_13_sga_Y15071.dat	hrq1-	YOR202W	1.03974	0.03869
1	36	3275	MB_dm_hrq1-_13_sga_Y15071.dat	hrq1-	YOR202W	0.99725	-0.00377
1	37	3549	MB_dm_hrq1-_13_sga_Y15071.dat	hrq1-	YOR202W	1.07899	0.07792
1	38	3130	MB_dm_hrq1-_13_sga_Y15071.dat	hrq1-	YOR202W	#NUM!	#NUM!	status=JK
1	39	3667	MB_dm_hrq1-_13_sga_Y15071.dat	hrq1-	YOR202W	1.10013	0.09905
1	40	3536	MB_dm_hrq1-_13_sga_Y15071.dat	hrq1-	YOR202W	1.06716	0.0661
1	41	3297	MB_dm_hrq1-_13_sga_Y15071.dat	hrq1-	YOR202W	1.01585	0.01482
1	42	3254	MB_dm_hrq1-_13_sga_Y15071.dat	hrq1-	YOR202W	1.03329	0.03225
1	43	2808	MB_dm_hrq1-_13_sga_Y15071.dat	hrq1-	YOR202W	0.91043	-0.09054
1	44	2669	MB_dm_hrq1-_13_sga_Y15071.dat	hrq1-	YOR202W	0.87192	-0.12903
1	45	2860	MB_dm_hrq1-_13_sga_Y15071.dat	hrq1-	YOR202W	0.92602	-0.07496
1	46	3115	MB_dm_hrq1-_13_sga_Y15071.dat	hrq1-	YOR202W	0.96093	-0.04007
1	47	3081	MB_dm_hrq1-_13_sga_Y15071.dat	hrq1-	YOR202W	0.8759	-0.12505
1	48	3949	MB_dm_hrq1-_13_sga_Y15071.dat	hrq1-	YOR202W	1.03472	0.03368
2	1	2559	MB_dm_hrq1-_13_sga_Y15071.dat	hrq1-	YOR202W	1.18302	0.18189
2	2	2115	MB_dm_hrq1-_13_sga_Y15071.dat	hrq1-	YOR202W	1.03207	0.03103
2	3	1384	MB_dm_hrq1-_13_sga_Y15071.dat	hrq1-	YOR202W	0.71082	-0.29004
2	4	1512	MB_dm_hrq1-_13_sga_Y15071.dat	hrq1-	YOR202W	0.78617	-0.21473
2	5	2099	MB_dm_hrq1-_13_sga_Y15071.dat	hrq1-	YOR202W	1.09606	0.09498
2	6	2140	MB_dm_hrq1-_13_sga_Y15071.dat	hrq1-	YOR202W	1.10508	0.104
2	7	1991	MB_dm_hrq1-_13_sga_Y15071.dat	hrq1-	YOR202W	0.99803	-0.00299
2	8	1955	MB_dm_hrq1-_13_sga_Y15071.dat	hrq1-	YOR202W	0.94093	-0.06006
2	9	2141	MB_dm_hrq1-_13_sga_Y15071.dat	hrq1-	YOR202W	0.99123	-0.00979
2	10	2045	MB_dm_hrq1-_13_sga_Y15071.dat	hrq1-	YOR202W	0.92378	-0.0772
2	11	2291	MB_dm_hrq1-_13_sga_Y15071.dat	hrq1-	YOR202W	1.02676	0.02572
2	12	2257	MB_dm_hrq1-_13_sga_Y15071.dat	hrq1-	YOR202W	1.003	0.00197
2	13	1989	MB_dm_hrq1-_13_sga_Y15071.dat	hrq1-	YOR202W	0.88157	-0.11938
2	14	2200	MB_dm_hrq1-_13_sga_Y15071.dat	hrq1-	YOR202W	0.96482	-0.03619
2	15	2128	MB_dm_hrq1-_13_sga_Y15071.dat	hrq1-	YOR202W	0.91945	-0.08152
2	16	2072	MB_dm_hrq1-_13_sga_Y15071.dat	hrq1-	YOR202W	0.89304	-0.10792
2	17	2197	MB_dm_hrq1-_13_sga_Y15071.dat	hrq1-	YOR202W	0.95305	-0.04795
2	18	2314	MB_dm_hrq1-_13_sga_Y15071.dat	hrq1-	YOR202W	1.00759	0.00656
2	19	2183	MB_dm_hrq1-_13_sga_Y15071.dat	hrq1-	YOR202W	#NUM!	#NUM!	status=JK
2	20	2317	MB_dm_hrq1-_13_sga_Y15071.dat	hrq1-	YOR202W	0.99819	-0.00283
2	21	2032	MB_dm_hrq1-_13_sga_Y15071.dat	hrq1-	YOR202W	#NUM!	#NUM!	status=JK
2	22	2233	MB_dm_hrq1-_13_sga_Y15071.dat	hrq1-	YOR202W	0.97518	-0.02583
2	23	2275	MB_dm_hrq1-_13_sga_Y15071.dat	hrq1-	YOR202W	0.99027	-0.01075
2	24	2313	MB_dm_hrq1-_13_sga_Y15071.dat	hrq1-	YOR202W	1.00002	-0.001
2	25	2055	MB_dm_hrq1-_13_sga_Y15071.dat	hrq1-	YOR202W	0.87982	-0.12113
2	26	2308	MB_dm_hrq1-_13_sga_Y15071.dat	hrq1-	YOR202W	1.00035	-0.00067
2	27	2318	MB_dm_hrq1-_13_sga_Y15071.dat	hrq1-	YOR202W	1.02795	0.02691
2	28	2314	MB_dm_hrq1-_13_sga_Y15071.dat	hrq1-	YOR202W	1.03545	0.03441
2	29	2110	MB_dm_hrq1-_13_sga_Y15071.dat	hrq1-	YOR202W	0.94227	-0.05872
2	30	2227	MB_dm_hrq1-_13_sga_Y15071.dat	hrq1-	YOR202W	1.00473	0.00371
2	31	2154	MB_dm_hrq1-_13_sga_Y15071.dat	hrq1-	YOR202W	0.97651	-0.0245
2	32	1920	MB_dm_hrq1-_13_sga_Y15071.dat	hrq1-	YOR202W	0.86628	-0.13467
2	33	2482	MB_dm_hrq1-_13_sga_Y15071.dat	hrq1-	YOR202W	1.10226	0.10118
2	34	2403	MB_dm_hrq1-_13_sga_Y15071.dat	hrq1-	YOR202W	1.06542	0.06436
2	35	2327	MB_dm_hrq1-_13_sga_Y15071.dat	hrq1-	YOR202W	1.04539	0.04434
2	36	2382	MB_dm_hrq1-_13_sga_Y15071.dat	hrq1-	YOR202W	1.08471	0.08364
2	37	2491	MB_dm_hrq1-_13_sga_Y15071.dat	hrq1-	YOR202W	1.13211	0.13101
2	38	2460	MB_dm_hrq1-_13_sga_Y15071.dat	hrq1-	YOR202W	1.10886	0.10777
2	39	2602	MB_dm_hrq1-_13_sga_Y15071.dat	hrq1-	YOR202W	1.16587	0.16475
2	40	2464	MB_dm_hrq1-_13_sga_Y15071.dat	hrq1-	YOR202W	1.10928	0.10819
2	41	2652	MB_dm_hrq1-_13_sga_Y15071.dat	hrq1-	YOR202W	1.21686	0.21571
2	42	2564	MB_dm_hrq1-_13_sga_Y15071.dat	hrq1-	YOR202W	1.20968	0.20854
2	43	1571	MB_dm_hrq1-_13_sga_Y15071.dat	hrq1-	YOR202W	0.75466	-0.24623
2	44	1640	MB_dm_hrq1-_13_sga_Y15071.dat	hrq1-	YOR202W	0.791	-0.20991
2	45	2437	MB_dm_hrq1-_13_sga_Y15071.dat	hrq1-	YOR202W	#NUM!	#NUM!	status=JK
2	46	2194	MB_dm_hrq1-_13_sga_Y15071.dat	hrq1-	YOR202W	0.99587	-0.00515
2	47	1980	MB_dm_hrq1-_13_sga_Y15071.dat	hrq1-	YOR202W	0.82724	-0.17368
2	48	2776	MB_dm_hrq1-_13_sga_Y15071.dat	hrq1-	YOR202W	1.0676	0.06654
3	1	2379	MB_dm_hrq1-_13_sga_Y15071.dat	hrq1-	YOR202W	1.00724	0.00621
3	2	2146	MB_dm_hrq1-_13_sga_Y15071.dat	hrq1-	YOR202W	0.96234	-0.03866
3	3	2257	MB_dm_hrq1-_13_sga_Y15071.dat	hrq1-	YPL060W	1.06891	0.00947
3	4	2265	MB_dm_hrq1-_13_sga_Y15071.dat	hrq1-	YPL060W	1.09509	0.03563
3	5	2214	MB_dm_hrq1-_13_sga_Y15071.dat	hrq1-	YPL170W	1.08374	-0.03634
3	6	2138	MB_dm_hrq1-_13_sga_Y15071.dat	hrq1-	YPL170W	1.04288	-0.07717
3	7	2211	MB_dm_hrq1-_13_sga_Y15071.dat	hrq1-	YPL058C	#NUM!	#NUM!	status=JK
3	8	2112	MB_dm_hrq1-_13_sga_Y15071.dat	hrq1-	YPL058C	0.97138	-0.06643
3	9	2250	MB_dm_hrq1-_13_sga_Y15071.dat	hrq1-	YPL168W	0.99913	0.0251
3	10	2304	MB_dm_hrq1-_13_sga_Y15071.dat	hrq1-	YPL168W	1.00104	0.02701
3	11	2390	MB_dm_hrq1-_13_sga_Y15071.dat	hrq1-	YPL057C	1.03281	0.06982
3	12	2156	MB_dm_hrq1-_13_sga_Y15071.dat	hrq1-	YPL057C	0.92612	-0.03681
3	13	2171	MB_dm_hrq1-_13_sga_Y15071.dat	hrq1-	YPL167C	0.92881	-0.0308
3	14	2171	MB_dm_hrq1-_13_sga_Y15071.dat	hrq1-	YPL167C	0.91773	-0.04188
3	15	2468	MB_dm_hrq1-_13_sga_Y15071.dat	hrq1-	YPL056C	1.02669	0.05426
3	16	2225	MB_dm_hrq1-_13_sga_Y15071.dat	hrq1-	YPL056C	0.92252	-0.04985
3	17	2441	MB_dm_hrq1-_13_sga_Y15071.dat	hrq1-	YPL166W	1.01862	0.02924
3	18	2061	MB_dm_hrq1-_13_sga_Y15071.dat	hrq1-	YPL166W	#NUM!	#NUM!	status=JK
3	19	1588	MB_dm_hrq1-_13_sga_Y15071.dat	hrq1-	YPL055C	0.65917	-0.02024
3	20	1600	MB_dm_hrq1-_13_sga_Y15071.dat	hrq1-	YPL055C	0.66311	-0.01631
3	21	2288	MB_dm_hrq1-_13_sga_Y15071.dat	hrq1-	YPL165C	0.95503	-0.02198
3	22	2535	MB_dm_hrq1-_13_sga_Y15071.dat	hrq1-	YPL165C	1.06522	0.08815
3	23	2267	MB_dm_hrq1-_13_sga_Y15071.dat	hrq1-	YPL054W	0.94962	0.00311
3	24	2327	MB_dm_hrq1-_13_sga_Y15071.dat	hrq1-	YPL054W	0.96682	0.0203
3	25	2690	MB_dm_hrq1-_13_sga_Y15071.dat	hrq1-	YPL164C	1.10502	0.0825
3	26	2487	MB_dm_hrq1-_13_sga_Y15071.dat	hrq1-	YPL164C	1.03168	0.00919
3	27	2456	MB_dm_hrq1-_13_sga_Y15071.dat	hrq1-	YPL053C	1.03966	0.02897
3	28	2411	MB_dm_hrq1-_13_sga_Y15071.dat	hrq1-	YPL053C	1.02785	0.01718
3	29	2532	MB_dm_hrq1-_13_sga_Y15071.dat	hrq1-	YPL163C	1.07511	0.08998
3	30	2542	MB_dm_hrq1-_13_sga_Y15071.dat	hrq1-	YPL163C	1.08823	0.10309
3	31	2438	MB_dm_hrq1-_13_sga_Y15071.dat	hrq1-	YPL052W	1.048	0.06292
3	32	2420	MB_dm_hrq1-_13_sga_Y15071.dat	hrq1-	YPL052W	1.03451	0.04943
3	33	2512	MB_dm_hrq1-_13_sga_Y15071.dat	hrq1-	YPL162C	1.05803	0.01849
3	34	2532	MB_dm_hrq1-_13_sga_Y15071.dat	hrq1-	YPL162C	1.06581	0.02626
3	35	2285	MB_dm_hrq1-_13_sga_Y15071.dat	hrq1-	YPL051W	0.97581	-0.06632
3	36	2471	MB_dm_hrq1-_13_sga_Y15071.dat	hrq1-	YPL051W	1.0697	0.02751
3	37	2163	MB_dm_hrq1-_13_sga_Y15071.dat	hrq1-	YPL161C	0.93395	-0.01405
3	38	2342	MB_dm_hrq1-_13_sga_Y15071.dat	hrq1-	YPL161C	#NUM!	#NUM!	status=JK
3	39	1119	MB_dm_hrq1-_13_sga_Y15071.dat	hrq1-	YPL048W	0.4758	-0.02035
3	40	1817	MB_dm_hrq1-_13_sga_Y15071.dat	hrq1-	YPL048W	#NUM!	#NUM!	status=JK
3	41	2334	MB_dm_hrq1-_13_sga_Y15071.dat	hrq1-	YPL159C	1.01281	-0.06262
3	42	2381	MB_dm_hrq1-_13_sga_Y15071.dat	hrq1-	YPL159C	1.05944	-0.01601
3	43	2216	MB_dm_hrq1-_13_sga_Y15071.dat	hrq1-	YPL047W	1.00078	-0.0215
3	44	2155	MB_dm_hrq1-_13_sga_Y15071.dat	hrq1-	YPL047W	0.97377	-0.0485
3	45	1980	MB_dm_hrq1-_13_sga_Y15071.dat	hrq1-	YPL157W	0.88308	-0.08322
3	46	1888	MB_dm_hrq1-_13_sga_Y15071.dat	hrq1-	YPL157W	0.80022	-0.16603
3	47	2390	MB_dm_hrq1-_13_sga_Y15071.dat	hrq1-	YOR202W	0.93126	-0.06972
3	48	2665	MB_dm_hrq1-_13_sga_Y15071.dat	hrq1-	YOR202W	0.9547	-0.04629
4	1	2416	MB_dm_hrq1-_13_sga_Y15071.dat	hrq1-	YOR202W	0.95603	-0.04497
4	2	2521	MB_dm_hrq1-_13_sga_Y15071.dat	hrq1-	YOR202W	1.06018	0.05913
4	3	2283	MB_dm_hrq1-_13_sga_Y15071.dat	hrq1-	YPL060W	1.01747	-0.04194
4	4	2376	MB_dm_hrq1-_13_sga_Y15071.dat	hrq1-	YPL060W	1.09031	0.03086
4	5	2210	MB_dm_hrq1-_13_sga_Y15071.dat	hrq1-	YPL170W	1.0353	-0.08476
4	6	2277	MB_dm_hrq1-_13_sga_Y15071.dat	hrq1-	YPL170W	1.07144	-0.04864
4	7	2053	MB_dm_hrq1-_13_sga_Y15071.dat	hrq1-	YPL058C	0.95054	-0.08726
4	8	2167	MB_dm_hrq1-_13_sga_Y15071.dat	hrq1-	YPL058C	0.97395	-0.06387
4	9	2243	MB_dm_hrq1-_13_sga_Y15071.dat	hrq1-	YPL168W	0.97722	0.00321
4	10	2314	MB_dm_hrq1-_13_sga_Y15071.dat	hrq1-	YPL168W	0.98943	0.01541
4	11	2290	MB_dm_hrq1-_13_sga_Y15071.dat	hrq1-	YPL057C	0.97656	0.0136
4	12	2377	MB_dm_hrq1-_13_sga_Y15071.dat	hrq1-	YPL057C	1.01027	0.04729
4	13	2336	MB_dm_hrq1-_13_sga_Y15071.dat	hrq1-	YPL167C	0.98718	0.02753
4	14	2274	MB_dm_hrq1-_13_sga_Y15071.dat	hrq1-	YPL167C	0.94805	-0.01157
4	15	2392	MB_dm_hrq1-_13_sga_Y15071.dat	hrq1-	YPL056C	0.98015	0.00775
4	16	2500	MB_dm_hrq1-_13_sga_Y15071.dat	hrq1-	YPL056C	1.02003	0.04761
4	17	2442	MB_dm_hrq1-_13_sga_Y15071.dat	hrq1-	YPL166W	1.00277	0.01341
4	18	2427	MB_dm_hrq1-_13_sga_Y15071.dat	hrq1-	YPL166W	1.00053	0.01117
4	19	1678	MB_dm_hrq1-_13_sga_Y15071.dat	hrq1-	YPL055C	0.68522	0.00579
4	20	1681	MB_dm_hrq1-_13_sga_Y15071.dat	hrq1-	YPL055C	0.68534	0.00591
4	21	2393	MB_dm_hrq1-_13_sga_Y15071.dat	hrq1-	YPL165C	0.98264	0.00562
4	22	2258	MB_dm_hrq1-_13_sga_Y15071.dat	hrq1-	YPL165C	0.93356	-0.04343
4	23	2179	MB_dm_hrq1-_13_sga_Y15071.dat	hrq1-	YPL054W	0.89818	-0.04831
4	24	2246	MB_dm_hrq1-_13_sga_Y15071.dat	hrq1-	YPL054W	0.91692	-0.02958
4	25	2316	MB_dm_hrq1-_13_sga_Y15071.dat	hrq1-	YPL164C	0.9333	-0.08913
4	26	2588	MB_dm_hrq1-_13_sga_Y15071.dat	hrq1-	YPL164C	1.05051	0.02802
4	27	2688	MB_dm_hrq1-_13_sga_Y15071.dat	hrq1-	YPL053C	1.11054	0.09982
4	28	2601	MB_dm_hrq1-_13_sga_Y15071.dat	hrq1-	YPL053C	1.08023	0.06952
4	29	2532	MB_dm_hrq1-_13_sga_Y15071.dat	hrq1-	YPL163C	1.04528	0.06017
4	30	2584	MB_dm_hrq1-_13_sga_Y15071.dat	hrq1-	YPL163C	1.07335	0.08822
4	31	2471	MB_dm_hrq1-_13_sga_Y15071.dat	hrq1-	YPL052W	1.02989	0.04481
4	32	2451	MB_dm_hrq1-_13_sga_Y15071.dat	hrq1-	YPL052W	1.01513	0.03006
4	33	2479	MB_dm_hrq1-_13_sga_Y15071.dat	hrq1-	YPL162C	#NUM!	#NUM!	status=JK
4	34	2569	MB_dm_hrq1-_13_sga_Y15071.dat	hrq1-	YPL162C	1.04976	0.01022
4	35	2416	MB_dm_hrq1-_13_sga_Y15071.dat	hrq1-	YPL051W	1.00277	-0.03937
4	36	2550	MB_dm_hrq1-_13_sga_Y15071.dat	hrq1-	YPL051W	1.07275	0.03057
4	37	2251	MB_dm_hrq1-_13_sga_Y15071.dat	hrq1-	YPL161C	0.94384	-0.00416
4	38	2246	MB_dm_hrq1-_13_sga_Y15071.dat	hrq1-	YPL161C	0.93287	-0.01513
4	39	1313	MB_dm_hrq1-_13_sga_Y15071.dat	hrq1-	YPL048W	0.54141	0.04522
4	40	1302	MB_dm_hrq1-_13_sga_Y15071.dat	hrq1-	YPL048W	0.53774	0.04155
4	41	2661	MB_dm_hrq1-_13_sga_Y15071.dat	hrq1-	YPL159C	1.11584	0.04035
4	42	2380	MB_dm_hrq1-_13_sga_Y15071.dat	hrq1-	YPL159C	1.0205	-0.05494
4	43	2128	MB_dm_hrq1-_13_sga_Y15071.dat	hrq1-	YPL047W	0.92311	-0.09912
4	44	2375	MB_dm_hrq1-_13_sga_Y15071.dat	hrq1-	YPL047W	1.02692	0.00463
4	45	2140	MB_dm_hrq1-_13_sga_Y15071.dat	hrq1-	YPL157W	0.91126	-0.05506
4	46	1763	MB_dm_hrq1-_13_sga_Y15071.dat	hrq1-	YPL157W	0.71236	-0.25385
4	47	2828	MB_dm_hrq1-_13_sga_Y15071.dat	hrq1-	YOR202W	1.04895	0.0479
4	48	2924	MB_dm_hrq1-_13_sga_Y15071.dat	hrq1-	YOR202W	0.99568	-0.00534
5	1	2922	MB_dm_hrq1-_13_sga_Y15071.dat	hrq1-	YOR202W	1.08658	0.08551
5	2	2771	MB_dm_hrq1-_13_sga_Y15071.dat	hrq1-	YOR202W	1.09859	0.09751
5	3	1482	MB_dm_hrq1-_13_sga_Y15071.dat	hrq1-	YOR221C	0.62472	0.01875
5	4	1187	MB_dm_hrq1-_13_sga_Y15071.dat	hrq1-	YOR221C	0.51955	-0.08636
5	5	2062	MB_dm_hrq1-_13_sga_Y15071.dat	hrq1-	YOR327C	0.92901	-0.05093
5	6	2075	MB_dm_hrq1-_13_sga_Y15071.dat	hrq1-	YOR327C	0.94657	-0.03339
5	7	2283	MB_dm_hrq1-_13_sga_Y15071.dat	hrq1-	YOR219C	1.03209	0.03625
5	8	2221	MB_dm_hrq1-_13_sga_Y15071.dat	hrq1-	YOR219C	0.98069	-0.01512
5	9	2326	MB_dm_hrq1-_13_sga_Y15071.dat	hrq1-	YOR324C	1.00039	0.02201
5	10	2253	MB_dm_hrq1-_13_sga_Y15071.dat	hrq1-	YOR324C	0.95414	-0.02422
5	11	1978	MB_dm_hrq1-_13_sga_Y15071.dat	hrq1-	YOR216C	0.83803	-0.04847
5	12	2120	MB_dm_hrq1-_13_sga_Y15071.dat	hrq1-	YOR216C	0.89782	0.01129
5	13	1936	MB_dm_hrq1-_13_sga_Y15071.dat	hrq1-	YOR322C	0.81385	-0.16644
5	14	2100	MB_dm_hrq1-_13_sga_Y15071.dat	hrq1-	YOR322C	0.86962	-0.11069
5	15	2475	MB_dm_hrq1-_13_sga_Y15071.dat	hrq1-	YOR215C	1.00625	-0.02929
5	16	2429	MB_dm_hrq1-_13_sga_Y15071.dat	hrq1-	YOR215C	0.98254	-0.053
5	17	2441	MB_dm_hrq1-_13_sga_Y15071.dat	hrq1-	YOR321W	0.99383	0.00858
5	18	2457	MB_dm_hrq1-_13_sga_Y15071.dat	hrq1-	YOR321W	1.00455	0.01928
5	19	2397	MB_dm_hrq1-_13_sga_Y15071.dat	hrq1-	YOR214C	0.97066	0.01356
5	20	2469	MB_dm_hrq1-_13_sga_Y15071.dat	hrq1-	YOR214C	0.99821	0.0411
5	21	2671	MB_dm_hrq1-_13_sga_Y15071.dat	hrq1-	YOR320C	1.08769	0.06733
5	22	2515	MB_dm_hrq1-_13_sga_Y15071.dat	hrq1-	YOR320C	1.03127	0.01095
5	23	2532	MB_dm_hrq1-_13_sga_Y15071.dat	hrq1-	YOR213C	1.03511	-0.01214
5	24	2474	MB_dm_hrq1-_13_sga_Y15071.dat	hrq1-	YOR213C	0.99994	-0.04729
5	25	2464	MB_dm_hrq1-_13_sga_Y15071.dat	hrq1-	YOR318C	0.98122	-0.04063
5	26	2586	MB_dm_hrq1-_13_sga_Y15071.dat	hrq1-	YOR318C	1.03441	0.01253
5	27	0	MB_dm_hrq1-_13_sga_Y15071.dat	hrq1-	YOR212W	0	0
5	28	0	MB_dm_hrq1-_13_sga_Y15071.dat	hrq1-	YOR212W	0	0
5	29	2882	MB_dm_hrq1-_13_sga_Y15071.dat	hrq1-	YOR317W	1.16415	0.10051
5	30	2466	MB_dm_hrq1-_13_sga_Y15071.dat	hrq1-	YOR317W	1.00024	-0.06331
5	31	2310	MB_dm_hrq1-_13_sga_Y15071.dat	hrq1-	YOR209C	0.93939	-0.01781
5	32	2390	MB_dm_hrq1-_13_sga_Y15071.dat	hrq1-	YOR209C	0.96509	0.00788
5	33	2612	MB_dm_hrq1-_13_sga_Y15071.dat	hrq1-	YOR316C	1.04127	0.02291
5	34	2618	MB_dm_hrq1-_13_sga_Y15071.dat	hrq1-	YOR316C	1.04526	0.0269
5	35	2559	MB_dm_hrq1-_13_sga_Y15071.dat	hrq1-	YOR208W	1.0391	0.02688
5	36	2533	MB_dm_hrq1-_13_sga_Y15071.dat	hrq1-	YOR208W	1.04238	0.03015
5	37	2364	MB_dm_hrq1-_13_sga_Y15071.dat	hrq1-	YOR315W	0.96884	-0.0059
5	38	2335	MB_dm_hrq1-_13_sga_Y15071.dat	hrq1-	YOR315W	0.94727	-0.02746
5	39	2479	MB_dm_hrq1-_13_sga_Y15071.dat	hrq1-	YOR202W	0.9977	-0.00332
5	40	2553	MB_dm_hrq1-_13_sga_Y15071.dat	hrq1-	YOR202W	1.02763	0.02659
5	41	2416	MB_dm_hrq1-_13_sga_Y15071.dat	hrq1-	YOR314W	0.98543	-0.02364
5	42	2564	MB_dm_hrq1-_13_sga_Y15071.dat	hrq1-	YOR314W	1.06626	0.05714
5	43	2583	MB_dm_hrq1-_13_sga_Y15071.dat	hrq1-	YOR197W	1.08304	-0.01817
5	44	2519	MB_dm_hrq1-_13_sga_Y15071.dat	hrq1-	YOR197W	1.04866	-0.05253
5	45	1086	MB_dm_hrq1-_13_sga_Y15071.dat	hrq1-	YOR313C	0.4442	-0.05799
5	46	1336	MB_dm_hrq1-_13_sga_Y15071.dat	hrq1-	YOR313C	0.51772	0.01548
5	47	2818	MB_dm_hrq1-_13_sga_Y15071.dat	hrq1-	YOR202W	1.00085	-0.00017
5	48	3227	MB_dm_hrq1-_13_sga_Y15071.dat	hrq1-	YOR202W	1.05055	0.0495
6	1	2757	MB_dm_hrq1-_13_sga_Y15071.dat	hrq1-	YOR202W	0.98753	-0.01348
6	2	2671	MB_dm_hrq1-_13_sga_Y15071.dat	hrq1-	YOR202W	1.02385	0.02281
6	3	1205	MB_dm_hrq1-_13_sga_Y15071.dat	hrq1-	YOR221C	0.49305	-0.11284
6	4	1299	MB_dm_hrq1-_13_sga_Y15071.dat	hrq1-	YOR221C	0.55689	-0.04903
6	5	2343	MB_dm_hrq1-_13_sga_Y15071.dat	hrq1-	YOR327C	#NUM!	#NUM!	status=JK
6	6	2052	MB_dm_hrq1-_13_sga_Y15071.dat	hrq1-	YOR327C	0.93342	-0.04652
6	7	2402	MB_dm_hrq1-_13_sga_Y15071.dat	hrq1-	YOR219C	1.09071	0.09484
6	8	2353	MB_dm_hrq1-_13_sga_Y15071.dat	hrq1-	YOR219C	1.05034	0.0545
6	9	2226	MB_dm_hrq1-_13_sga_Y15071.dat	hrq1-	YOR324C	0.97253	-0.00584
6	10	2264	MB_dm_hrq1-_13_sga_Y15071.dat	hrq1-	YOR324C	0.97742	-0.00095
6	11	1842	MB_dm_hrq1-_13_sga_Y15071.dat	hrq1-	YOR216C	0.79818	-0.08829
6	12	2073	MB_dm_hrq1-_13_sga_Y15071.dat	hrq1-	YOR216C	0.90072	0.01419
6	13	2181	MB_dm_hrq1-_13_sga_Y15071.dat	hrq1-	YOR322C	0.93889	-0.04146
6	14	2196	MB_dm_hrq1-_13_sga_Y15071.dat	hrq1-	YOR322C	0.92978	-0.05057
6	15	2420	MB_dm_hrq1-_13_sga_Y15071.dat	hrq1-	YOR215C	1.00477	-0.03077
6	16	2671	MB_dm_hrq1-_13_sga_Y15071.dat	hrq1-	YOR215C	#NUM!	#NUM!	status=JK
6	17	2399	MB_dm_hrq1-_13_sga_Y15071.dat	hrq1-	YOR321W	0.99688	0.01162
6	18	2375	MB_dm_hrq1-_13_sga_Y15071.dat	hrq1-	YOR321W	0.99143	0.00617
6	19	2264	MB_dm_hrq1-_13_sga_Y15071.dat	hrq1-	YOR214C	0.93616	-0.02092
6	20	2578	MB_dm_hrq1-_13_sga_Y15071.dat	hrq1-	YOR214C	1.06437	0.10722
6	21	2371	MB_dm_hrq1-_13_sga_Y15071.dat	hrq1-	YOR320C	0.98606	-0.03424
6	22	2354	MB_dm_hrq1-_13_sga_Y15071.dat	hrq1-	YOR320C	0.98592	-0.03438
6	23	2306	MB_dm_hrq1-_13_sga_Y15071.dat	hrq1-	YOR213C	0.96294	-0.08427
6	24	2612	MB_dm_hrq1-_13_sga_Y15071.dat	hrq1-	YOR213C	1.07639	0.02912
6	25	2737	MB_dm_hrq1-_13_sga_Y15071.dat	hrq1-	YOR318C	1.10901	0.08709
6	26	2742	MB_dm_hrq1-_13_sga_Y15071.dat	hrq1-	YOR318C	1.11262	0.0907
6	27	0	MB_dm_hrq1-_13_sga_Y15071.dat	hrq1-	YOR212W	0	0
6	28	0	MB_dm_hrq1-_13_sga_Y15071.dat	hrq1-	YOR212W	0	0
6	29	2601	MB_dm_hrq1-_13_sga_Y15071.dat	hrq1-	YOR317W	1.05758	-0.006
6	30	2561	MB_dm_hrq1-_13_sga_Y15071.dat	hrq1-	YOR317W	1.04339	-0.02018
6	31	2291	MB_dm_hrq1-_13_sga_Y15071.dat	hrq1-	YOR209C	0.93506	-0.02214
6	32	2412	MB_dm_hrq1-_13_sga_Y15071.dat	hrq1-	YOR209C	0.97674	0.01952
6	33	2604	MB_dm_hrq1-_13_sga_Y15071.dat	hrq1-	YOR316C	1.0422	0.02384
6	34	2551	MB_dm_hrq1-_13_sga_Y15071.dat	hrq1-	YOR316C	#NUM!	#NUM!	status=JK
6	35	2438	MB_dm_hrq1-_13_sga_Y15071.dat	hrq1-	YOR208W	0.99657	-0.01563
6	36	2353	MB_dm_hrq1-_13_sga_Y15071.dat	hrq1-	YOR208W	0.97481	-0.03738
6	37	2361	MB_dm_hrq1-_13_sga_Y15071.dat	hrq1-	YOR315W	0.97354	-0.0012
6	38	2443	MB_dm_hrq1-_13_sga_Y15071.dat	hrq1-	YOR315W	0.9966	0.02184
6	39	2425	MB_dm_hrq1-_13_sga_Y15071.dat	hrq1-	YOR202W	0.98079	-0.02022
6	40	2559	MB_dm_hrq1-_13_sga_Y15071.dat	hrq1-	YOR202W	1.0335	0.03246
6	41	2557	MB_dm_hrq1-_13_sga_Y15071.dat	hrq1-	YOR314W	1.04424	0.03514
6	42	2409	MB_dm_hrq1-_13_sga_Y15071.dat	hrq1-	YOR314W	1	-0.00908
6	43	2464	MB_dm_hrq1-_13_sga_Y15071.dat	hrq1-	YOR197W	1.02756	-0.07362
6	44	2580	MB_dm_hrq1-_13_sga_Y15071.dat	hrq1-	YOR197W	1.06386	-0.03734
6	45	1235	MB_dm_hrq1-_13_sga_Y15071.dat	hrq1-	YOR313C	0.49907	-0.00316
6	46	1614	MB_dm_hrq1-_13_sga_Y15071.dat	hrq1-	YOR313C	0.61675	0.11445
6	47	2754	MB_dm_hrq1-_13_sga_Y15071.dat	hrq1-	YOR202W	0.96276	-0.03825
6	48	2943	MB_dm_hrq1-_13_sga_Y15071.dat	hrq1-	YOR202W	0.94143	-0.05956
7	1	2913	MB_dm_hrq1-_13_sga_Y15071.dat	hrq1-	YOR202W	1.00827	0.00724
7	2	2727	MB_dm_hrq1-_13_sga_Y15071.dat	hrq1-	YOR202W	1.01252	0.01149
7	3	2618	MB_dm_hrq1-_13_sga_Y15071.dat	hrq1-	YPL074W	1.0403	0.01832
7	4	2485	MB_dm_hrq1-_13_sga_Y15071.dat	hrq1-	YPL074W	1.03757	0.01559
7	5	2164	MB_dm_hrq1-_13_sga_Y15071.dat	hrq1-	YPL183C	0.94111	0.03862
7	6	2084	MB_dm_hrq1-_13_sga_Y15071.dat	hrq1-	YPL183C	0.92842	0.02593
7	7	2278	MB_dm_hrq1-_13_sga_Y15071.dat	hrq1-	YPL073C	1.01489	0.03169
7	8	2337	MB_dm_hrq1-_13_sga_Y15071.dat	hrq1-	YPL073C	1.02505	0.04185
7	9	2355	MB_dm_hrq1-_13_sga_Y15071.dat	hrq1-	YPL182C	1.01164	-0.07579
7	10	2314	MB_dm_hrq1-_13_sga_Y15071.dat	hrq1-	YPL182C	0.9827	-0.10471
7	11	2360	MB_dm_hrq1-_13_sga_Y15071.dat	hrq1-	YPL071C	1.00627	0.02005
7	12	2391	MB_dm_hrq1-_13_sga_Y15071.dat	hrq1-	YPL071C	1.0223	0.03607
7	13	2178	MB_dm_hrq1-_13_sga_Y15071.dat	hrq1-	YPL181W	0.92246	-0.15695
7	14	2398	MB_dm_hrq1-_13_sga_Y15071.dat	hrq1-	YPL181W	0.99903	-0.08043
7	15	2444	MB_dm_hrq1-_13_sga_Y15071.dat	hrq1-	YPL070W	0.99886	0.00265
7	16	2543	MB_dm_hrq1-_13_sga_Y15071.dat	hrq1-	YPL070W	1.03407	0.03785
7	17	330	MB_dm_hrq1-_13_sga_Y15071.dat	hrq1-	YPL180W	0.13515	-0.13083
7	18	881	MB_dm_hrq1-_13_sga_Y15071.dat	hrq1-	YPL180W	0.36266	0.09655
7	19	487	MB_dm_hrq1-_13_sga_Y15071.dat	hrq1-	YPL069C	0.19876	-0.07986
7	20	551	MB_dm_hrq1-_13_sga_Y15071.dat	hrq1-	YPL069C	0.2247	-0.05393
7	21	2565	MB_dm_hrq1-_13_sga_Y15071.dat	hrq1-	YPL179W	1.05455	0.07375
7	22	2530	MB_dm_hrq1-_13_sga_Y15071.dat	hrq1-	YPL179W	1.04853	0.06774
7	23	2322	MB_dm_hrq1-_13_sga_Y15071.dat	hrq1-	YPL068C	0.96027	-0.017
7	24	2462	MB_dm_hrq1-_13_sga_Y15071.dat	hrq1-	YPL068C	1.00548	0.02818
7	25	2300	MB_dm_hrq1-_13_sga_Y15071.dat	hrq1-	YPL178W	0.92386	0.46858
7	26	239	MB_dm_hrq1-_13_sga_Y15071.dat	hrq1-	YPL178W	0.09617	-0.35865
7	27	2689	MB_dm_hrq1-_13_sga_Y15071.dat	hrq1-	YPL067C	1.09472	-0.00578
7	28	2665	MB_dm_hrq1-_13_sga_Y15071.dat	hrq1-	YPL067C	1.08532	-0.01518
7	29	2432	MB_dm_hrq1-_13_sga_Y15071.dat	hrq1-	YPL177C	0.97977	0.01706
7	30	2317	MB_dm_hrq1-_13_sga_Y15071.dat	hrq1-	YPL177C	0.93483	-0.02785
7	31	2084	MB_dm_hrq1-_13_sga_Y15071.dat	hrq1-	YPL066W	0.84183	-0.08903
7	32	2142	MB_dm_hrq1-_13_sga_Y15071.dat	hrq1-	YPL066W	0.85803	-0.07284
7	33	2545	MB_dm_hrq1-_13_sga_Y15071.dat	hrq1-	YPL176C	1.00703	-0.00085
7	34	2521	MB_dm_hrq1-_13_sga_Y15071.dat	hrq1-	YPL176C	1	-0.00788
7	35	2675	MB_dm_hrq1-_13_sga_Y15071.dat	hrq1-	YPL064C	1.08047	0.00979
7	36	2724	MB_dm_hrq1-_13_sga_Y15071.dat	hrq1-	YPL064C	1.11507	0.04438
7	37	2023	MB_dm_hrq1-_13_sga_Y15071.dat	hrq1-	YPL174C	0.82446	0.04911
7	38	1955	MB_dm_hrq1-_13_sga_Y15071.dat	hrq1-	YPL174C	0.78857	0.01324
7	39	2523	MB_dm_hrq1-_13_sga_Y15071.dat	hrq1-	YPL062W	1.00934	0.01242
7	40	2572	MB_dm_hrq1-_13_sga_Y15071.dat	hrq1-	YPL062W	1.0282	0.03126
7	41	2019	MB_dm_hrq1-_13_sga_Y15071.dat	hrq1-	YPL172C	0.81641	-0.11547
7	42	2024	MB_dm_hrq1-_13_sga_Y15071.dat	hrq1-	YPL172C	0.83187	-0.10002
7	43	2367	MB_dm_hrq1-_13_sga_Y15071.dat	hrq1-	YPL061W	0.9765	-0.02644
7	44	2638	MB_dm_hrq1-_13_sga_Y15071.dat	hrq1-	YPL061W	1.07493	0.07193
7	45	2720	MB_dm_hrq1-_13_sga_Y15071.dat	hrq1-	YPL171C	1.08492	0.0569
7	46	2789	MB_dm_hrq1-_13_sga_Y15071.dat	hrq1-	YPL171C	1.0506	0.0226
7	47	2991	MB_dm_hrq1-_13_sga_Y15071.dat	hrq1-	YOR202W	1.02948	0.02844
7	48	3233	MB_dm_hrq1-_13_sga_Y15071.dat	hrq1-	YOR202W	1.01714	0.01611
8	1	2887	MB_dm_hrq1-_13_sga_Y15071.dat	hrq1-	YOR202W	1.00948	0.00845
8	2	2607	MB_dm_hrq1-_13_sga_Y15071.dat	hrq1-	YOR202W	#NUM!	#NUM!	status=JK
8	3	2524	MB_dm_hrq1-_13_sga_Y15071.dat	hrq1-	YPL074W	1.01752	-0.00444
8	4	2276	MB_dm_hrq1-_13_sga_Y15071.dat	hrq1-	YPL074W	#NUM!	#NUM!	status=JK
8	5	2096	MB_dm_hrq1-_13_sga_Y15071.dat	hrq1-	YPL183C	0.9294	0.02692
8	6	2100	MB_dm_hrq1-_13_sga_Y15071.dat	hrq1-	YPL183C	0.95625	0.05375
8	7	2260	MB_dm_hrq1-_13_sga_Y15071.dat	hrq1-	YPL073C	1.03019	0.04699
8	8	2329	MB_dm_hrq1-_13_sga_Y15071.dat	hrq1-	YPL073C	1.0462	0.06298
8	9	2272	MB_dm_hrq1-_13_sga_Y15071.dat	hrq1-	YPL182C	1.00015	-0.08727
8	10	2407	MB_dm_hrq1-_13_sga_Y15071.dat	hrq1-	YPL182C	1.04814	-0.03931
8	11	2169	MB_dm_hrq1-_13_sga_Y15071.dat	hrq1-	YPL071C	#NUM!	#NUM!	status=JK
8	12	2283	MB_dm_hrq1-_13_sga_Y15071.dat	hrq1-	YPL071C	1.00149	0.01527
8	13	2368	MB_dm_hrq1-_13_sga_Y15071.dat	hrq1-	YPL181W	1.02901	-0.05046
8	14	2306	MB_dm_hrq1-_13_sga_Y15071.dat	hrq1-	YPL181W	0.98593	-0.09352
8	15	2592	MB_dm_hrq1-_13_sga_Y15071.dat	hrq1-	YPL070W	1.08754	0.09129
8	16	2661	MB_dm_hrq1-_13_sga_Y15071.dat	hrq1-	YPL070W	1.11155	0.11529
8	17	442	MB_dm_hrq1-_13_sga_Y15071.dat	hrq1-	YPL180W	0.18603	-0.07999
8	18	1197	MB_dm_hrq1-_13_sga_Y15071.dat	hrq1-	YPL180W	0.50675	0.24055
8	19	573	MB_dm_hrq1-_13_sga_Y15071.dat	hrq1-	YPL069C	0.24069	-0.03795
8	20	506	MB_dm_hrq1-_13_sga_Y15071.dat	hrq1-	YPL069C	0.21253	-0.06609
8	21	2315	MB_dm_hrq1-_13_sga_Y15071.dat	hrq1-	YPL179W	0.98106	0.00031
8	22	2408	MB_dm_hrq1-_13_sga_Y15071.dat	hrq1-	YPL179W	1.0296	0.04881
8	23	2218	MB_dm_hrq1-_13_sga_Y15071.dat	hrq1-	YPL068C	0.94734	-0.02992
8	24	2374	MB_dm_hrq1-_13_sga_Y15071.dat	hrq1-	YPL068C	1.00227	0.02498
8	25	621	MB_dm_hrq1-_13_sga_Y15071.dat	hrq1-	YPL178W	0.25803	-0.19688
8	26	1571	MB_dm_hrq1-_13_sga_Y15071.dat	hrq1-	YPL178W	0.65433	0.19919
8	27	2472	MB_dm_hrq1-_13_sga_Y15071.dat	hrq1-	YPL067C	1.04193	-0.05854
8	28	2376	MB_dm_hrq1-_13_sga_Y15071.dat	hrq1-	YPL067C	1.00156	-0.09889
8	29	2356	MB_dm_hrq1-_13_sga_Y15071.dat	hrq1-	YPL177C	0.98216	0.01945
8	30	2421	MB_dm_hrq1-_13_sga_Y15071.dat	hrq1-	YPL177C	1.01022	0.04749
8	31	2107	MB_dm_hrq1-_13_sga_Y15071.dat	hrq1-	YPL066W	0.87961	-0.05127
8	32	2257	MB_dm_hrq1-_13_sga_Y15071.dat	hrq1-	YPL066W	0.9336	0.00269
8	33	2532	MB_dm_hrq1-_13_sga_Y15071.dat	hrq1-	YPL176C	#NUM!	#NUM!	status=JK
8	34	2454	MB_dm_hrq1-_13_sga_Y15071.dat	hrq1-	YPL176C	1.00384	-0.00404
8	35	2622	MB_dm_hrq1-_13_sga_Y15071.dat	hrq1-	YPL064C	1.09179	0.02111
8	36	2627	MB_dm_hrq1-_13_sga_Y15071.dat	hrq1-	YPL064C	1.10826	0.03757
8	37	2041	MB_dm_hrq1-_13_sga_Y15071.dat	hrq1-	YPL174C	0.85733	0.08196
8	38	1882	MB_dm_hrq1-_13_sga_Y15071.dat	hrq1-	YPL174C	0.78259	0.00726
8	39	2444	MB_dm_hrq1-_13_sga_Y15071.dat	hrq1-	YPL062W	1.00804	0.01112
8	40	2355	MB_dm_hrq1-_13_sga_Y15071.dat	hrq1-	YPL062W	0.97092	-0.02599
8	41	2128	MB_dm_hrq1-_13_sga_Y15071.dat	hrq1-	YPL172C	#NUM!	#NUM!	status=JK
8	42	1977	MB_dm_hrq1-_13_sga_Y15071.dat	hrq1-	YPL172C	0.83783	-0.09407
8	43	2532	MB_dm_hrq1-_13_sga_Y15071.dat	hrq1-	YPL061W	1.07627	0.07327
8	44	2489	MB_dm_hrq1-_13_sga_Y15071.dat	hrq1-	YPL061W	1.04395	0.04097
8	45	2523	MB_dm_hrq1-_13_sga_Y15071.dat	hrq1-	YPL171C	1.03492	0.00693
8	46	2730	MB_dm_hrq1-_13_sga_Y15071.dat	hrq1-	YPL171C	1.0563	0.0283
8	47	2817	MB_dm_hrq1-_13_sga_Y15071.dat	hrq1-	YOR202W	0.99471	-0.00631
8	48	3290	MB_dm_hrq1-_13_sga_Y15071.dat	hrq1-	YOR202W	1.061	0.05994
9	1	2958	MB_dm_hrq1-_13_sga_Y15071.dat	hrq1-	YOR202W	0.9978	-0.00322
9	2	2740	MB_dm_hrq1-_13_sga_Y15071.dat	hrq1-	YOR202W	0.99499	-0.00603
9	3	2449	MB_dm_hrq1-_13_sga_Y15071.dat	hrq1-	YOR234C	0.95557	-0.00435
9	4	2280	MB_dm_hrq1-_13_sga_Y15071.dat	hrq1-	YOR234C	0.93908	-0.02083
9	5	2276	MB_dm_hrq1-_13_sga_Y15071.dat	hrq1-	YOR348C	#NUM!	#NUM!	status=JK
9	6	2090	MB_dm_hrq1-_13_sga_Y15071.dat	hrq1-	YOR348C	0.9268	-0.0301
9	7	2058	MB_dm_hrq1-_13_sga_Y15071.dat	hrq1-	YOR233W	0.9144	0.01079
9	8	1752	MB_dm_hrq1-_13_sga_Y15071.dat	hrq1-	YOR233W	#NUM!	#NUM!	status=JK
9	9	2270	MB_dm_hrq1-_13_sga_Y15071.dat	hrq1-	YOR347C	0.97556	-0.034
9	10	2324	MB_dm_hrq1-_13_sga_Y15071.dat	hrq1-	YOR347C	0.98895	-0.02061
9	11	2321	MB_dm_hrq1-_13_sga_Y15071.dat	hrq1-	YOR231W	#NUM!	#NUM!	status=JK
9	12	2483	MB_dm_hrq1-_13_sga_Y15071.dat	hrq1-	YOR231W	1.06585	0.0096
9	13	2335	MB_dm_hrq1-_13_sga_Y15071.dat	hrq1-	YOR346W	0.99345	-0.0153
9	14	2472	MB_dm_hrq1-_13_sga_Y15071.dat	hrq1-	YOR346W	1.03558	0.02681
9	15	2502	MB_dm_hrq1-_13_sga_Y15071.dat	hrq1-	YOR230W	1.02943	0.0122
9	16	2453	MB_dm_hrq1-_13_sga_Y15071.dat	hrq1-	YOR230W	1.00551	-0.01171
9	17	2480	MB_dm_hrq1-_13_sga_Y15071.dat	hrq1-	YOR344C	1.02471	-0.00633
9	18	2469	MB_dm_hrq1-_13_sga_Y15071.dat	hrq1-	YOR344C	1.02653	-0.00451
9	19	2588	MB_dm_hrq1-_13_sga_Y15071.dat	hrq1-	YOR229W	1.06818	-0.00662
9	20	2474	MB_dm_hrq1-_13_sga_Y15071.dat	hrq1-	YOR229W	#NUM!	#NUM!	status=JK
9	21	2518	MB_dm_hrq1-_13_sga_Y15071.dat	hrq1-	YOR343C	1.04945	0.02407
9	22	2427	MB_dm_hrq1-_13_sga_Y15071.dat	hrq1-	YOR343C	1.02083	-0.00453
9	23	2505	MB_dm_hrq1-_13_sga_Y15071.dat	hrq1-	YOR228C	1.05289	0.0507
9	24	2391	MB_dm_hrq1-_13_sga_Y15071.dat	hrq1-	YOR228C	0.99373	-0.00843
9	25	2427	MB_dm_hrq1-_13_sga_Y15071.dat	hrq1-	YOR342C	0.99316	-0.00731
9	26	2277	MB_dm_hrq1-_13_sga_Y15071.dat	hrq1-	YOR342C	0.93457	-0.06586
9	27	2267	MB_dm_hrq1-_13_sga_Y15071.dat	hrq1-	YOR227W	0.94226	-0.02499
9	28	2322	MB_dm_hrq1-_13_sga_Y15071.dat	hrq1-	YOR227W	0.96521	-0.00205
9	29	2401	MB_dm_hrq1-_13_sga_Y15071.dat	hrq1-	YOR339C	0.98693	-0.01708
9	30	2745	MB_dm_hrq1-_13_sga_Y15071.dat	hrq1-	YOR339C	1.12905	0.12495
9	31	2543	MB_dm_hrq1-_13_sga_Y15071.dat	hrq1-	YOR226C	1.04601	0.02157
9	32	2554	MB_dm_hrq1-_13_sga_Y15071.dat	hrq1-	YOR226C	1.04045	0.01602
9	33	2392	MB_dm_hrq1-_13_sga_Y15071.dat	hrq1-	YOR338W	0.9615	-0.04961
9	34	2387	MB_dm_hrq1-_13_sga_Y15071.dat	hrq1-	YOR338W	0.9612	-0.04991
9	35	2437	MB_dm_hrq1-_13_sga_Y15071.dat	hrq1-	YOR225W	0.99882	-0.00503
9	36	2353	MB_dm_hrq1-_13_sga_Y15071.dat	hrq1-	YOR225W	0.97659	-0.02726
9	37	2570	MB_dm_hrq1-_13_sga_Y15071.dat	hrq1-	YOR337W	1.06201	0.03511
9	38	2685	MB_dm_hrq1-_13_sga_Y15071.dat	hrq1-	YOR337W	1.09853	0.0716
9	39	2499	MB_dm_hrq1-_13_sga_Y15071.dat	hrq1-	YOR223W	1.01396	0.00457
9	40	2397	MB_dm_hrq1-_13_sga_Y15071.dat	hrq1-	YOR223W	0.97187	-0.0375
9	41	2426	MB_dm_hrq1-_13_sga_Y15071.dat	hrq1-	YOR334W	0.99487	0.01621
9	42	2417	MB_dm_hrq1-_13_sga_Y15071.dat	hrq1-	YOR334W	1.00737	0.02871
9	43	2308	MB_dm_hrq1-_13_sga_Y15071.dat	hrq1-	YOR222W	0.96419	-0.09448
9	44	2488	MB_dm_hrq1-_13_sga_Y15071.dat	hrq1-	YOR222W	1.02432	-0.03438
9	45	2612	MB_dm_hrq1-_13_sga_Y15071.dat	hrq1-	YOR328W	1.05073	0.04047
9	46	2628	MB_dm_hrq1-_13_sga_Y15071.dat	hrq1-	YOR328W	0.99603	-0.0142
9	47	2946	MB_dm_hrq1-_13_sga_Y15071.dat	hrq1-	YOR202W	1.01782	0.01679
9	48	3308	MB_dm_hrq1-_13_sga_Y15071.dat	hrq1-	YOR202W	1.04311	0.04206
10	1	3067	MB_dm_hrq1-_13_sga_Y15071.dat	hrq1-	YOR202W	1.03128	0.03024
10	2	2619	MB_dm_hrq1-_13_sga_Y15071.dat	hrq1-	YOR202W	0.94875	-0.05225
10	3	2423	MB_dm_hrq1-_13_sga_Y15071.dat	hrq1-	YOR234C	0.94399	-0.01593
10	4	2459	MB_dm_hrq1-_13_sga_Y15071.dat	hrq1-	YOR234C	#NUM!	#NUM!	status=JK
10	5	2190	MB_dm_hrq1-_13_sga_Y15071.dat	hrq1-	YOR348C	0.94468	-0.01223
10	6	2094	MB_dm_hrq1-_13_sga_Y15071.dat	hrq1-	YOR348C	0.93072	-0.02618
10	7	1965	MB_dm_hrq1-_13_sga_Y15071.dat	hrq1-	YOR233W	0.87586	-0.02773
10	8	2025	MB_dm_hrq1-_13_sga_Y15071.dat	hrq1-	YOR233W	0.89119	-0.01241
10	9	2412	MB_dm_hrq1-_13_sga_Y15071.dat	hrq1-	YOR347C	1.04158	0.03198
10	10	2357	MB_dm_hrq1-_13_sga_Y15071.dat	hrq1-	YOR347C	1.00858	-0.00099
10	11	2506	MB_dm_hrq1-_13_sga_Y15071.dat	hrq1-	YOR231W	1.07872	0.02246
10	12	2493	MB_dm_hrq1-_13_sga_Y15071.dat	hrq1-	YOR231W	1.07726	0.021
10	13	2325	MB_dm_hrq1-_13_sga_Y15071.dat	hrq1-	YOR346W	0.99602	-0.01274
10	14	2455	MB_dm_hrq1-_13_sga_Y15071.dat	hrq1-	YOR346W	1.03623	0.02745
10	15	2312	MB_dm_hrq1-_13_sga_Y15071.dat	hrq1-	YOR230W	0.95879	-0.05841
10	16	2542	MB_dm_hrq1-_13_sga_Y15071.dat	hrq1-	YOR230W	1.05054	0.03329
10	17	2285	MB_dm_hrq1-_13_sga_Y15071.dat	hrq1-	YOR344C	#NUM!	#NUM!	status=JK
10	18	2472	MB_dm_hrq1-_13_sga_Y15071.dat	hrq1-	YOR344C	1.03643	0.00539
10	19	2552	MB_dm_hrq1-_13_sga_Y15071.dat	hrq1-	YOR229W	1.06225	-0.01254
10	20	2533	MB_dm_hrq1-_13_sga_Y15071.dat	hrq1-	YOR229W	1.05482	-0.01998
10	21	2236	MB_dm_hrq1-_13_sga_Y15071.dat	hrq1-	YOR343C	0.94032	-0.085
10	22	2326	MB_dm_hrq1-_13_sga_Y15071.dat	hrq1-	YOR343C	0.98747	-0.03788
10	23	2472	MB_dm_hrq1-_13_sga_Y15071.dat	hrq1-	YOR228C	1.04901	0.04681
10	24	2411	MB_dm_hrq1-_13_sga_Y15071.dat	hrq1-	YOR228C	1.01222	0.01005
10	25	2283	MB_dm_hrq1-_13_sga_Y15071.dat	hrq1-	YOR342C	0.94448	-0.05596
10	26	2327	MB_dm_hrq1-_13_sga_Y15071.dat	hrq1-	YOR342C	0.96647	-0.03398
10	27	2391	MB_dm_hrq1-_13_sga_Y15071.dat	hrq1-	YOR227W	1.00643	0.03914
10	28	2311	MB_dm_hrq1-_13_sga_Y15071.dat	hrq1-	YOR227W	0.97354	0.00627
10	29	2192	MB_dm_hrq1-_13_sga_Y15071.dat	hrq1-	YOR339C	0.91371	-0.09026
10	30	2344	MB_dm_hrq1-_13_sga_Y15071.dat	hrq1-	YOR339C	0.978	-0.026
10	31	2394	MB_dm_hrq1-_13_sga_Y15071.dat	hrq1-	YOR226C	0.99899	-0.02542
10	32	2428	MB_dm_hrq1-_13_sga_Y15071.dat	hrq1-	YOR226C	1.00329	-0.02112
10	33	2546	MB_dm_hrq1-_13_sga_Y15071.dat	hrq1-	YOR338W	1.03798	0.02683
10	34	2442	MB_dm_hrq1-_13_sga_Y15071.dat	hrq1-	YOR338W	0.99697	-0.01416
10	35	2421	MB_dm_hrq1-_13_sga_Y15071.dat	hrq1-	YOR225W	1.00545	0.00159
10	36	2473	MB_dm_hrq1-_13_sga_Y15071.dat	hrq1-	YOR225W	1.03943	0.03555
10	37	2488	MB_dm_hrq1-_13_sga_Y15071.dat	hrq1-	YOR337W	1.04099	0.01409
10	38	2562	MB_dm_hrq1-_13_sga_Y15071.dat	hrq1-	YOR337W	1.06105	0.03415
10	39	2402	MB_dm_hrq1-_13_sga_Y15071.dat	hrq1-	YOR223W	0.98628	-0.0231
10	40	2588	MB_dm_hrq1-_13_sga_Y15071.dat	hrq1-	YOR223W	1.06147	0.05205
10	41	2355	MB_dm_hrq1-_13_sga_Y15071.dat	hrq1-	YOR334W	0.97661	-0.00204
10	42	2392	MB_dm_hrq1-_13_sga_Y15071.dat	hrq1-	YOR334W	1.00811	0.02945
10	43	2457	MB_dm_hrq1-_13_sga_Y15071.dat	hrq1-	YOR222W	1.03719	-0.02152
10	44	2681	MB_dm_hrq1-_13_sga_Y15071.dat	hrq1-	YOR222W	1.11413	0.05537
10	45	2382	MB_dm_hrq1-_13_sga_Y15071.dat	hrq1-	YOR328W	0.96631	-0.04391
10	46	2708	MB_dm_hrq1-_13_sga_Y15071.dat	hrq1-	YOR328W	1.03381	0.02356
10	47	2878	MB_dm_hrq1-_13_sga_Y15071.dat	hrq1-	YOR202W	1.00041	-0.00062
10	48	3319	MB_dm_hrq1-_13_sga_Y15071.dat	hrq1-	YOR202W	1.05208	0.05103
11	1	3103	MB_dm_hrq1-_13_sga_Y15071.dat	hrq1-	YOR202W	1.07749	0.07643
11	2	2507	MB_dm_hrq1-_13_sga_Y15071.dat	hrq1-	YOR202W	0.93843	-0.06255
11	3	2554	MB_dm_hrq1-_13_sga_Y15071.dat	hrq1-	YPL095C	1.02889	0.03667
11	4	2498	MB_dm_hrq1-_13_sga_Y15071.dat	hrq1-	YPL095C	#NUM!	#NUM!	status=JK
11	5	2129	MB_dm_hrq1-_13_sga_Y15071.dat	hrq1-	YPL196W	0.95114	-0.02912
11	6	2146	MB_dm_hrq1-_13_sga_Y15071.dat	hrq1-	YPL196W	0.9888	0.00852
11	7	2187	MB_dm_hrq1-_13_sga_Y15071.dat	hrq1-	YPL092W	1.01117	-0.03054
11	8	2118	MB_dm_hrq1-_13_sga_Y15071.dat	hrq1-	YPL092W	0.96722	-0.07447
11	9	2294	MB_dm_hrq1-_13_sga_Y15071.dat	hrq1-	YPL195W	1.02844	0.04399
11	10	1973	MB_dm_hrq1-_13_sga_Y15071.dat	hrq1-	YPL195W	0.87726	-0.10711
11	11	2170	MB_dm_hrq1-_13_sga_Y15071.dat	hrq1-	YPL091W	0.97137	-0.02199
11	12	2117	MB_dm_hrq1-_13_sga_Y15071.dat	hrq1-	YPL091W	0.95196	-0.04138
11	13	2441	MB_dm_hrq1-_13_sga_Y15071.dat	hrq1-	YPL194W	1.08897	0.03013
11	14	2360	MB_dm_hrq1-_13_sga_Y15071.dat	hrq1-	YPL194W	1.03819	-0.02061
11	15	1726	MB_dm_hrq1-_13_sga_Y15071.dat	hrq1-	YPL090C	0.74661	-0.06467
11	16	1930	MB_dm_hrq1-_13_sga_Y15071.dat	hrq1-	YPL090C	0.83258	0.02125
11	17	2443	MB_dm_hrq1-_13_sga_Y15071.dat	hrq1-	YPL192C	1.06293	0.01368
11	18	2150	MB_dm_hrq1-_13_sga_Y15071.dat	hrq1-	YPL192C	#NUM!	#NUM!	status=JK
11	19	2389	MB_dm_hrq1-_13_sga_Y15071.dat	hrq1-	YPL089C	1.03906	0.0136
11	20	2434	MB_dm_hrq1-_13_sga_Y15071.dat	hrq1-	YPL089C	1.05941	0.03395
11	21	2307	MB_dm_hrq1-_13_sga_Y15071.dat	hrq1-	YPL191C	1.01453	0.04896
11	22	2186	MB_dm_hrq1-_13_sga_Y15071.dat	hrq1-	YPL191C	0.97078	0.00524
11	23	2357	MB_dm_hrq1-_13_sga_Y15071.dat	hrq1-	YPL088W	1.04679	0.0244
11	24	2367	MB_dm_hrq1-_13_sga_Y15071.dat	hrq1-	YPL088W	1.04073	0.01834
11	25	2507	MB_dm_hrq1-_13_sga_Y15071.dat	hrq1-	YPL189W	1.08709	0.04693
11	26	2454	MB_dm_hrq1-_13_sga_Y15071.dat	hrq1-	YPL189W	1.06932	0.02917
11	27	2381	MB_dm_hrq1-_13_sga_Y15071.dat	hrq1-	YPL087W	1.05225	0.03188
11	28	2445	MB_dm_hrq1-_13_sga_Y15071.dat	hrq1-	YPL087W	1.08199	0.0616
11	29	2413	MB_dm_hrq1-_13_sga_Y15071.dat	hrq1-	YPL187W	1.05706	0.02199
11	30	2531	MB_dm_hrq1-_13_sga_Y15071.dat	hrq1-	YPL187W	1.11001	0.07491
11	31	2049	MB_dm_hrq1-_13_sga_Y15071.dat	hrq1-	YPL086C	0.89892	0.03118
11	32	1922	MB_dm_hrq1-_13_sga_Y15071.dat	hrq1-	YPL086C	0.83477	-0.03294
11	33	2404	MB_dm_hrq1-_13_sga_Y15071.dat	hrq1-	YPL186C	1.02954	0.02862
11	34	2464	MB_dm_hrq1-_13_sga_Y15071.dat	hrq1-	YPL186C	1.05598	0.05505
11	35	2359	MB_dm_hrq1-_13_sga_Y15071.dat	hrq1-	YPL081W	1.02763	0.05222
11	36	2195	MB_dm_hrq1-_13_sga_Y15071.dat	hrq1-	YPL081W	0.96694	-0.00844
11	37	2549	MB_dm_hrq1-_13_sga_Y15071.dat	hrq1-	YPL185W	1.11725	0.05135
11	38	2620	MB_dm_hrq1-_13_sga_Y15071.dat	hrq1-	YPL185W	1.13607	0.07016
11	39	2036	MB_dm_hrq1-_13_sga_Y15071.dat	hrq1-	YPL080C	0.87467	-0.00173
11	40	2049	MB_dm_hrq1-_13_sga_Y15071.dat	hrq1-	YPL080C	0.87856	0.00216
11	41	2342	MB_dm_hrq1-_13_sga_Y15071.dat	hrq1-	YPL184C	1.01498	-0.04508
11	42	2134	MB_dm_hrq1-_13_sga_Y15071.dat	hrq1-	YPL184C	0.93988	-0.12014
11	43	1988	MB_dm_hrq1-_13_sga_Y15071.dat	hrq1-	YPL079W	0.8764	-0.03766
11	44	2091	MB_dm_hrq1-_13_sga_Y15071.dat	hrq1-	YPL079W	0.90697	-0.00711
11	45	2087	MB_dm_hrq1-_13_sga_Y15071.dat	hrq1-	YPL183W-A	0.88337	0.01211
11	46	2017	MB_dm_hrq1-_13_sga_Y15071.dat	hrq1-	YPL183W-A	0.80296	-0.06825
11	47	2826	MB_dm_hrq1-_13_sga_Y15071.dat	hrq1-	YOR202W	1.02386	0.02283
11	48	3114	MB_dm_hrq1-_13_sga_Y15071.dat	hrq1-	YOR202W	1.02858	0.02754
12	1	3372	MB_dm_hrq1-_13_sga_Y15071.dat	hrq1-	YOR202W	1.14353	0.14242
12	2	2641	MB_dm_hrq1-_13_sga_Y15071.dat	hrq1-	YOR202W	0.96559	-0.03542
12	3	2579	MB_dm_hrq1-_13_sga_Y15071.dat	hrq1-	YPL095C	1.01498	0.02277
12	4	2453	MB_dm_hrq1-_13_sga_Y15071.dat	hrq1-	YPL095C	1.02126	0.02905
12	5	2124	MB_dm_hrq1-_13_sga_Y15071.dat	hrq1-	YPL196W	0.92752	-0.05273
12	6	2217	MB_dm_hrq1-_13_sga_Y15071.dat	hrq1-	YPL196W	0.99893	0.01864
12	7	2324	MB_dm_hrq1-_13_sga_Y15071.dat	hrq1-	YPL092W	1.05057	0.00884
12	8	2254	MB_dm_hrq1-_13_sga_Y15071.dat	hrq1-	YPL092W	1.00636	-0.03534
12	9	2161	MB_dm_hrq1-_13_sga_Y15071.dat	hrq1-	YPL195W	0.94777	-0.03664
12	10	2330	MB_dm_hrq1-_13_sga_Y15071.dat	hrq1-	YPL195W	1.01429	0.02984
12	11	2142	MB_dm_hrq1-_13_sga_Y15071.dat	hrq1-	YPL091W	0.93962	-0.05371
12	12	2353	MB_dm_hrq1-_13_sga_Y15071.dat	hrq1-	YPL091W	#NUM!	#NUM!	status=JK
12	13	2453	MB_dm_hrq1-_13_sga_Y15071.dat	hrq1-	YPL194W	1.07414	0.01532
12	14	2374	MB_dm_hrq1-_13_sga_Y15071.dat	hrq1-	YPL194W	1.02594	-0.03286
12	15	1826	MB_dm_hrq1-_13_sga_Y15071.dat	hrq1-	YPL090C	0.77648	-0.03482
12	16	1767	MB_dm_hrq1-_13_sga_Y15071.dat	hrq1-	YPL090C	0.74975	-0.06153
12	17	2486	MB_dm_hrq1-_13_sga_Y15071.dat	hrq1-	YPL192C	1.06436	0.01511
12	18	2411	MB_dm_hrq1-_13_sga_Y15071.dat	hrq1-	YPL192C	1.03963	-0.00961
12	19	2390	MB_dm_hrq1-_13_sga_Y15071.dat	hrq1-	YPL089C	1.0234	-0.00205
12	20	2550	MB_dm_hrq1-_13_sga_Y15071.dat	hrq1-	YPL089C	1.09277	0.06728
12	21	2352	MB_dm_hrq1-_13_sga_Y15071.dat	hrq1-	YPL191C	1.01864	0.05307
12	22	2069	MB_dm_hrq1-_13_sga_Y15071.dat	hrq1-	YPL191C	0.905	-0.0605
12	23	2313	MB_dm_hrq1-_13_sga_Y15071.dat	hrq1-	YPL088W	1.01218	-0.0102
12	24	2326	MB_dm_hrq1-_13_sga_Y15071.dat	hrq1-	YPL088W	1.00813	-0.01425
12	25	2300	MB_dm_hrq1-_13_sga_Y15071.dat	hrq1-	YPL189W	0.98363	-0.05647
12	26	2416	MB_dm_hrq1-_13_sga_Y15071.dat	hrq1-	YPL189W	1.03909	-0.00104
12	27	2374	MB_dm_hrq1-_13_sga_Y15071.dat	hrq1-	YPL087W	1.03607	0.01571
12	28	2565	MB_dm_hrq1-_13_sga_Y15071.dat	hrq1-	YPL087W	1.12145	0.10105
12	29	2393	MB_dm_hrq1-_13_sga_Y15071.dat	hrq1-	YPL187W	1.03629	0.00122
12	30	2474	MB_dm_hrq1-_13_sga_Y15071.dat	hrq1-	YPL187W	1.07299	0.0379
12	31	1834	MB_dm_hrq1-_13_sga_Y15071.dat	hrq1-	YPL086C	0.79591	-0.07178
12	32	2055	MB_dm_hrq1-_13_sga_Y15071.dat	hrq1-	YPL086C	0.88274	0.015
12	33	2265	MB_dm_hrq1-_13_sga_Y15071.dat	hrq1-	YPL186C	0.95903	-0.04185
12	34	2407	MB_dm_hrq1-_13_sga_Y15071.dat	hrq1-	YPL186C	1.01947	0.01856
12	35	2260	MB_dm_hrq1-_13_sga_Y15071.dat	hrq1-	YPL081W	0.97251	-0.00287
12	36	2276	MB_dm_hrq1-_13_sga_Y15071.dat	hrq1-	YPL081W	0.98991	0.01452
12	37	2542	MB_dm_hrq1-_13_sga_Y15071.dat	hrq1-	YPL185W	1.09963	0.03374
12	38	2480	MB_dm_hrq1-_13_sga_Y15071.dat	hrq1-	YPL185W	1.06072	-0.00515
12	39	1897	MB_dm_hrq1-_13_sga_Y15071.dat	hrq1-	YPL080C	#NUM!	#NUM!	status=JK
12	40	2054	MB_dm_hrq1-_13_sga_Y15071.dat	hrq1-	YPL080C	0.86754	-0.00885
12	41	2463	MB_dm_hrq1-_13_sga_Y15071.dat	hrq1-	YPL184C	1.05126	-0.00882
12	42	2428	MB_dm_hrq1-_13_sga_Y15071.dat	hrq1-	YPL184C	1.05354	-0.00655
12	43	2268	MB_dm_hrq1-_13_sga_Y15071.dat	hrq1-	YPL079W	0.98458	0.07046
12	44	2190	MB_dm_hrq1-_13_sga_Y15071.dat	hrq1-	YPL079W	0.93479	0.0207
12	45	2129	MB_dm_hrq1-_13_sga_Y15071.dat	hrq1-	YPL183W-A	0.88635	0.01509
12	46	2194	MB_dm_hrq1-_13_sga_Y15071.dat	hrq1-	YPL183W-A	0.85861	-0.01264
12	47	2700	MB_dm_hrq1-_13_sga_Y15071.dat	hrq1-	YOR202W	#NUM!	#NUM!	status=JK
12	48	3107	MB_dm_hrq1-_13_sga_Y15071.dat	hrq1-	YOR202W	1.0081	0.00707
13	1	2925	MB_dm_hrq1-_13_sga_Y15071.dat	hrq1-	YOR202W	#NUM!	#NUM!	status=JK
13	2	2559	MB_dm_hrq1-_13_sga_Y15071.dat	hrq1-	YOR202W	0.95563	-0.04537
13	3	2345	MB_dm_hrq1-_13_sga_Y15071.dat	hrq1-	YOR252W	0.94184	-0.02188
13	4	2269	MB_dm_hrq1-_13_sga_Y15071.dat	hrq1-	YOR252W	0.96314	-0.00059
13	5	1849	MB_dm_hrq1-_13_sga_Y15071.dat	hrq1-	YOR360C	0.82264	0.0234
13	6	1750	MB_dm_hrq1-_13_sga_Y15071.dat	hrq1-	YOR360C	0.80284	0.00362
13	7	2249	MB_dm_hrq1-_13_sga_Y15071.dat	hrq1-	YOR251C	1.03441	0.00915
13	8	2130	MB_dm_hrq1-_13_sga_Y15071.dat	hrq1-	YOR251C	#NUM!	#NUM!	status=JK
13	9	2241	MB_dm_hrq1-_13_sga_Y15071.dat	hrq1-	YOR359W	1.00013	-0.0135
13	10	2236	MB_dm_hrq1-_13_sga_Y15071.dat	hrq1-	YOR359W	0.99121	-0.02241
13	11	2330	MB_dm_hrq1-_13_sga_Y15071.dat	hrq1-	YOR247W	1.04182	0.0369
13	12	2351	MB_dm_hrq1-_13_sga_Y15071.dat	hrq1-	YOR247W	1.0576	0.05267
13	13	1178	MB_dm_hrq1-_13_sga_Y15071.dat	hrq1-	YOR358W	0.5268	-0.34908
13	14	2853	MB_dm_hrq1-_13_sga_Y15071.dat	hrq1-	YOR358W	1.26022	0.38393
13	15	2498	MB_dm_hrq1-_13_sga_Y15071.dat	hrq1-	YOR246C	1.08652	0.03199
13	16	2541	MB_dm_hrq1-_13_sga_Y15071.dat	hrq1-	YOR246C	1.10334	0.0488
13	17	2286	MB_dm_hrq1-_13_sga_Y15071.dat	hrq1-	YOR357C	1.00204	0.03735
13	18	2367	MB_dm_hrq1-_13_sga_Y15071.dat	hrq1-	YOR357C	1.04553	0.08081
13	19	1017	MB_dm_hrq1-_13_sga_Y15071.dat	hrq1-	YOR245C	0.44623	0.05243
13	20	1236	MB_dm_hrq1-_13_sga_Y15071.dat	hrq1-	YOR245C	0.54279	0.14894
13	21	2538	MB_dm_hrq1-_13_sga_Y15071.dat	hrq1-	YOR356W	1.12671	0.06713
13	22	2426	MB_dm_hrq1-_13_sga_Y15071.dat	hrq1-	YOR356W	1.08778	0.02822
13	23	2227	MB_dm_hrq1-_13_sga_Y15071.dat	hrq1-	YOR243C	0.99903	-0.01625
13	24	2249	MB_dm_hrq1-_13_sga_Y15071.dat	hrq1-	YOR243C	0.99932	-0.01596
13	25	1798	MB_dm_hrq1-_13_sga_Y15071.dat	hrq1-	YOR355W	0.78852	-0.08389
13	26	1927	MB_dm_hrq1-_13_sga_Y15071.dat	hrq1-	YOR355W	0.8502	-0.02224
13	27	2157	MB_dm_hrq1-_13_sga_Y15071.dat	hrq1-	YOR242C	0.96592	-0.05217
13	28	2367	MB_dm_hrq1-_13_sga_Y15071.dat	hrq1-	YOR242C	1.062	0.04385
13	29	2133	MB_dm_hrq1-_13_sga_Y15071.dat	hrq1-	YOR354C	0.94828	-0.007
13	30	2097	MB_dm_hrq1-_13_sga_Y15071.dat	hrq1-	YOR354C	0.93401	-0.02126
13	31	2446	MB_dm_hrq1-_13_sga_Y15071.dat	hrq1-	YOR239W	#NUM!	#NUM!	status=JK
13	32	2396	MB_dm_hrq1-_13_sga_Y15071.dat	hrq1-	YOR239W	1.05776	0.00254
13	33	2431	MB_dm_hrq1-_13_sga_Y15071.dat	hrq1-	YOR352W	1.05792	0.00258
13	34	2421	MB_dm_hrq1-_13_sga_Y15071.dat	hrq1-	YOR352W	1.05383	-0.00151
13	35	2241	MB_dm_hrq1-_13_sga_Y15071.dat	hrq1-	YOR238W	0.99112	-0.06236
13	36	2322	MB_dm_hrq1-_13_sga_Y15071.dat	hrq1-	YOR238W	1.03771	-0.0158
13	37	2401	MB_dm_hrq1-_13_sga_Y15071.dat	hrq1-	YOR351C	1.0671	0.05534
13	38	2267	MB_dm_hrq1-_13_sga_Y15071.dat	hrq1-	YOR351C	0.99581	-0.01591
13	39	2305	MB_dm_hrq1-_13_sga_Y15071.dat	hrq1-	YOR237W	1.00166	-0.06357
13	40	2442	MB_dm_hrq1-_13_sga_Y15071.dat	hrq1-	YOR237W	1.05791	-0.00736
13	41	2315	MB_dm_hrq1-_13_sga_Y15071.dat	hrq1-	YOR350C	1.01315	0.04231
13	42	1968	MB_dm_hrq1-_13_sga_Y15071.dat	hrq1-	YOR350C	0.87599	-0.09478
13	43	1912	MB_dm_hrq1-_13_sga_Y15071.dat	hrq1-	YOR235W	0.85101	0.0283
13	44	2163	MB_dm_hrq1-_13_sga_Y15071.dat	hrq1-	YOR235W	#NUM!	#NUM!	status=JK
13	45	2314	MB_dm_hrq1-_13_sga_Y15071.dat	hrq1-	YOR349W	0.98664	-0.005
13	46	2533	MB_dm_hrq1-_13_sga_Y15071.dat	hrq1-	YOR349W	1.01482	0.02316
13	47	2667	MB_dm_hrq1-_13_sga_Y15071.dat	hrq1-	YOR202W	0.97161	-0.0294
13	48	2921	MB_dm_hrq1-_13_sga_Y15071.dat	hrq1-	YOR202W	0.96988	-0.03112
14	1	2878	MB_dm_hrq1-_13_sga_Y15071.dat	hrq1-	YOR202W	0.96787	-0.03313
14	2	2632	MB_dm_hrq1-_13_sga_Y15071.dat	hrq1-	YOR202W	0.95333	-0.04767
14	3	2243	MB_dm_hrq1-_13_sga_Y15071.dat	hrq1-	YOR252W	#NUM!	#NUM!	status=JK
14	4	2364	MB_dm_hrq1-_13_sga_Y15071.dat	hrq1-	YOR252W	0.97305	0.00931
14	5	1668	MB_dm_hrq1-_13_sga_Y15071.dat	hrq1-	YOR360C	0.71983	-0.07935
14	6	1710	MB_dm_hrq1-_13_sga_Y15071.dat	hrq1-	YOR360C	0.7613	-0.0379
14	7	2294	MB_dm_hrq1-_13_sga_Y15071.dat	hrq1-	YOR251C	1.02361	-0.00164
14	8	2315	MB_dm_hrq1-_13_sga_Y15071.dat	hrq1-	YOR251C	1.01957	-0.00568
14	9	2417	MB_dm_hrq1-_13_sga_Y15071.dat	hrq1-	YOR359W	1.04641	0.03276
14	10	2409	MB_dm_hrq1-_13_sga_Y15071.dat	hrq1-	YOR359W	1.03674	0.0231
14	11	2581	MB_dm_hrq1-_13_sga_Y15071.dat	hrq1-	YOR247W	1.12134	0.11638
14	12	2294	MB_dm_hrq1-_13_sga_Y15071.dat	hrq1-	YOR247W	1.00338	-0.00152
14	13	1140	MB_dm_hrq1-_13_sga_Y15071.dat	hrq1-	YOR358W	0.4961	-0.37976
14	14	2623	MB_dm_hrq1-_13_sga_Y15071.dat	hrq1-	YOR358W	1.12797	0.25175
14	15	2458	MB_dm_hrq1-_13_sga_Y15071.dat	hrq1-	YOR246C	#NUM!	#NUM!	status=JK
14	16	2586	MB_dm_hrq1-_13_sga_Y15071.dat	hrq1-	YOR246C	1.09371	0.03918
14	17	2212	MB_dm_hrq1-_13_sga_Y15071.dat	hrq1-	YOR357C	0.94475	-0.01992
14	18	2263	MB_dm_hrq1-_13_sga_Y15071.dat	hrq1-	YOR357C	0.97411	0.00943
14	19	1127	MB_dm_hrq1-_13_sga_Y15071.dat	hrq1-	YOR245C	0.48194	0.08813
14	20	1302	MB_dm_hrq1-_13_sga_Y15071.dat	hrq1-	YOR245C	0.55735	0.16349
14	21	2406	MB_dm_hrq1-_13_sga_Y15071.dat	hrq1-	YOR356W	1.04147	-0.01807
14	22	2499	MB_dm_hrq1-_13_sga_Y15071.dat	hrq1-	YOR356W	1.09277	0.0332
14	23	2356	MB_dm_hrq1-_13_sga_Y15071.dat	hrq1-	YOR243C	#NUM!	#NUM!	status=JK
14	24	2303	MB_dm_hrq1-_13_sga_Y15071.dat	hrq1-	YOR243C	0.99843	-0.01684
14	25	2011	MB_dm_hrq1-_13_sga_Y15071.dat	hrq1-	YOR355W	0.86089	-0.01156
14	26	1832	MB_dm_hrq1-_13_sga_Y15071.dat	hrq1-	YOR355W	0.78944	-0.08297
14	27	2356	MB_dm_hrq1-_13_sga_Y15071.dat	hrq1-	YOR242C	1.03089	0.01276
14	28	2256	MB_dm_hrq1-_13_sga_Y15071.dat	hrq1-	YOR242C	0.98942	-0.02869
14	29	2070	MB_dm_hrq1-_13_sga_Y15071.dat	hrq1-	YOR354C	0.89992	-0.05533
14	30	2137	MB_dm_hrq1-_13_sga_Y15071.dat	hrq1-	YOR354C	0.93103	-0.02424
14	31	2416	MB_dm_hrq1-_13_sga_Y15071.dat	hrq1-	YOR239W	1.05409	-0.00113
14	32	2444	MB_dm_hrq1-_13_sga_Y15071.dat	hrq1-	YOR239W	1.05616	0.00095
14	33	2438	MB_dm_hrq1-_13_sga_Y15071.dat	hrq1-	YOR352W	1.03881	-0.01652
14	34	2441	MB_dm_hrq1-_13_sga_Y15071.dat	hrq1-	YOR352W	1.04034	-0.01499
14	35	2449	MB_dm_hrq1-_13_sga_Y15071.dat	hrq1-	YOR238W	1.06028	0.00677
14	36	2421	MB_dm_hrq1-_13_sga_Y15071.dat	hrq1-	YOR238W	1.05884	0.00532
14	37	2182	MB_dm_hrq1-_13_sga_Y15071.dat	hrq1-	YOR351C	0.94883	-0.06286
14	38	2441	MB_dm_hrq1-_13_sga_Y15071.dat	hrq1-	YOR351C	1.04863	0.03688
14	39	2428	MB_dm_hrq1-_13_sga_Y15071.dat	hrq1-	YOR237W	1.03131	-0.03394
14	40	2448	MB_dm_hrq1-_13_sga_Y15071.dat	hrq1-	YOR237W	1.0359	-0.02936
14	41	2363	MB_dm_hrq1-_13_sga_Y15071.dat	hrq1-	YOR350C	1.00961	0.03877
14	42	2050	MB_dm_hrq1-_13_sga_Y15071.dat	hrq1-	YOR350C	0.89102	-0.07976
14	43	1994	MB_dm_hrq1-_13_sga_Y15071.dat	hrq1-	YOR235W	0.86596	0.04324
14	44	2057	MB_dm_hrq1-_13_sga_Y15071.dat	hrq1-	YOR235W	0.87715	0.05443
14	45	2461	MB_dm_hrq1-_13_sga_Y15071.dat	hrq1-	YOR349W	1.02276	0.03109
14	46	2371	MB_dm_hrq1-_13_sga_Y15071.dat	hrq1-	YOR349W	0.92551	-0.0661
14	47	2774	MB_dm_hrq1-_13_sga_Y15071.dat	hrq1-	YOR202W	0.98434	-0.01668
14	48	3128	MB_dm_hrq1-_13_sga_Y15071.dat	hrq1-	YOR202W	1.01147	0.01044
15	1	3042	MB_dm_hrq1-_13_sga_Y15071.dat	hrq1-	YOR202W	#NUM!	#NUM!	status=JK
15	2	2635	MB_dm_hrq1-_13_sga_Y15071.dat	hrq1-	YOR202W	0.9721	-0.02891
15	3	2548	MB_dm_hrq1-_13_sga_Y15071.dat	hrq1-	YPL108W	1.01054	0.02612
15	4	2468	MB_dm_hrq1-_13_sga_Y15071.dat	hrq1-	YPL108W	1.03395	0.04952
15	5	2414	MB_dm_hrq1-_13_sga_Y15071.dat	hrq1-	YPL208W	1.06016	0.01147
15	6	2444	MB_dm_hrq1-_13_sga_Y15071.dat	hrq1-	YPL208W	1.10732	0.0586
15	7	2347	MB_dm_hrq1-_13_sga_Y15071.dat	hrq1-	YPL107W	1.06538	0.02506
15	8	2316	MB_dm_hrq1-_13_sga_Y15071.dat	hrq1-	YPL107W	1.0372	-0.00311
15	9	2409	MB_dm_hrq1-_13_sga_Y15071.dat	hrq1-	YPL207W	1.06092	0.02517
15	10	2292	MB_dm_hrq1-_13_sga_Y15071.dat	hrq1-	YPL207W	1.0038	-0.03191
15	11	1080	MB_dm_hrq1-_13_sga_Y15071.dat	hrq1-	YPL106C	0.47777	-0.12623
15	12	1062	MB_dm_hrq1-_13_sga_Y15071.dat	hrq1-	YPL106C	0.47318	-0.13082
15	13	2508	MB_dm_hrq1-_13_sga_Y15071.dat	hrq1-	YPL206C	1.11229	0.08016
15	14	2497	MB_dm_hrq1-_13_sga_Y15071.dat	hrq1-	YPL206C	1.09462	0.06249
15	15	2182	MB_dm_hrq1-_13_sga_Y15071.dat	hrq1-	YPL105C	0.94219	-0.05059
15	16	2205	MB_dm_hrq1-_13_sga_Y15071.dat	hrq1-	YPL105C	0.95104	-0.04174
15	17	1992	MB_dm_hrq1-_13_sga_Y15071.dat	hrq1-	YPL205C	0.8679	0.04365
15	18	1966	MB_dm_hrq1-_13_sga_Y15071.dat	hrq1-	YPL205C	0.86339	0.03915
15	19	2372	MB_dm_hrq1-_13_sga_Y15071.dat	hrq1-	YPL103C	1.03484	0.02771
15	20	2274	MB_dm_hrq1-_13_sga_Y15071.dat	hrq1-	YPL103C	0.9932	-0.01391
15	21	2385	MB_dm_hrq1-_13_sga_Y15071.dat	hrq1-	YPL203W	1.05356	0.04581
15	22	2214	MB_dm_hrq1-_13_sga_Y15071.dat	hrq1-	YPL203W	0.98814	-0.01956
15	23	1983	MB_dm_hrq1-_13_sga_Y15071.dat	hrq1-	YPL102C	0.88576	0.07996
15	24	1941	MB_dm_hrq1-_13_sga_Y15071.dat	hrq1-	YPL102C	0.85922	0.05343
15	25	2287	MB_dm_hrq1-_13_sga_Y15071.dat	hrq1-	YPL202C	1.00009	-0.0052
15	26	2452	MB_dm_hrq1-_13_sga_Y15071.dat	hrq1-	YPL202C	1.07991	0.07457
15	27	1935	MB_dm_hrq1-_13_sga_Y15071.dat	hrq1-	YPL101W	0.86573	0.02571
15	28	1917	MB_dm_hrq1-_13_sga_Y15071.dat	hrq1-	YPL101W	0.86015	0.02013
15	29	2287	MB_dm_hrq1-_13_sga_Y15071.dat	hrq1-	YPL201C	1.01766	-0.0045
15	30	2293	MB_dm_hrq1-_13_sga_Y15071.dat	hrq1-	YPL201C	1.0228	0.00063
15	31	2096	MB_dm_hrq1-_13_sga_Y15071.dat	hrq1-	YPL100W	0.93659	-0.04167
15	32	2126	MB_dm_hrq1-_13_sga_Y15071.dat	hrq1-	YPL100W	0.94125	-0.03701
15	33	2243	MB_dm_hrq1-_13_sga_Y15071.dat	hrq1-	YPL200W	0.97896	-0.01391
15	34	2254	MB_dm_hrq1-_13_sga_Y15071.dat	hrq1-	YPL200W	0.98367	-0.00921
15	35	2515	MB_dm_hrq1-_13_sga_Y15071.dat	hrq1-	YPL099C	1.11444	0.08721
15	36	2230	MB_dm_hrq1-_13_sga_Y15071.dat	hrq1-	YPL099C	0.99768	-0.02948
15	37	1681	MB_dm_hrq1-_13_sga_Y15071.dat	hrq1-	YPL199C	0.74732	0.0379
15	38	1758	MB_dm_hrq1-_13_sga_Y15071.dat	hrq1-	YPL199C	0.77159	0.06216
15	39	2024	MB_dm_hrq1-_13_sga_Y15071.dat	hrq1-	YPL098C	0.87786	-0.06627
15	40	2143	MB_dm_hrq1-_13_sga_Y15071.dat	hrq1-	YPL098C	0.92548	-0.01868
15	41	2216	MB_dm_hrq1-_13_sga_Y15071.dat	hrq1-	YPL198W	#NUM!	#NUM!	status=JK
15	42	2421	MB_dm_hrq1-_13_sga_Y15071.dat	hrq1-	YPL198W	1.07407	0.07914
15	43	2411	MB_dm_hrq1-_13_sga_Y15071.dat	hrq1-	YPL096W	1.06838	0.01393
15	44	2460	MB_dm_hrq1-_13_sga_Y15071.dat	hrq1-	YPL096W	1.0703	0.01584
15	45	2492	MB_dm_hrq1-_13_sga_Y15071.dat	hrq1-	YPL197C	1.05684	0.05725
15	46	2524	MB_dm_hrq1-_13_sga_Y15071.dat	hrq1-	YPL197C	1.00559	0.00603
15	47	2926	MB_dm_hrq1-_13_sga_Y15071.dat	hrq1-	YOR202W	1.05993	0.05887
15	48	3034	MB_dm_hrq1-_13_sga_Y15071.dat	hrq1-	YOR202W	1.00168	0.00066
16	1	2881	MB_dm_hrq1-_13_sga_Y15071.dat	hrq1-	YOR202W	0.979	-0.02201
16	2	2664	MB_dm_hrq1-_13_sga_Y15071.dat	hrq1-	YOR202W	0.97446	-0.02655
16	3	2365	MB_dm_hrq1-_13_sga_Y15071.dat	hrq1-	YPL108W	0.9299	-0.05447
16	4	2366	MB_dm_hrq1-_13_sga_Y15071.dat	hrq1-	YPL108W	0.98246	-0.00194
16	5	2338	MB_dm_hrq1-_13_sga_Y15071.dat	hrq1-	YPL208W	1.01776	-0.03091
16	6	2478	MB_dm_hrq1-_13_sga_Y15071.dat	hrq1-	YPL208W	1.11302	0.06429
16	7	2402	MB_dm_hrq1-_13_sga_Y15071.dat	hrq1-	YPL107W	1.0808	0.04047
16	8	2376	MB_dm_hrq1-_13_sga_Y15071.dat	hrq1-	YPL107W	1.05437	0.01406
16	9	2329	MB_dm_hrq1-_13_sga_Y15071.dat	hrq1-	YPL207W	1.01653	-0.01919
16	10	2492	MB_dm_hrq1-_13_sga_Y15071.dat	hrq1-	YPL207W	1.08185	0.04609
16	11	1182	MB_dm_hrq1-_13_sga_Y15071.dat	hrq1-	YPL106C	0.51842	-0.08561
16	12	997	MB_dm_hrq1-_13_sga_Y15071.dat	hrq1-	YPL106C	0.44051	-0.16348
16	13	2513	MB_dm_hrq1-_13_sga_Y15071.dat	hrq1-	YPL206C	1.10564	0.07351
16	14	2290	MB_dm_hrq1-_13_sga_Y15071.dat	hrq1-	YPL206C	#NUM!	#NUM!	status=JK
16	15	2284	MB_dm_hrq1-_13_sga_Y15071.dat	hrq1-	YPL105C	#NUM!	#NUM!	status=JK
16	16	2208	MB_dm_hrq1-_13_sga_Y15071.dat	hrq1-	YPL105C	0.9449	-0.04787
16	17	1869	MB_dm_hrq1-_13_sga_Y15071.dat	hrq1-	YPL205C	0.80814	-0.01607
16	18	1927	MB_dm_hrq1-_13_sga_Y15071.dat	hrq1-	YPL205C	0.83993	0.0157
16	19	2247	MB_dm_hrq1-_13_sga_Y15071.dat	hrq1-	YPL103C	0.97296	-0.03414
16	20	2293	MB_dm_hrq1-_13_sga_Y15071.dat	hrq1-	YPL103C	0.99412	-0.01299
16	21	2264	MB_dm_hrq1-_13_sga_Y15071.dat	hrq1-	YPL203W	0.99288	-0.01482
16	22	2373	MB_dm_hrq1-_13_sga_Y15071.dat	hrq1-	YPL203W	1.05156	0.04382
16	23	1848	MB_dm_hrq1-_13_sga_Y15071.dat	hrq1-	YPL102C	0.81987	0.0141
16	24	1972	MB_dm_hrq1-_13_sga_Y15071.dat	hrq1-	YPL102C	0.86723	0.06144
16	25	2361	MB_dm_hrq1-_13_sga_Y15071.dat	hrq1-	YPL202C	1.02608	0.02077
16	26	2435	MB_dm_hrq1-_13_sga_Y15071.dat	hrq1-	YPL202C	1.06641	0.06108
16	27	1758	MB_dm_hrq1-_13_sga_Y15071.dat	hrq1-	YPL101W	0.78262	-0.05736
16	28	1647	MB_dm_hrq1-_13_sga_Y15071.dat	hrq1-	YPL101W	0.73581	-0.10415
16	29	2328	MB_dm_hrq1-_13_sga_Y15071.dat	hrq1-	YPL201C	1.03207	0.00989
16	30	2298	MB_dm_hrq1-_13_sga_Y15071.dat	hrq1-	YPL201C	1.02171	-0.00046
16	31	2118	MB_dm_hrq1-_13_sga_Y15071.dat	hrq1-	YPL100W	0.94378	-0.03448
16	32	2233	MB_dm_hrq1-_13_sga_Y15071.dat	hrq1-	YPL100W	#NUM!	#NUM!	status=JK
16	33	2382	MB_dm_hrq1-_13_sga_Y15071.dat	hrq1-	YPL200W	1.03684	0.04393
16	34	2318	MB_dm_hrq1-_13_sga_Y15071.dat	hrq1-	YPL200W	1.00855	0.01566
16	35	2374	MB_dm_hrq1-_13_sga_Y15071.dat	hrq1-	YPL099C	1.04825	0.02106
16	36	2210	MB_dm_hrq1-_13_sga_Y15071.dat	hrq1-	YPL099C	0.98465	-0.0425
16	37	1329	MB_dm_hrq1-_13_sga_Y15071.dat	hrq1-	YPL199C	0.58797	-0.12136
16	38	1361	MB_dm_hrq1-_13_sga_Y15071.dat	hrq1-	YPL199C	0.59397	-0.11536
16	39	2240	MB_dm_hrq1-_13_sga_Y15071.dat	hrq1-	YPL098C	0.96537	0.02119
16	40	1947	MB_dm_hrq1-_13_sga_Y15071.dat	hrq1-	YPL098C	0.83499	-0.10912
16	41	2474	MB_dm_hrq1-_13_sga_Y15071.dat	hrq1-	YPL198W	1.07049	0.07555
16	42	2438	MB_dm_hrq1-_13_sga_Y15071.dat	hrq1-	YPL198W	1.0741	0.07917
16	43	2430	MB_dm_hrq1-_13_sga_Y15071.dat	hrq1-	YPL096W	1.06898	0.01452
16	44	2414	MB_dm_hrq1-_13_sga_Y15071.dat	hrq1-	YPL096W	#NUM!	#NUM!	status=JK
16	45	2442	MB_dm_hrq1-_13_sga_Y15071.dat	hrq1-	YPL197C	1.0277	0.02813
16	46	2399	MB_dm_hrq1-_13_sga_Y15071.dat	hrq1-	YPL197C	0.94844	-0.05108
16	47	2777	MB_dm_hrq1-_13_sga_Y15071.dat	hrq1-	YOR202W	0.99818	-0.00285
16	48	2979	MB_dm_hrq1-_13_sga_Y15071.dat	hrq1-	YOR202W	0.97589	-0.02512
17	1	2991	MB_dm_hrq1-_13_sga_Y15071.dat	hrq1-	YOR202W	1.01474	0.01371
17	2	2528	MB_dm_hrq1-_13_sga_Y15071.dat	hrq1-	YOR202W	0.92339	-0.07759
17	3	2347	MB_dm_hrq1-_13_sga_Y15071.dat	hrq1-	YOR271C	0.92168	-0.04578
17	4	2342	MB_dm_hrq1-_13_sga_Y15071.dat	hrq1-	YOR271C	0.97153	0.00405
17	5	2238	MB_dm_hrq1-_13_sga_Y15071.dat	hrq1-	YOR378W	0.97359	-0.04451
17	6	2377	MB_dm_hrq1-_13_sga_Y15071.dat	hrq1-	YOR378W	1.06744	0.04928
17	7	948	MB_dm_hrq1-_13_sga_Y15071.dat	hrq1-	YOR270C	0.42646	0.19581
17	8	781	MB_dm_hrq1-_13_sga_Y15071.dat	hrq1-	YOR270C	0.34644	0.11583
17	9	2430	MB_dm_hrq1-_13_sga_Y15071.dat	hrq1-	YOR377W	1.05988	-0.02345
17	10	2495	MB_dm_hrq1-_13_sga_Y15071.dat	hrq1-	YOR377W	1.08218	-0.00116
17	11	2198	MB_dm_hrq1-_13_sga_Y15071.dat	hrq1-	YOR269W	0.96318	-0.00824
17	12	2239	MB_dm_hrq1-_13_sga_Y15071.dat	hrq1-	YOR269W	0.98842	0.01699
17	13	2291	MB_dm_hrq1-_13_sga_Y15071.dat	hrq1-	YOR376W	1.00699	0.00066
17	14	2283	MB_dm_hrq1-_13_sga_Y15071.dat	hrq1-	YOR376W	0.99183	-0.01449
17	15	2332	MB_dm_hrq1-_13_sga_Y15071.dat	hrq1-	YOR268C	0.9979	-0.00656
17	16	2585	MB_dm_hrq1-_13_sga_Y15071.dat	hrq1-	YOR268C	1.10495	0.10043
17	17	2195	MB_dm_hrq1-_13_sga_Y15071.dat	hrq1-	YOR375C	#NUM!	#NUM!	status=JK
17	18	2381	MB_dm_hrq1-_13_sga_Y15071.dat	hrq1-	YOR375C	1.03664	0.02381
17	19	2418	MB_dm_hrq1-_13_sga_Y15071.dat	hrq1-	YOR267C	1.04578	0.00824
17	20	2372	MB_dm_hrq1-_13_sga_Y15071.dat	hrq1-	YOR267C	1.0271	-0.01043
17	21	2028	MB_dm_hrq1-_13_sga_Y15071.dat	hrq1-	YOR374W	0.88823	-0.14272
17	22	2131	MB_dm_hrq1-_13_sga_Y15071.dat	hrq1-	YOR374W	0.94309	-0.08789
17	23	2531	MB_dm_hrq1-_13_sga_Y15071.dat	hrq1-	YOR266W	1.12146	0.05094
17	24	2389	MB_dm_hrq1-_13_sga_Y15071.dat	hrq1-	YOR266W	1.04925	-0.02124
17	25	2283	MB_dm_hrq1-_13_sga_Y15071.dat	hrq1-	YOR371C	0.99103	-0.01807
17	26	2457	MB_dm_hrq1-_13_sga_Y15071.dat	hrq1-	YOR371C	#NUM!	#NUM!	status=JK
17	27	2092	MB_dm_hrq1-_13_sga_Y15071.dat	hrq1-	YOR265W	0.9311	-0.07585
17	28	2184	MB_dm_hrq1-_13_sga_Y15071.dat	hrq1-	YOR265W	0.97615	-0.03082
17	29	2191	MB_dm_hrq1-_13_sga_Y15071.dat	hrq1-	YOR368W	0.97241	0.01337
17	30	2063	MB_dm_hrq1-_13_sga_Y15071.dat	hrq1-	YOR368W	0.91882	-0.04019
17	31	2245	MB_dm_hrq1-_13_sga_Y15071.dat	hrq1-	YOR264W	1.00285	-0.00134
17	32	2208	MB_dm_hrq1-_13_sga_Y15071.dat	hrq1-	YOR264W	0.97801	-0.02616
17	33	2230	MB_dm_hrq1-_13_sga_Y15071.dat	hrq1-	YOR367W	0.97406	-0.04049
17	34	2372	MB_dm_hrq1-_13_sga_Y15071.dat	hrq1-	YOR367W	1.0356	0.02102
17	35	2349	MB_dm_hrq1-_13_sga_Y15071.dat	hrq1-	YOR263C	1.0404	0.05761
17	36	2221	MB_dm_hrq1-_13_sga_Y15071.dat	hrq1-	YOR263C	0.99212	0.00935
17	37	2381	MB_dm_hrq1-_13_sga_Y15071.dat	hrq1-	YOR365C	1.0555	0.06603
17	38	2353	MB_dm_hrq1-_13_sga_Y15071.dat	hrq1-	YOR365C	1.0283	0.03885
17	39	2528	MB_dm_hrq1-_13_sga_Y15071.dat	hrq1-	YOR255W	1.09036	0.06224
17	40	2598	MB_dm_hrq1-_13_sga_Y15071.dat	hrq1-	YOR255W	1.11438	0.08625
17	41	2441	MB_dm_hrq1-_13_sga_Y15071.dat	hrq1-	YOR364W	#NUM!	#NUM!	status=JK
17	42	2219	MB_dm_hrq1-_13_sga_Y15071.dat	hrq1-	YOR364W	0.97733	-0.04545
17	43	2344	MB_dm_hrq1-_13_sga_Y15071.dat	hrq1-	YOR253W	1.03112	0.01166
17	44	2293	MB_dm_hrq1-_13_sga_Y15071.dat	hrq1-	YOR253W	0.99005	-0.02938
17	45	2275	MB_dm_hrq1-_13_sga_Y15071.dat	hrq1-	YOR363C	0.95727	-0.03725
17	46	2417	MB_dm_hrq1-_13_sga_Y15071.dat	hrq1-	YOR363C	0.95545	-0.03907
17	47	2862	MB_dm_hrq1-_13_sga_Y15071.dat	hrq1-	YOR202W	1.02865	0.02761
17	48	2766	MB_dm_hrq1-_13_sga_Y15071.dat	hrq1-	YOR202W	0.90605	-0.09492
18	1	2864	MB_dm_hrq1-_13_sga_Y15071.dat	hrq1-	YOR202W	0.98204	-0.01898
18	2	2578	MB_dm_hrq1-_13_sga_Y15071.dat	hrq1-	YOR202W	0.95227	-0.04873
18	3	2310	MB_dm_hrq1-_13_sga_Y15071.dat	hrq1-	YOR271C	0.91781	-0.04965
18	4	2267	MB_dm_hrq1-_13_sga_Y15071.dat	hrq1-	YOR271C	0.95185	-0.01562
18	5	2387	MB_dm_hrq1-_13_sga_Y15071.dat	hrq1-	YOR378W	1.05162	0.03347
18	6	2416	MB_dm_hrq1-_13_sga_Y15071.dat	hrq1-	YOR378W	1.0995	0.08133
18	7	779	MB_dm_hrq1-_13_sga_Y15071.dat	hrq1-	YOR270C	0.35519	0.12458
18	8	883	MB_dm_hrq1-_13_sga_Y15071.dat	hrq1-	YOR270C	0.39683	0.16619
18	9	2460	MB_dm_hrq1-_13_sga_Y15071.dat	hrq1-	YOR377W	1.08647	0.00312
18	10	2436	MB_dm_hrq1-_13_sga_Y15071.dat	hrq1-	YOR377W	1.06922	-0.01412
18	11	2433	MB_dm_hrq1-_13_sga_Y15071.dat	hrq1-	YOR269W	#NUM!	#NUM!	status=JK
18	12	2113	MB_dm_hrq1-_13_sga_Y15071.dat	hrq1-	YOR269W	0.9431	-0.02831
18	13	2331	MB_dm_hrq1-_13_sga_Y15071.dat	hrq1-	YOR376W	1.03537	0.02902
18	14	2329	MB_dm_hrq1-_13_sga_Y15071.dat	hrq1-	YOR376W	1.02184	0.0155
18	15	2424	MB_dm_hrq1-_13_sga_Y15071.dat	hrq1-	YOR268C	1.04683	0.04235
18	16	2395	MB_dm_hrq1-_13_sga_Y15071.dat	hrq1-	YOR268C	1.03274	0.02826
18	17	2321	MB_dm_hrq1-_13_sga_Y15071.dat	hrq1-	YOR375C	1.01096	-0.00185
18	18	2364	MB_dm_hrq1-_13_sga_Y15071.dat	hrq1-	YOR375C	1.03777	0.02494
18	19	2413	MB_dm_hrq1-_13_sga_Y15071.dat	hrq1-	YOR267C	1.0522	0.01465
18	20	2340	MB_dm_hrq1-_13_sga_Y15071.dat	hrq1-	YOR267C	1.0217	-0.01583
18	21	2211	MB_dm_hrq1-_13_sga_Y15071.dat	hrq1-	YOR374W	0.97663	-0.05437
18	22	2197	MB_dm_hrq1-_13_sga_Y15071.dat	hrq1-	YOR374W	0.98094	-0.05007
18	23	2398	MB_dm_hrq1-_13_sga_Y15071.dat	hrq1-	YOR266W	1.07232	0.00182
18	24	2317	MB_dm_hrq1-_13_sga_Y15071.dat	hrq1-	YOR266W	1.02729	-0.04319
18	25	2279	MB_dm_hrq1-_13_sga_Y15071.dat	hrq1-	YOR371C	0.99883	-0.01027
18	26	2196	MB_dm_hrq1-_13_sga_Y15071.dat	hrq1-	YOR371C	0.97049	-0.0386
18	27	2118	MB_dm_hrq1-_13_sga_Y15071.dat	hrq1-	YOR265W	0.95232	-0.05464
18	28	2103	MB_dm_hrq1-_13_sga_Y15071.dat	hrq1-	YOR265W	0.95003	-0.05693
18	29	2327	MB_dm_hrq1-_13_sga_Y15071.dat	hrq1-	YOR368W	1.04418	0.0851
18	30	2130	MB_dm_hrq1-_13_sga_Y15071.dat	hrq1-	YOR368W	0.95956	0.00053
18	31	2182	MB_dm_hrq1-_13_sga_Y15071.dat	hrq1-	YOR264W	0.98644	-0.01774
18	32	2171	MB_dm_hrq1-_13_sga_Y15071.dat	hrq1-	YOR264W	0.97369	-0.03049
18	33	2115	MB_dm_hrq1-_13_sga_Y15071.dat	hrq1-	YOR367W	0.93574	-0.07878
18	34	2173	MB_dm_hrq1-_13_sga_Y15071.dat	hrq1-	YOR367W	0.96119	-0.05335
18	35	2454	MB_dm_hrq1-_13_sga_Y15071.dat	hrq1-	YOR263C	1.10088	0.11805
18	36	2039	MB_dm_hrq1-_13_sga_Y15071.dat	hrq1-	YOR263C	0.9223	-0.06043
18	37	2201	MB_dm_hrq1-_13_sga_Y15071.dat	hrq1-	YOR365C	0.98753	-0.00189
18	38	2181	MB_dm_hrq1-_13_sga_Y15071.dat	hrq1-	YOR365C	0.9643	-0.02511
18	39	2296	MB_dm_hrq1-_13_sga_Y15071.dat	hrq1-	YOR255W	#NUM!	#NUM!	status=JK
18	40	2491	MB_dm_hrq1-_13_sga_Y15071.dat	hrq1-	YOR255W	1.0802	0.05209
18	41	2285	MB_dm_hrq1-_13_sga_Y15071.dat	hrq1-	YOR364W	0.999	-0.02379
18	42	2240	MB_dm_hrq1-_13_sga_Y15071.dat	hrq1-	YOR364W	0.99689	-0.0259
18	43	2328	MB_dm_hrq1-_13_sga_Y15071.dat	hrq1-	YOR253W	1.03479	0.01534
18	44	2216	MB_dm_hrq1-_13_sga_Y15071.dat	hrq1-	YOR253W	0.96738	-0.05204
18	45	2342	MB_dm_hrq1-_13_sga_Y15071.dat	hrq1-	YOR363C	0.99682	0.00227
18	46	2527	MB_dm_hrq1-_13_sga_Y15071.dat	hrq1-	YOR363C	1.01092	0.01636
18	47	2710	MB_dm_hrq1-_13_sga_Y15071.dat	hrq1-	YOR202W	0.98606	-0.01495
18	48	2980	MB_dm_hrq1-_13_sga_Y15071.dat	hrq1-	YOR202W	0.98845	-0.01256
19	1	3628	MB_dm_hrq1-_13_sga_Y15071.dat	hrq1-	YOR202W	#NUM!	#NUM!	status=JK
19	2	2089	MB_dm_hrq1-_13_sga_Y15071.dat	hrq1-	YOR202W	0.7691	-0.23179
19	3	2372	MB_dm_hrq1-_13_sga_Y15071.dat	hrq1-	YPL121C	#NUM!	#NUM!	status=JK
19	4	2427	MB_dm_hrq1-_13_sga_Y15071.dat	hrq1-	YPL121C	1.01685	-0.0141
19	5	2243	MB_dm_hrq1-_13_sga_Y15071.dat	hrq1-	YPL225W	0.98677	-0.00838
19	6	2277	MB_dm_hrq1-_13_sga_Y15071.dat	hrq1-	YPL225W	1.03549	0.0403
19	7	2051	MB_dm_hrq1-_13_sga_Y15071.dat	hrq1-	YPL120W	0.93493	0.03219
19	8	1636	MB_dm_hrq1-_13_sga_Y15071.dat	hrq1-	YPL120W	#NUM!	#NUM!	status=JK
19	9	2203	MB_dm_hrq1-_13_sga_Y15071.dat	hrq1-	YPL224C	0.97147	0.00676
19	10	2177	MB_dm_hrq1-_13_sga_Y15071.dat	hrq1-	YPL224C	#NUM!	#NUM!	status=JK
19	11	2355	MB_dm_hrq1-_13_sga_Y15071.dat	hrq1-	YPL119C	1.04067	-0.00299
19	12	2406	MB_dm_hrq1-_13_sga_Y15071.dat	hrq1-	YPL119C	1.06992	0.02624
19	13	2266	MB_dm_hrq1-_13_sga_Y15071.dat	hrq1-	YPL223C	1.00237	-0.02335
19	14	2280	MB_dm_hrq1-_13_sga_Y15071.dat	hrq1-	YPL223C	0.99563	-0.03008
19	15	2206	MB_dm_hrq1-_13_sga_Y15071.dat	hrq1-	YPL116W	#NUM!	#NUM!	status=JK
19	16	2351	MB_dm_hrq1-_13_sga_Y15071.dat	hrq1-	YPL116W	1.00828	0.02488
19	17	2305	MB_dm_hrq1-_13_sga_Y15071.dat	hrq1-	YPL222W	0.99861	-0.01107
19	18	2385	MB_dm_hrq1-_13_sga_Y15071.dat	hrq1-	YPL222W	1.04141	0.0317
19	19	2336	MB_dm_hrq1-_13_sga_Y15071.dat	hrq1-	YPL115C	1.01328	0.03112
19	20	2207	MB_dm_hrq1-_13_sga_Y15071.dat	hrq1-	YPL115C	0.95867	-0.02345
19	21	2355	MB_dm_hrq1-_13_sga_Y15071.dat	hrq1-	YPL221W	1.03505	0.02375
19	22	2344	MB_dm_hrq1-_13_sga_Y15071.dat	hrq1-	YPL221W	1.04155	0.03024
19	23	2350	MB_dm_hrq1-_13_sga_Y15071.dat	hrq1-	YPL114W	1.04596	0.03119
19	24	2345	MB_dm_hrq1-_13_sga_Y15071.dat	hrq1-	YPL114W	1.03488	0.02011
19	25	2348	MB_dm_hrq1-_13_sga_Y15071.dat	hrq1-	YPL220W	1.02405	0.03143
19	26	2246	MB_dm_hrq1-_13_sga_Y15071.dat	hrq1-	YPL220W	0.98751	-0.00509
19	27	2169	MB_dm_hrq1-_13_sga_Y15071.dat	hrq1-	YPL113C	0.97029	-0.0753
19	28	1977	MB_dm_hrq1-_13_sga_Y15071.dat	hrq1-	YPL113C	0.88863	-0.15691
19	29	2371	MB_dm_hrq1-_13_sga_Y15071.dat	hrq1-	YPL219W	#NUM!	#NUM!	status=JK
19	30	2387	MB_dm_hrq1-_13_sga_Y15071.dat	hrq1-	YPL219W	1.07011	0.00682
19	31	2368	MB_dm_hrq1-_13_sga_Y15071.dat	hrq1-	YPL112C	1.06566	0.06978
19	32	2247	MB_dm_hrq1-_13_sga_Y15071.dat	hrq1-	YPL112C	1.00355	0.0077
19	33	2199	MB_dm_hrq1-_13_sga_Y15071.dat	hrq1-	YPL216W	0.96901	-0.0288
19	34	2236	MB_dm_hrq1-_13_sga_Y15071.dat	hrq1-	YPL216W	0.98545	-0.01238
19	35	2192	MB_dm_hrq1-_13_sga_Y15071.dat	hrq1-	YPL111W	0.97969	-0.0487
19	36	2121	MB_dm_hrq1-_13_sga_Y15071.dat	hrq1-	YPL111W	0.9557	-0.07268
19	37	2339	MB_dm_hrq1-_13_sga_Y15071.dat	hrq1-	YPL214C	1.0452	0.04466
19	38	2367	MB_dm_hrq1-_13_sga_Y15071.dat	hrq1-	YPL214C	1.04208	0.04154
19	39	2304	MB_dm_hrq1-_13_sga_Y15071.dat	hrq1-	YPL110C	1.00066	-0.02905
19	40	2377	MB_dm_hrq1-_13_sga_Y15071.dat	hrq1-	YPL110C	1.0261	-0.00362
19	41	1439	MB_dm_hrq1-_13_sga_Y15071.dat	hrq1-	YPL213W	0.62613	0.13851
19	42	1294	MB_dm_hrq1-_13_sga_Y15071.dat	hrq1-	YPL213W	0.57312	0.08553
19	43	2414	MB_dm_hrq1-_13_sga_Y15071.dat	hrq1-	YPL109C	1.06801	0.05103
19	44	2362	MB_dm_hrq1-_13_sga_Y15071.dat	hrq1-	YPL109C	1.02699	0.01002
19	45	2083	MB_dm_hrq1-_13_sga_Y15071.dat	hrq1-	YPL212C	0.88348	-0.07953
19	46	2455	MB_dm_hrq1-_13_sga_Y15071.dat	hrq1-	YPL212C	0.97916	0.01609
19	47	2746	MB_dm_hrq1-_13_sga_Y15071.dat	hrq1-	YOR202W	0.99661	-0.00441
19	48	3027	MB_dm_hrq1-_13_sga_Y15071.dat	hrq1-	YOR202W	1.00183	0.0008
20	1	2212	MB_dm_hrq1-_13_sga_Y15071.dat	hrq1-	YOR202W	0.75542	-0.24546
20	2	1915	MB_dm_hrq1-_13_sga_Y15071.dat	hrq1-	YOR202W	0.70564	-0.29521
20	3	2570	MB_dm_hrq1-_13_sga_Y15071.dat	hrq1-	YPL121C	1.02018	-0.01076
20	4	2455	MB_dm_hrq1-_13_sga_Y15071.dat	hrq1-	YPL121C	1.03127	0.00032
20	5	2132	MB_dm_hrq1-_13_sga_Y15071.dat	hrq1-	YPL225W	0.9413	-0.05383
20	6	2354	MB_dm_hrq1-_13_sga_Y15071.dat	hrq1-	YPL225W	1.07535	0.08015
20	7	2100	MB_dm_hrq1-_13_sga_Y15071.dat	hrq1-	YPL120W	0.96277	0.06002
20	8	1965	MB_dm_hrq1-_13_sga_Y15071.dat	hrq1-	YPL120W	0.88739	-0.01531
20	9	2183	MB_dm_hrq1-_13_sga_Y15071.dat	hrq1-	YPL224C	0.96839	0.00369
20	10	2207	MB_dm_hrq1-_13_sga_Y15071.dat	hrq1-	YPL224C	0.97188	0.00718
20	11	2361	MB_dm_hrq1-_13_sga_Y15071.dat	hrq1-	YPL119C	1.04879	0.00512
20	12	2207	MB_dm_hrq1-_13_sga_Y15071.dat	hrq1-	YPL119C	0.98619	-0.05745
20	13	2287	MB_dm_hrq1-_13_sga_Y15071.dat	hrq1-	YPL223C	1.01602	-0.0097
20	14	2315	MB_dm_hrq1-_13_sga_Y15071.dat	hrq1-	YPL223C	1.01477	-0.01095
20	15	2320	MB_dm_hrq1-_13_sga_Y15071.dat	hrq1-	YPL116W	1.00007	0.01667
20	16	2345	MB_dm_hrq1-_13_sga_Y15071.dat	hrq1-	YPL116W	1.00871	0.02531
20	17	2400	MB_dm_hrq1-_13_sga_Y15071.dat	hrq1-	YPL222W	1.04274	0.03303
20	18	2333	MB_dm_hrq1-_13_sga_Y15071.dat	hrq1-	YPL222W	1.0211	0.01141
20	19	2260	MB_dm_hrq1-_13_sga_Y15071.dat	hrq1-	YPL115C	0.98231	0.00017
20	20	2250	MB_dm_hrq1-_13_sga_Y15071.dat	hrq1-	YPL115C	0.97901	-0.00313
20	21	2200	MB_dm_hrq1-_13_sga_Y15071.dat	hrq1-	YPL221W	#NUM!	#NUM!	status=JK
20	22	2365	MB_dm_hrq1-_13_sga_Y15071.dat	hrq1-	YPL221W	1.05199	0.04068
20	23	2256	MB_dm_hrq1-_13_sga_Y15071.dat	hrq1-	YPL114W	1.00505	-0.00971
20	24	2268	MB_dm_hrq1-_13_sga_Y15071.dat	hrq1-	YPL114W	1.00129	-0.01346
20	25	2208	MB_dm_hrq1-_13_sga_Y15071.dat	hrq1-	YPL220W	0.96287	-0.02971
20	26	2294	MB_dm_hrq1-_13_sga_Y15071.dat	hrq1-	YPL220W	1.00812	0.01551
20	27	2199	MB_dm_hrq1-_13_sga_Y15071.dat	hrq1-	YPL113C	0.98319	-0.0624
20	28	2439	MB_dm_hrq1-_13_sga_Y15071.dat	hrq1-	YPL113C	1.09583	0.05017
20	29	2402	MB_dm_hrq1-_13_sga_Y15071.dat	hrq1-	YPL219W	1.07225	0.00896
20	30	2397	MB_dm_hrq1-_13_sga_Y15071.dat	hrq1-	YPL219W	1.07458	0.0113
20	31	2337	MB_dm_hrq1-_13_sga_Y15071.dat	hrq1-	YPL112C	1.05168	0.05581
20	32	2423	MB_dm_hrq1-_13_sga_Y15071.dat	hrq1-	YPL112C	1.08237	0.08648
20	33	2263	MB_dm_hrq1-_13_sga_Y15071.dat	hrq1-	YPL216W	0.99812	0.00029
20	34	2354	MB_dm_hrq1-_13_sga_Y15071.dat	hrq1-	YPL216W	1.03894	0.04108
20	35	2089	MB_dm_hrq1-_13_sga_Y15071.dat	hrq1-	YPL111W	0.9349	-0.09347
20	36	2349	MB_dm_hrq1-_13_sga_Y15071.dat	hrq1-	YPL111W	1.05985	0.03142
20	37	2260	MB_dm_hrq1-_13_sga_Y15071.dat	hrq1-	YPL214C	1.01113	0.01061
20	38	2131	MB_dm_hrq1-_13_sga_Y15071.dat	hrq1-	YPL214C	#NUM!	#NUM!	status=JK
20	39	2307	MB_dm_hrq1-_13_sga_Y15071.dat	hrq1-	YPL110C	1.00327	-0.02644
20	40	2408	MB_dm_hrq1-_13_sga_Y15071.dat	hrq1-	YPL110C	1.04122	0.01149
20	41	1199	MB_dm_hrq1-_13_sga_Y15071.dat	hrq1-	YPL213W	0.52253	0.03496
20	42	1443	MB_dm_hrq1-_13_sga_Y15071.dat	hrq1-	YPL213W	0.64015	0.15252
20	43	2203	MB_dm_hrq1-_13_sga_Y15071.dat	hrq1-	YPL109C	0.97619	-0.04074
20	44	2240	MB_dm_hrq1-_13_sga_Y15071.dat	hrq1-	YPL109C	0.97597	-0.04096
20	45	2297	MB_dm_hrq1-_13_sga_Y15071.dat	hrq1-	YPL212C	0.9767	0.01363
20	46	2279	MB_dm_hrq1-_13_sga_Y15071.dat	hrq1-	YPL212C	0.91163	-0.0514
20	47	2724	MB_dm_hrq1-_13_sga_Y15071.dat	hrq1-	YOR202W	0.9918	-0.00922
20	48	2984	MB_dm_hrq1-_13_sga_Y15071.dat	hrq1-	YOR202W	0.99096	-0.01006
21	1	2928	MB_dm_hrq1-_13_sga_Y15071.dat	hrq1-	YOR202W	1.0275	0.02646
21	2	2794	MB_dm_hrq1-_13_sga_Y15071.dat	hrq1-	YOR202W	1.05879	0.05774
21	3	2554	MB_dm_hrq1-_13_sga_Y15071.dat	hrq1-	YOR286W	1.04349	0.07213
21	4	2283	MB_dm_hrq1-_13_sga_Y15071.dat	hrq1-	YOR286W	0.98797	0.01664
21	5	2201	MB_dm_hrq1-_13_sga_Y15071.dat	hrq1-	YPL008W	1.00194	0.03002
21	6	2031	MB_dm_hrq1-_13_sga_Y15071.dat	hrq1-	YPL008W	0.95746	-0.01443
21	7	2077	MB_dm_hrq1-_13_sga_Y15071.dat	hrq1-	YOR285W	0.98389	-0.02052
21	8	2119	MB_dm_hrq1-_13_sga_Y15071.dat	hrq1-	YOR285W	0.98928	-0.01513
21	9	2488	MB_dm_hrq1-_13_sga_Y15071.dat	hrq1-	YPL004C	1.1412	0.07409
21	10	2238	MB_dm_hrq1-_13_sga_Y15071.dat	hrq1-	YPL004C	1.01882	-0.04822
21	11	2332	MB_dm_hrq1-_13_sga_Y15071.dat	hrq1-	YOR284W	1.07045	0.03906
21	12	2175	MB_dm_hrq1-_13_sga_Y15071.dat	hrq1-	YOR284W	1.00412	-0.02723
21	13	2230	MB_dm_hrq1-_13_sga_Y15071.dat	hrq1-	YPL003W	1.023	0.03617
21	14	2210	MB_dm_hrq1-_13_sga_Y15071.dat	hrq1-	YPL003W	0.99992	0.01309
21	15	2150	MB_dm_hrq1-_13_sga_Y15071.dat	hrq1-	YOR283W	0.95647	-0.08134
21	16	2435	MB_dm_hrq1-_13_sga_Y15071.dat	hrq1-	YOR283W	1.08069	0.04281
21	17	2208	MB_dm_hrq1-_13_sga_Y15071.dat	hrq1-	YPL001W	0.98984	-0.01506
21	18	2153	MB_dm_hrq1-_13_sga_Y15071.dat	hrq1-	YPL001W	0.97179	-0.0331
21	19	2388	MB_dm_hrq1-_13_sga_Y15071.dat	hrq1-	YOR280C	1.07004	0.01924
21	20	2201	MB_dm_hrq1-_13_sga_Y15071.dat	hrq1-	YOR280C	0.98696	-0.06379
21	21	2125	MB_dm_hrq1-_13_sga_Y15071.dat	hrq1-	YOR386W	0.96301	-0.07162
21	22	2299	MB_dm_hrq1-_13_sga_Y15071.dat	hrq1-	YOR386W	1.05274	0.01806
21	23	2113	MB_dm_hrq1-_13_sga_Y15071.dat	hrq1-	YOR279C	0.9685	-0.01693
21	24	2251	MB_dm_hrq1-_13_sga_Y15071.dat	hrq1-	YOR279C	1.02154	0.03608
21	25	2249	MB_dm_hrq1-_13_sga_Y15071.dat	hrq1-	YOR385W	1.00745	-0.04465
21	26	2244	MB_dm_hrq1-_13_sga_Y15071.dat	hrq1-	YOR385W	1.01221	-0.03989
21	27	1889	MB_dm_hrq1-_13_sga_Y15071.dat	hrq1-	YOR277C	0.86683	-0.03583
21	28	2082	MB_dm_hrq1-_13_sga_Y15071.dat	hrq1-	YOR277C	0.96013	0.05742
21	29	2001	MB_dm_hrq1-_13_sga_Y15071.dat	hrq1-	YOR384W	0.917	-0.05882
21	30	2078	MB_dm_hrq1-_13_sga_Y15071.dat	hrq1-	YOR384W	0.95658	-0.01926
21	31	2147	MB_dm_hrq1-_13_sga_Y15071.dat	hrq1-	YOR276W	#NUM!	#NUM!	status=JK
21	32	2259	MB_dm_hrq1-_13_sga_Y15071.dat	hrq1-	YOR276W	1.03721	0.03404
21	33	2190	MB_dm_hrq1-_13_sga_Y15071.dat	hrq1-	YOR383C	0.99364	-0.02238
21	34	2185	MB_dm_hrq1-_13_sga_Y15071.dat	hrq1-	YOR383C	0.99275	-0.02327
21	35	1851	MB_dm_hrq1-_13_sga_Y15071.dat	hrq1-	YOR275C	0.85284	0.00112
21	36	1639	MB_dm_hrq1-_13_sga_Y15071.dat	hrq1-	YOR275C	0.76144	-0.09022
21	37	2349	MB_dm_hrq1-_13_sga_Y15071.dat	hrq1-	YOR382W	1.08217	0.03287
21	38	2380	MB_dm_hrq1-_13_sga_Y15071.dat	hrq1-	YOR382W	1.08023	0.03093
21	39	2161	MB_dm_hrq1-_13_sga_Y15071.dat	hrq1-	YOR274W	#NUM!	#NUM!	status=JK
21	40	2289	MB_dm_hrq1-_13_sga_Y15071.dat	hrq1-	YOR274W	1.02013	-0.00781
21	41	2214	MB_dm_hrq1-_13_sga_Y15071.dat	hrq1-	YOR381W	0.99441	0.00944
21	42	2300	MB_dm_hrq1-_13_sga_Y15071.dat	hrq1-	YOR381W	1.05157	0.06656
21	43	2042	MB_dm_hrq1-_13_sga_Y15071.dat	hrq1-	YOR273C	0.93237	-0.04715
21	44	2206	MB_dm_hrq1-_13_sga_Y15071.dat	hrq1-	YOR273C	0.99082	0.01126
21	45	2285	MB_dm_hrq1-_13_sga_Y15071.dat	hrq1-	YOR380W	1.0019	0.00609
21	46	2317	MB_dm_hrq1-_13_sga_Y15071.dat	hrq1-	YOR380W	0.95602	-0.03977
21	47	2809	MB_dm_hrq1-_13_sga_Y15071.dat	hrq1-	YOR202W	1.05514	0.05408
21	48	3087	MB_dm_hrq1-_13_sga_Y15071.dat	hrq1-	YOR202W	1.05761	0.05655
22	1	2905	MB_dm_hrq1-_13_sga_Y15071.dat	hrq1-	YOR202W	1.01492	0.01388
22	2	2495	MB_dm_hrq1-_13_sga_Y15071.dat	hrq1-	YOR202W	0.943	-0.05799
22	3	2158	MB_dm_hrq1-_13_sga_Y15071.dat	hrq1-	YOR286W	0.88099	-0.09028
22	4	2313	MB_dm_hrq1-_13_sga_Y15071.dat	hrq1-	YOR286W	1.002	0.03067
22	5	2100	MB_dm_hrq1-_13_sga_Y15071.dat	hrq1-	YPL008W	0.95876	-0.01314
22	6	2106	MB_dm_hrq1-_13_sga_Y15071.dat	hrq1-	YPL008W	0.99769	0.02577
22	7	1943	MB_dm_hrq1-_13_sga_Y15071.dat	hrq1-	YOR285W	#NUM!	#NUM!	status=JK
22	8	2078	MB_dm_hrq1-_13_sga_Y15071.dat	hrq1-	YOR285W	0.97718	-0.02722
22	9	2396	MB_dm_hrq1-_13_sga_Y15071.dat	hrq1-	YPL004C	1.10722	0.04012
22	10	2170	MB_dm_hrq1-_13_sga_Y15071.dat	hrq1-	YPL004C	0.99509	-0.07194
22	11	2091	MB_dm_hrq1-_13_sga_Y15071.dat	hrq1-	YOR284W	0.96634	-0.06499
22	12	2317	MB_dm_hrq1-_13_sga_Y15071.dat	hrq1-	YOR284W	1.07663	0.04524
22	13	2130	MB_dm_hrq1-_13_sga_Y15071.dat	hrq1-	YPL003W	0.98325	-0.00357
22	14	2303	MB_dm_hrq1-_13_sga_Y15071.dat	hrq1-	YPL003W	1.04833	0.06147
22	15	2334	MB_dm_hrq1-_13_sga_Y15071.dat	hrq1-	YOR283W	1.04469	0.00683
22	16	2253	MB_dm_hrq1-_13_sga_Y15071.dat	hrq1-	YOR283W	1.00611	-0.03173
22	17	2227	MB_dm_hrq1-_13_sga_Y15071.dat	hrq1-	YPL001W	1.00463	-0.00028
22	18	2139	MB_dm_hrq1-_13_sga_Y15071.dat	hrq1-	YPL001W	0.97151	-0.03338
22	19	2276	MB_dm_hrq1-_13_sga_Y15071.dat	hrq1-	YOR280C	1.02596	-0.02481
22	20	2239	MB_dm_hrq1-_13_sga_Y15071.dat	hrq1-	YOR280C	1.00987	-0.0409
22	21	2199	MB_dm_hrq1-_13_sga_Y15071.dat	hrq1-	YOR386W	1.00207	-0.03259
22	22	2218	MB_dm_hrq1-_13_sga_Y15071.dat	hrq1-	YOR386W	1.02075	-0.01392
22	23	1942	MB_dm_hrq1-_13_sga_Y15071.dat	hrq1-	YOR279C	0.89447	-0.09092
22	24	2157	MB_dm_hrq1-_13_sga_Y15071.dat	hrq1-	YOR279C	0.98301	-0.00242
22	25	2314	MB_dm_hrq1-_13_sga_Y15071.dat	hrq1-	YOR385W	1.04038	-0.01173
22	26	2320	MB_dm_hrq1-_13_sga_Y15071.dat	hrq1-	YOR385W	1.04974	-0.00238
22	27	2035	MB_dm_hrq1-_13_sga_Y15071.dat	hrq1-	YOR277C	0.93626	0.03357
22	28	2120	MB_dm_hrq1-_13_sga_Y15071.dat	hrq1-	YOR277C	0.98029	0.07757
22	29	2192	MB_dm_hrq1-_13_sga_Y15071.dat	hrq1-	YOR384W	1.00726	0.03138
22	30	1762	MB_dm_hrq1-_13_sga_Y15071.dat	hrq1-	YOR384W	0.81324	-0.16253
22	31	2236	MB_dm_hrq1-_13_sga_Y15071.dat	hrq1-	YOR276W	1.03634	0.03317
22	32	2252	MB_dm_hrq1-_13_sga_Y15071.dat	hrq1-	YOR276W	1.03686	0.03369
22	33	2305	MB_dm_hrq1-_13_sga_Y15071.dat	hrq1-	YOR383C	#NUM!	#NUM!	status=JK
22	34	2200	MB_dm_hrq1-_13_sga_Y15071.dat	hrq1-	YOR383C	1.00314	-0.01288
22	35	1898	MB_dm_hrq1-_13_sga_Y15071.dat	hrq1-	YOR275C	0.87757	0.02584
22	36	1714	MB_dm_hrq1-_13_sga_Y15071.dat	hrq1-	YOR275C	0.79903	-0.05265
22	37	2389	MB_dm_hrq1-_13_sga_Y15071.dat	hrq1-	YOR382W	1.10419	0.05488
22	38	2318	MB_dm_hrq1-_13_sga_Y15071.dat	hrq1-	YOR382W	1.0557	0.00641
22	39	2311	MB_dm_hrq1-_13_sga_Y15071.dat	hrq1-	YOR274W	1.0393	0.01135
22	40	2276	MB_dm_hrq1-_13_sga_Y15071.dat	hrq1-	YOR274W	1.01848	-0.00946
22	41	2086	MB_dm_hrq1-_13_sga_Y15071.dat	hrq1-	YOR381W	0.94079	-0.04415
22	42	2106	MB_dm_hrq1-_13_sga_Y15071.dat	hrq1-	YOR381W	0.96676	-0.0182
22	43	2156	MB_dm_hrq1-_13_sga_Y15071.dat	hrq1-	YOR273C	0.98842	0.00886
22	44	2347	MB_dm_hrq1-_13_sga_Y15071.dat	hrq1-	YOR273C	1.05881	0.07922
22	45	2579	MB_dm_hrq1-_13_sga_Y15071.dat	hrq1-	YOR380W	#NUM!	#NUM!	status=JK
22	46	2397	MB_dm_hrq1-_13_sga_Y15071.dat	hrq1-	YOR380W	0.99403	-0.00177
22	47	2757	MB_dm_hrq1-_13_sga_Y15071.dat	hrq1-	YOR202W	#NUM!	#NUM!	status=JK
22	48	3067	MB_dm_hrq1-_13_sga_Y15071.dat	hrq1-	YOR202W	1.05611	0.05505
23	1	2802	MB_dm_hrq1-_13_sga_Y15071.dat	hrq1-	YOR202W	0.98046	-0.02055
23	2	2581	MB_dm_hrq1-_13_sga_Y15071.dat	hrq1-	YOR202W	0.97818	-0.02283
23	3	2102	MB_dm_hrq1-_13_sga_Y15071.dat	hrq1-	YPL139C	0.86137	-0.10665
23	4	2068	MB_dm_hrq1-_13_sga_Y15071.dat	hrq1-	YPL139C	0.90019	-0.06785
23	5	2225	MB_dm_hrq1-_13_sga_Y15071.dat	hrq1-	YPL245W	1.02159	-0.01099
23	6	2114	MB_dm_hrq1-_13_sga_Y15071.dat	hrq1-	YPL245W	1.00815	-0.02442
23	7	2097	MB_dm_hrq1-_13_sga_Y15071.dat	hrq1-	YPL138C	1.00834	-0.00955
23	8	2380	MB_dm_hrq1-_13_sga_Y15071.dat	hrq1-	YPL138C	#NUM!	#NUM!	status=JK
23	9	1937	MB_dm_hrq1-_13_sga_Y15071.dat	hrq1-	YPL244C	#NUM!	#NUM!	status=JK
23	10	2211	MB_dm_hrq1-_13_sga_Y15071.dat	hrq1-	YPL244C	1.02255	0.01398
23	11	2091	MB_dm_hrq1-_13_sga_Y15071.dat	hrq1-	YPL137C	0.97406	-0.03346
23	12	2147	MB_dm_hrq1-_13_sga_Y15071.dat	hrq1-	YPL137C	1.0056	-0.00194
23	13	2145	MB_dm_hrq1-_13_sga_Y15071.dat	hrq1-	YPL241C	0.99814	-0.00083
23	14	2227	MB_dm_hrq1-_13_sga_Y15071.dat	hrq1-	YPL241C	1.02215	0.02317
23	15	2283	MB_dm_hrq1-_13_sga_Y15071.dat	hrq1-	YPL136W	1.03059	-0.01768
23	16	2262	MB_dm_hrq1-_13_sga_Y15071.dat	hrq1-	YPL136W	1.01874	-0.02953
23	17	1942	MB_dm_hrq1-_13_sga_Y15071.dat	hrq1-	YPL240C	0.88371	-0.04919
23	18	2006	MB_dm_hrq1-_13_sga_Y15071.dat	hrq1-	YPL240C	0.91908	-0.01384
23	19	2381	MB_dm_hrq1-_13_sga_Y15071.dat	hrq1-	YPL135W	1.08266	0.04875
23	20	2343	MB_dm_hrq1-_13_sga_Y15071.dat	hrq1-	YPL135W	1.06597	0.03208
23	21	1529	MB_dm_hrq1-_13_sga_Y15071.dat	hrq1-	YPL239W	0.70265	0.32094
23	22	1253	MB_dm_hrq1-_13_sga_Y15071.dat	hrq1-	YPL239W	#NUM!	#NUM!	status=JK
23	23	2244	MB_dm_hrq1-_13_sga_Y15071.dat	hrq1-	YPL134C	1.04182	-0.01269
23	24	2363	MB_dm_hrq1-_13_sga_Y15071.dat	hrq1-	YPL134C	1.08502	0.03048
23	25	2201	MB_dm_hrq1-_13_sga_Y15071.dat	hrq1-	YPL236C	#NUM!	#NUM!	status=JK
23	26	2254	MB_dm_hrq1-_13_sga_Y15071.dat	hrq1-	YPL236C	1.02611	0.00287
23	27	1839	MB_dm_hrq1-_13_sga_Y15071.dat	hrq1-	YPL133C	0.85082	-0.12331
23	28	2022	MB_dm_hrq1-_13_sga_Y15071.dat	hrq1-	YPL133C	0.93992	-0.03426
23	29	2190	MB_dm_hrq1-_13_sga_Y15071.dat	hrq1-	YPL232W	1.01141	0.01114
23	30	2265	MB_dm_hrq1-_13_sga_Y15071.dat	hrq1-	YPL232W	1.0503	0.05001
23	31	2208	MB_dm_hrq1-_13_sga_Y15071.dat	hrq1-	YPL130W	1.02792	0.01885
23	32	2330	MB_dm_hrq1-_13_sga_Y15071.dat	hrq1-	YPL130W	1.07726	0.06816
23	33	1889	MB_dm_hrq1-_13_sga_Y15071.dat	hrq1-	YPL230W	0.86357	-0.11931
23	34	2167	MB_dm_hrq1-_13_sga_Y15071.dat	hrq1-	YPL230W	0.99265	0.00971
23	35	2164	MB_dm_hrq1-_13_sga_Y15071.dat	hrq1-	YPL127C	1.00562	0.00166
23	36	1631	MB_dm_hrq1-_13_sga_Y15071.dat	hrq1-	YPL127C	#NUM!	#NUM!	status=JK
23	37	2307	MB_dm_hrq1-_13_sga_Y15071.dat	hrq1-	YPL229W	1.07239	0.04715
23	38	2324	MB_dm_hrq1-_13_sga_Y15071.dat	hrq1-	YPL229W	1.06482	0.03958
23	39	2111	MB_dm_hrq1-_13_sga_Y15071.dat	hrq1-	YPL125W	0.95525	-0.00183
23	40	1737	MB_dm_hrq1-_13_sga_Y15071.dat	hrq1-	YPL125W	0.78229	-0.17468
23	41	2424	MB_dm_hrq1-_13_sga_Y15071.dat	hrq1-	YPL227C	1.10056	0.09369
23	42	2309	MB_dm_hrq1-_13_sga_Y15071.dat	hrq1-	YPL227C	1.06711	0.06026
23	43	2017	MB_dm_hrq1-_13_sga_Y15071.dat	hrq1-	YPL123C	0.93139	-0.07566
23	44	2194	MB_dm_hrq1-_13_sga_Y15071.dat	hrq1-	YPL123C	0.99763	-0.00946
23	45	1466	MB_dm_hrq1-_13_sga_Y15071.dat	hrq1-	YPL226W	0.65132	0.07624
23	46	1306	MB_dm_hrq1-_13_sga_Y15071.dat	hrq1-	YPL226W	0.54647	-0.02854
23	47	2627	MB_dm_hrq1-_13_sga_Y15071.dat	hrq1-	YOR202W	1.0013	0.00027
23	48	3003	MB_dm_hrq1-_13_sga_Y15071.dat	hrq1-	YOR202W	1.04463	0.04358
24	1	2967	MB_dm_hrq1-_13_sga_Y15071.dat	hrq1-	YOR202W	1.04912	0.04807
24	2	2633	MB_dm_hrq1-_13_sga_Y15071.dat	hrq1-	YOR202W	1.00873	0.0077
24	3	2226	MB_dm_hrq1-_13_sga_Y15071.dat	hrq1-	YPL139C	0.92224	-0.04582
24	4	2168	MB_dm_hrq1-_13_sga_Y15071.dat	hrq1-	YPL139C	0.9541	-0.01397
24	5	2256	MB_dm_hrq1-_13_sga_Y15071.dat	hrq1-	YPL245W	1.04729	0.01469
24	6	2073	MB_dm_hrq1-_13_sga_Y15071.dat	hrq1-	YPL245W	0.99966	-0.03291
24	7	2018	MB_dm_hrq1-_13_sga_Y15071.dat	hrq1-	YPL138C	0.98237	-0.03551
24	8	1979	MB_dm_hrq1-_13_sga_Y15071.dat	hrq1-	YPL138C	0.95115	-0.06671
24	9	2131	MB_dm_hrq1-_13_sga_Y15071.dat	hrq1-	YPL244C	1.00672	-0.00184
24	10	2103	MB_dm_hrq1-_13_sga_Y15071.dat	hrq1-	YPL244C	0.98576	-0.02278
24	11	1959	MB_dm_hrq1-_13_sga_Y15071.dat	hrq1-	YPL137C	0.9249	-0.08259
24	12	2152	MB_dm_hrq1-_13_sga_Y15071.dat	hrq1-	YPL137C	1.02193	0.01438
24	13	2115	MB_dm_hrq1-_13_sga_Y15071.dat	hrq1-	YPL241C	0.9986	-0.00037
24	14	2230	MB_dm_hrq1-_13_sga_Y15071.dat	hrq1-	YPL241C	1.03908	0.04009
24	15	2227	MB_dm_hrq1-_13_sga_Y15071.dat	hrq1-	YPL136W	1.02108	-0.0272
24	16	2366	MB_dm_hrq1-_13_sga_Y15071.dat	hrq1-	YPL136W	#NUM!	#NUM!	status=JK
24	17	2035	MB_dm_hrq1-_13_sga_Y15071.dat	hrq1-	YPL240C	0.94093	0.008
24	18	2054	MB_dm_hrq1-_13_sga_Y15071.dat	hrq1-	YPL240C	0.95656	0.02361
24	19	2300	MB_dm_hrq1-_13_sga_Y15071.dat	hrq1-	YPL135W	1.06319	0.0293
24	20	2356	MB_dm_hrq1-_13_sga_Y15071.dat	hrq1-	YPL135W	1.08971	0.0558
24	21	1514	MB_dm_hrq1-_13_sga_Y15071.dat	hrq1-	YPL239W	0.70738	0.32567
24	22	1590	MB_dm_hrq1-_13_sga_Y15071.dat	hrq1-	YPL239W	0.74981	0.36808
24	23	2314	MB_dm_hrq1-_13_sga_Y15071.dat	hrq1-	YPL134C	1.09187	0.03733
24	24	2035	MB_dm_hrq1-_13_sga_Y15071.dat	hrq1-	YPL134C	0.94939	-0.10507
24	25	2235	MB_dm_hrq1-_13_sga_Y15071.dat	hrq1-	YPL236C	1.02771	0.00446
24	26	2241	MB_dm_hrq1-_13_sga_Y15071.dat	hrq1-	YPL236C	1.03533	0.01209
24	27	2219	MB_dm_hrq1-_13_sga_Y15071.dat	hrq1-	YPL133C	1.04103	0.0668
24	28	2047	MB_dm_hrq1-_13_sga_Y15071.dat	hrq1-	YPL133C	0.96451	-0.00969
24	29	2205	MB_dm_hrq1-_13_sga_Y15071.dat	hrq1-	YPL232W	1.03199	0.03171
24	30	2059	MB_dm_hrq1-_13_sga_Y15071.dat	hrq1-	YPL232W	0.96717	-0.03307
24	31	2307	MB_dm_hrq1-_13_sga_Y15071.dat	hrq1-	YPL130W	1.08761	0.07851
24	32	2071	MB_dm_hrq1-_13_sga_Y15071.dat	hrq1-	YPL130W	0.96943	-0.03961
24	33	2033	MB_dm_hrq1-_13_sga_Y15071.dat	hrq1-	YPL230W	0.94116	-0.04176
24	34	2025	MB_dm_hrq1-_13_sga_Y15071.dat	hrq1-	YPL230W	0.93976	-0.04316
24	35	2143	MB_dm_hrq1-_13_sga_Y15071.dat	hrq1-	YPL127C	1.00955	0.00559
24	36	2284	MB_dm_hrq1-_13_sga_Y15071.dat	hrq1-	YPL127C	1.08586	0.08186
24	37	2113	MB_dm_hrq1-_13_sga_Y15071.dat	hrq1-	YPL229W	#NUM!	#NUM!	status=JK
24	38	2276	MB_dm_hrq1-_13_sga_Y15071.dat	hrq1-	YPL229W	1.05864	0.03341
24	39	1765	MB_dm_hrq1-_13_sga_Y15071.dat	hrq1-	YPL125W	0.81097	-0.14602
24	40	2002	MB_dm_hrq1-_13_sga_Y15071.dat	hrq1-	YPL125W	0.91582	-0.04123
24	41	2276	MB_dm_hrq1-_13_sga_Y15071.dat	hrq1-	YPL227C	1.04989	0.04305
24	42	2296	MB_dm_hrq1-_13_sga_Y15071.dat	hrq1-	YPL227C	1.07792	0.07107
24	43	2245	MB_dm_hrq1-_13_sga_Y15071.dat	hrq1-	YPL123C	1.05394	0.04681
24	44	2260	MB_dm_hrq1-_13_sga_Y15071.dat	hrq1-	YPL123C	1.0445	0.03738
24	45	1248	MB_dm_hrq1-_13_sga_Y15071.dat	hrq1-	YPL226W	0.56343	-0.01159
24	46	1859	MB_dm_hrq1-_13_sga_Y15071.dat	hrq1-	YPL226W	0.79029	0.21513
24	47	2520	MB_dm_hrq1-_13_sga_Y15071.dat	hrq1-	YOR202W	0.97565	-0.02536
24	48	2612	MB_dm_hrq1-_13_sga_Y15071.dat	hrq1-	YOR202W	0.92294	-0.07804
25	1	2844	MB_dm_hrq1-_13_sga_Y15071.dat	hrq1-	YOR202W	0.99267	-0.00835
25	2	2809	MB_dm_hrq1-_13_sga_Y15071.dat	hrq1-	YOR202W	1.06191	0.06086
25	3	916	MB_dm_hrq1-_13_sga_Y15071.dat	hrq1-	YOR300W	0.37435	-0.00986
25	4	1184	MB_dm_hrq1-_13_sga_Y15071.dat	hrq1-	YOR300W	#NUM!	#NUM!	status=JK
25	5	2209	MB_dm_hrq1-_13_sga_Y15071.dat	hrq1-	YPL026C	1.01096	0.0325
25	6	2145	MB_dm_hrq1-_13_sga_Y15071.dat	hrq1-	YPL026C	1.01931	0.04085
25	7	2059	MB_dm_hrq1-_13_sga_Y15071.dat	hrq1-	YOR299W	0.98893	0.00944
25	8	2150	MB_dm_hrq1-_13_sga_Y15071.dat	hrq1-	YOR299W	1.02094	0.04144
25	9	2237	MB_dm_hrq1-_13_sga_Y15071.dat	hrq1-	YPL025C	1.04501	0.03887
25	10	2265	MB_dm_hrq1-_13_sga_Y15071.dat	hrq1-	YPL025C	1.0505	0.04436
25	11	2083	MB_dm_hrq1-_13_sga_Y15071.dat	hrq1-	YOR298W	0.97343	-0.01982
25	12	2074	MB_dm_hrq1-_13_sga_Y15071.dat	hrq1-	YOR298W	0.97538	-0.01787
25	13	1700	MB_dm_hrq1-_13_sga_Y15071.dat	hrq1-	YPL024W	0.79549	0.00706
25	14	1654	MB_dm_hrq1-_13_sga_Y15071.dat	hrq1-	YPL024W	0.7644	-0.02402
25	15	2142	MB_dm_hrq1-_13_sga_Y15071.dat	hrq1-	YOR298C-A	0.97476	0.00262
25	16	2101	MB_dm_hrq1-_13_sga_Y15071.dat	hrq1-	YOR298C-A	0.95438	-0.01774
25	17	2344	MB_dm_hrq1-_13_sga_Y15071.dat	hrq1-	YPL023C	1.07669	0.0428
25	18	2306	MB_dm_hrq1-_13_sga_Y15071.dat	hrq1-	YPL023C	1.06732	0.03344
25	19	1757	MB_dm_hrq1-_13_sga_Y15071.dat	hrq1-	YOR297C	#NUM!	#NUM!	status=JK
25	20	1433	MB_dm_hrq1-_13_sga_Y15071.dat	hrq1-	YOR297C	0.65912	-0.31805
25	21	1759	MB_dm_hrq1-_13_sga_Y15071.dat	hrq1-	YPL022W	0.81736	-0.02262
25	22	1786	MB_dm_hrq1-_13_sga_Y15071.dat	hrq1-	YPL022W	0.83741	-0.00257
25	23	2349	MB_dm_hrq1-_13_sga_Y15071.dat	hrq1-	YOR296W	1.10157	0.0738
25	24	2208	MB_dm_hrq1-_13_sga_Y15071.dat	hrq1-	YOR296W	1.02334	-0.00439
25	25	2213	MB_dm_hrq1-_13_sga_Y15071.dat	hrq1-	YPL021W	1.01053	-0.01722
25	26	2162	MB_dm_hrq1-_13_sga_Y15071.dat	hrq1-	YPL021W	0.99124	-0.0365
25	27	1036	MB_dm_hrq1-_13_sga_Y15071.dat	hrq1-	YOR293W	0.48201	0.16183
25	28	941	MB_dm_hrq1-_13_sga_Y15071.dat	hrq1-	YOR293W	0.43954	0.11938
25	29	2254	MB_dm_hrq1-_13_sga_Y15071.dat	hrq1-	YPL019C	1.04545	0.00153
25	30	2086	MB_dm_hrq1-_13_sga_Y15071.dat	hrq1-	YPL019C	0.97077	-0.07311
25	31	2345	MB_dm_hrq1-_13_sga_Y15071.dat	hrq1-	YOR292C	1.09509	0.05733
25	32	2248	MB_dm_hrq1-_13_sga_Y15071.dat	hrq1-	YOR292C	#NUM!	#NUM!	status=JK
25	33	2195	MB_dm_hrq1-_13_sga_Y15071.dat	hrq1-	YPL018W	1.00708	-0.02142
25	34	2423	MB_dm_hrq1-_13_sga_Y15071.dat	hrq1-	YPL018W	1.11493	0.08637
25	35	2066	MB_dm_hrq1-_13_sga_Y15071.dat	hrq1-	YOR291W	0.96544	0.0247
25	36	1970	MB_dm_hrq1-_13_sga_Y15071.dat	hrq1-	YOR291W	0.9295	-0.01121
25	37	2210	MB_dm_hrq1-_13_sga_Y15071.dat	hrq1-	YPL017C	1.0349	-0.02821
25	38	2199	MB_dm_hrq1-_13_sga_Y15071.dat	hrq1-	YPL017C	1.01581	-0.04729
25	39	2139	MB_dm_hrq1-_13_sga_Y15071.dat	hrq1-	YOR289W	0.97627	-0.0232
25	40	2280	MB_dm_hrq1-_13_sga_Y15071.dat	hrq1-	YOR289W	1.03608	0.03658
25	41	2063	MB_dm_hrq1-_13_sga_Y15071.dat	hrq1-	YPL014W	0.94533	-0.06768
25	42	1994	MB_dm_hrq1-_13_sga_Y15071.dat	hrq1-	YPL014W	0.92956	-0.08345
25	43	2348	MB_dm_hrq1-_13_sga_Y15071.dat	hrq1-	YOR288C	#NUM!	#NUM!	status=JK
25	44	2223	MB_dm_hrq1-_13_sga_Y15071.dat	hrq1-	YOR288C	1.02023	-0.04179
25	45	2297	MB_dm_hrq1-_13_sga_Y15071.dat	hrq1-	YPL009C	1.02977	-0.00319
25	46	2336	MB_dm_hrq1-_13_sga_Y15071.dat	hrq1-	YPL009C	0.98615	-0.04677
25	47	2388	MB_dm_hrq1-_13_sga_Y15071.dat	hrq1-	YOR202W	0.91816	-0.08281
25	48	2720	MB_dm_hrq1-_13_sga_Y15071.dat	hrq1-	YOR202W	0.95457	-0.04643
26	1	2919	MB_dm_hrq1-_13_sga_Y15071.dat	hrq1-	YOR202W	1.01732	0.01629
26	2	2697	MB_dm_hrq1-_13_sga_Y15071.dat	hrq1-	YOR202W	1.01708	0.01605
26	3	968	MB_dm_hrq1-_13_sga_Y15071.dat	hrq1-	YOR300W	0.39438	0.01016
26	4	873	MB_dm_hrq1-_13_sga_Y15071.dat	hrq1-	YOR300W	0.37738	-0.00683
26	5	2250	MB_dm_hrq1-_13_sga_Y15071.dat	hrq1-	YPL026C	1.02473	0.04627
26	6	2104	MB_dm_hrq1-_13_sga_Y15071.dat	hrq1-	YPL026C	0.99408	0.01563
26	7	2045	MB_dm_hrq1-_13_sga_Y15071.dat	hrq1-	YOR299W	0.97756	-0.00192
26	8	2051	MB_dm_hrq1-_13_sga_Y15071.dat	hrq1-	YOR299W	0.97055	-0.00893
26	9	2207	MB_dm_hrq1-_13_sga_Y15071.dat	hrq1-	YPL025C	1.02902	0.0229
26	10	2205	MB_dm_hrq1-_13_sga_Y15071.dat	hrq1-	YPL025C	1.02222	0.01609
26	11	2062	MB_dm_hrq1-_13_sga_Y15071.dat	hrq1-	YOR298W	0.96388	-0.02937
26	12	1881	MB_dm_hrq1-_13_sga_Y15071.dat	hrq1-	YOR298W	#NUM!	#NUM!	status=JK
26	13	1579	MB_dm_hrq1-_13_sga_Y15071.dat	hrq1-	YPL024W	0.74002	-0.04838
26	14	1604	MB_dm_hrq1-_13_sga_Y15071.dat	hrq1-	YPL024W	0.74306	-0.04534
26	15	2216	MB_dm_hrq1-_13_sga_Y15071.dat	hrq1-	YOR298C-A	1.01161	0.03945
26	16	2104	MB_dm_hrq1-_13_sga_Y15071.dat	hrq1-	YOR298C-A	0.95927	-0.01285
26	17	2152	MB_dm_hrq1-_13_sga_Y15071.dat	hrq1-	YPL023C	#NUM!	#NUM!	status=JK
26	18	2276	MB_dm_hrq1-_13_sga_Y15071.dat	hrq1-	YPL023C	1.05883	0.02495
26	19	1396	MB_dm_hrq1-_13_sga_Y15071.dat	hrq1-	YOR297C	0.64517	-0.33199
26	20	1507	MB_dm_hrq1-_13_sga_Y15071.dat	hrq1-	YOR297C	0.69727	-0.27991
26	21	1682	MB_dm_hrq1-_13_sga_Y15071.dat	hrq1-	YPL022W	0.78646	-0.0535
26	22	1637	MB_dm_hrq1-_13_sga_Y15071.dat	hrq1-	YPL022W	0.77248	-0.06747
26	23	2317	MB_dm_hrq1-_13_sga_Y15071.dat	hrq1-	YOR296W	1.09333	0.06556
26	24	2237	MB_dm_hrq1-_13_sga_Y15071.dat	hrq1-	YOR296W	1.0428	0.01506
26	25	2212	MB_dm_hrq1-_13_sga_Y15071.dat	hrq1-	YPL021W	1.01566	-0.0121
26	26	1993	MB_dm_hrq1-_13_sga_Y15071.dat	hrq1-	YPL021W	#NUM!	#NUM!	status=JK
26	27	1049	MB_dm_hrq1-_13_sga_Y15071.dat	hrq1-	YOR293W	0.49017	0.16998
26	28	913	MB_dm_hrq1-_13_sga_Y15071.dat	hrq1-	YOR293W	0.42816	0.108
26	29	2184	MB_dm_hrq1-_13_sga_Y15071.dat	hrq1-	YPL019C	1.01681	-0.0271
26	30	2131	MB_dm_hrq1-_13_sga_Y15071.dat	hrq1-	YPL019C	0.99522	-0.04868
26	31	2360	MB_dm_hrq1-_13_sga_Y15071.dat	hrq1-	YOR292C	1.10572	0.06795
26	32	2402	MB_dm_hrq1-_13_sga_Y15071.dat	hrq1-	YOR292C	1.11745	0.07967
26	33	2279	MB_dm_hrq1-_13_sga_Y15071.dat	hrq1-	YPL018W	1.04929	0.02077
26	34	2158	MB_dm_hrq1-_13_sga_Y15071.dat	hrq1-	YPL018W	0.99683	-0.03166
26	35	1977	MB_dm_hrq1-_13_sga_Y15071.dat	hrq1-	YOR291W	0.92787	-0.01284
26	36	1869	MB_dm_hrq1-_13_sga_Y15071.dat	hrq1-	YOR291W	0.88612	-0.05458
26	37	2298	MB_dm_hrq1-_13_sga_Y15071.dat	hrq1-	YPL017C	1.08166	0.01852
26	38	2259	MB_dm_hrq1-_13_sga_Y15071.dat	hrq1-	YPL017C	1.04919	-0.01393
26	39	2235	MB_dm_hrq1-_13_sga_Y15071.dat	hrq1-	YOR289W	1.02554	0.02604
26	40	2322	MB_dm_hrq1-_13_sga_Y15071.dat	hrq1-	YOR289W	1.0608	0.06128
26	41	2221	MB_dm_hrq1-_13_sga_Y15071.dat	hrq1-	YPL014W	1.02288	0.00982
26	42	2297	MB_dm_hrq1-_13_sga_Y15071.dat	hrq1-	YPL014W	1.07495	0.06186
26	43	2189	MB_dm_hrq1-_13_sga_Y15071.dat	hrq1-	YOR288C	1.0233	-0.03873
26	44	2189	MB_dm_hrq1-_13_sga_Y15071.dat	hrq1-	YOR288C	1.00692	-0.05509
26	45	2092	MB_dm_hrq1-_13_sga_Y15071.dat	hrq1-	YPL009C	0.93955	-0.09335
26	46	2163	MB_dm_hrq1-_13_sga_Y15071.dat	hrq1-	YPL009C	0.91441	-0.11847
26	47	2335	MB_dm_hrq1-_13_sga_Y15071.dat	hrq1-	YOR202W	0.8988	-0.10217
26	48	2784	MB_dm_hrq1-_13_sga_Y15071.dat	hrq1-	YOR202W	0.97808	-0.02293
27	1	2705	MB_dm_hrq1-_13_sga_Y15071.dat	hrq1-	YOR202W	0.95513	-0.04587
27	2	2526	MB_dm_hrq1-_13_sga_Y15071.dat	hrq1-	YOR202W	0.96382	-0.03719
27	3	2528	MB_dm_hrq1-_13_sga_Y15071.dat	hrq1-	YPL156C	1.04099	-0.00868
27	4	2434	MB_dm_hrq1-_13_sga_Y15071.dat	hrq1-	YPL156C	1.06216	0.01248
27	5	1995	MB_dm_hrq1-_13_sga_Y15071.dat	hrq1-	YPL260W	0.91625	-0.03559
27	6	1990	MB_dm_hrq1-_13_sga_Y15071.dat	hrq1-	YPL260W	0.94709	-0.00477
27	7	2186	MB_dm_hrq1-_13_sga_Y15071.dat	hrq1-	YPL155C	1.05324	-0.02066
27	8	2205	MB_dm_hrq1-_13_sga_Y15071.dat	hrq1-	YPL155C	1.05373	-0.02017
27	9	2042	MB_dm_hrq1-_13_sga_Y15071.dat	hrq1-	YPL259C	0.9637	-0.03916
27	10	2088	MB_dm_hrq1-_13_sga_Y15071.dat	hrq1-	YPL259C	0.98167	-0.0212
27	11	2118	MB_dm_hrq1-_13_sga_Y15071.dat	hrq1-	YPL154C	1.00525	-0.04019
27	12	2206	MB_dm_hrq1-_13_sga_Y15071.dat	hrq1-	YPL154C	1.05517	0.00971
27	13	2018	MB_dm_hrq1-_13_sga_Y15071.dat	hrq1-	YPL258C	0.96219	-0.00509
27	14	1978	MB_dm_hrq1-_13_sga_Y15071.dat	hrq1-	YPL258C	0.93306	-0.0342
27	15	2336	MB_dm_hrq1-_13_sga_Y15071.dat	hrq1-	YPL152W	1.08682	0.0615
27	16	2183	MB_dm_hrq1-_13_sga_Y15071.dat	hrq1-	YPL152W	1.01526	-0.01003
27	17	2187	MB_dm_hrq1-_13_sga_Y15071.dat	hrq1-	YPL257W	1.03028	-0.02313
27	18	2286	MB_dm_hrq1-_13_sga_Y15071.dat	hrq1-	YPL257W	1.08679	0.03335
27	19	1989	MB_dm_hrq1-_13_sga_Y15071.dat	hrq1-	YPL150W	0.93998	0.02327
27	20	2092	MB_dm_hrq1-_13_sga_Y15071.dat	hrq1-	YPL150W	0.99016	0.07343
27	21	2210	MB_dm_hrq1-_13_sga_Y15071.dat	hrq1-	YPL256C	1.0569	0.0434
27	22	2323	MB_dm_hrq1-_13_sga_Y15071.dat	hrq1-	YPL256C	1.12098	0.10744
27	23	1677	MB_dm_hrq1-_13_sga_Y15071.dat	hrq1-	YPL149W	0.80898	-0.09598
27	24	2009	MB_dm_hrq1-_13_sga_Y15071.dat	hrq1-	YPL149W	0.9571	0.05205
27	25	2417	MB_dm_hrq1-_13_sga_Y15071.dat	hrq1-	YPL253C	1.13366	0.09842
27	26	2418	MB_dm_hrq1-_13_sga_Y15071.dat	hrq1-	YPL253C	1.13721	0.10197
27	27	1942	MB_dm_hrq1-_13_sga_Y15071.dat	hrq1-	YPL147W	#NUM!	#NUM!	status=JK
27	28	2234	MB_dm_hrq1-_13_sga_Y15071.dat	hrq1-	YPL147W	1.06851	0.03273
27	29	1627	MB_dm_hrq1-_13_sga_Y15071.dat	hrq1-	YPL250C	0.77247	0.1949
27	30	1316	MB_dm_hrq1-_13_sga_Y15071.dat	hrq1-	YPL250C	#NUM!	#NUM!	status=JK
27	31	1825	MB_dm_hrq1-_13_sga_Y15071.dat	hrq1-	YPL145C	0.87243	-0.12938
27	32	2069	MB_dm_hrq1-_13_sga_Y15071.dat	hrq1-	YPL145C	0.98226	-0.01962
27	33	2121	MB_dm_hrq1-_13_sga_Y15071.dat	hrq1-	YPL249C	0.99672	0.0017
27	34	2154	MB_dm_hrq1-_13_sga_Y15071.dat	hrq1-	YPL249C	1.01562	0.0206
27	35	1699	MB_dm_hrq1-_13_sga_Y15071.dat	hrq1-	YPL144W	0.81418	0.05834
27	36	1729	MB_dm_hrq1-_13_sga_Y15071.dat	hrq1-	YPL144W	0.83718	0.08132
27	37	2201	MB_dm_hrq1-_13_sga_Y15071.dat	hrq1-	YPL248C	#NUM!	#NUM!	status=JK
27	38	2021	MB_dm_hrq1-_13_sga_Y15071.dat	hrq1-	YPL248C	0.95808	-0.03606
27	39	2094	MB_dm_hrq1-_13_sga_Y15071.dat	hrq1-	YPL141C	#NUM!	#NUM!	status=JK
27	40	2356	MB_dm_hrq1-_13_sga_Y15071.dat	hrq1-	YPL141C	1.09793	0.05039
27	41	0	MB_dm_hrq1-_13_sga_Y15071.dat	hrq1-	YPL247C	0	-0.94678
27	42	0	MB_dm_hrq1-_13_sga_Y15071.dat	hrq1-	YPL247C	0	-0.94678
27	43	1623	MB_dm_hrq1-_13_sga_Y15071.dat	hrq1-	YPL140C	0.77038	-0.10657
27	44	1782	MB_dm_hrq1-_13_sga_Y15071.dat	hrq1-	YPL140C	0.83166	-0.04532
27	45	2288	MB_dm_hrq1-_13_sga_Y15071.dat	hrq1-	YPL246C	1.04182	0.08238
27	46	2283	MB_dm_hrq1-_13_sga_Y15071.dat	hrq1-	YPL246C	0.97819	0.01878
27	47	2793	MB_dm_hrq1-_13_sga_Y15071.dat	hrq1-	YOR202W	1.08949	0.08842
27	48	3041	MB_dm_hrq1-_13_sga_Y15071.dat	hrq1-	YOR202W	1.08242	0.08135
28	1	2859	MB_dm_hrq1-_13_sga_Y15071.dat	hrq1-	YOR202W	1.04057	0.03953
28	2	2567	MB_dm_hrq1-_13_sga_Y15071.dat	hrq1-	YOR202W	1.00676	0.00574
28	3	2430	MB_dm_hrq1-_13_sga_Y15071.dat	hrq1-	YPL156C	1.02554	-0.02412
28	4	2307	MB_dm_hrq1-_13_sga_Y15071.dat	hrq1-	YPL156C	1.02857	-0.02109
28	5	2008	MB_dm_hrq1-_13_sga_Y15071.dat	hrq1-	YPL260W	0.93908	-0.01277
28	6	2201	MB_dm_hrq1-_13_sga_Y15071.dat	hrq1-	YPL260W	#NUM!	#NUM!	status=JK
28	7	2271	MB_dm_hrq1-_13_sga_Y15071.dat	hrq1-	YPL155C	1.10793	0.034
28	8	2298	MB_dm_hrq1-_13_sga_Y15071.dat	hrq1-	YPL155C	1.11145	0.03752
28	9	2012	MB_dm_hrq1-_13_sga_Y15071.dat	hrq1-	YPL259C	0.96102	-0.04183
28	10	2107	MB_dm_hrq1-_13_sga_Y15071.dat	hrq1-	YPL259C	1.00262	-0.00027
28	11	2341	MB_dm_hrq1-_13_sga_Y15071.dat	hrq1-	YPL154C	1.12297	0.07747
28	12	2154	MB_dm_hrq1-_13_sga_Y15071.dat	hrq1-	YPL154C	1.03919	-0.00627
28	13	1849	MB_dm_hrq1-_13_sga_Y15071.dat	hrq1-	YPL258C	0.88748	-0.07976
28	14	1831	MB_dm_hrq1-_13_sga_Y15071.dat	hrq1-	YPL258C	0.86774	-0.09949
28	15	2079	MB_dm_hrq1-_13_sga_Y15071.dat	hrq1-	YPL152W	0.96941	-0.05585
28	16	2301	MB_dm_hrq1-_13_sga_Y15071.dat	hrq1-	YPL152W	1.06999	0.04467
28	17	2276	MB_dm_hrq1-_13_sga_Y15071.dat	hrq1-	YPL257W	1.06962	0.01619
28	18	2141	MB_dm_hrq1-_13_sga_Y15071.dat	hrq1-	YPL257W	1.01313	-0.04026
28	19	1891	MB_dm_hrq1-_13_sga_Y15071.dat	hrq1-	YPL150W	0.88756	-0.02911
28	20	1470	MB_dm_hrq1-_13_sga_Y15071.dat	hrq1-	YPL150W	0.69049	-0.22607
28	21	2200	MB_dm_hrq1-_13_sga_Y15071.dat	hrq1-	YPL256C	1.04395	0.03046
28	22	2109	MB_dm_hrq1-_13_sga_Y15071.dat	hrq1-	YPL256C	1.00964	-0.00383
28	23	1952	MB_dm_hrq1-_13_sga_Y15071.dat	hrq1-	YPL149W	0.93531	0.03027
28	24	1870	MB_dm_hrq1-_13_sga_Y15071.dat	hrq1-	YPL149W	0.88631	-0.01869
28	25	2261	MB_dm_hrq1-_13_sga_Y15071.dat	hrq1-	YPL253C	1.05652	0.02132
28	26	2348	MB_dm_hrq1-_13_sga_Y15071.dat	hrq1-	YPL253C	1.10164	0.06642
28	27	2202	MB_dm_hrq1-_13_sga_Y15071.dat	hrq1-	YPL147W	1.04863	0.01287
28	28	2313	MB_dm_hrq1-_13_sga_Y15071.dat	hrq1-	YPL147W	1.10648	0.07068
28	29	1615	MB_dm_hrq1-_13_sga_Y15071.dat	hrq1-	YPL250C	0.76782	0.19026
28	30	1563	MB_dm_hrq1-_13_sga_Y15071.dat	hrq1-	YPL250C	0.74463	0.16708
28	31	1922	MB_dm_hrq1-_13_sga_Y15071.dat	hrq1-	YPL145C	0.91759	-0.08424
28	32	2142	MB_dm_hrq1-_13_sga_Y15071.dat	hrq1-	YPL145C	1.01229	0.0104
28	33	2190	MB_dm_hrq1-_13_sga_Y15071.dat	hrq1-	YPL249C	1.02115	0.02612
28	34	2202	MB_dm_hrq1-_13_sga_Y15071.dat	hrq1-	YPL249C	1.02696	0.03193
28	35	1419	MB_dm_hrq1-_13_sga_Y15071.dat	hrq1-	YPL144W	#NUM!	#NUM!	status=JK
28	36	1757	MB_dm_hrq1-_13_sga_Y15071.dat	hrq1-	YPL144W	0.83678	0.08092
28	37	1994	MB_dm_hrq1-_13_sga_Y15071.dat	hrq1-	YPL248C	0.93993	-0.0542
28	38	2090	MB_dm_hrq1-_13_sga_Y15071.dat	hrq1-	YPL248C	0.96949	-0.02466
28	39	2336	MB_dm_hrq1-_13_sga_Y15071.dat	hrq1-	YPL141C	1.07045	0.02292
28	40	2325	MB_dm_hrq1-_13_sga_Y15071.dat	hrq1-	YPL141C	1.06096	0.01344
28	41	2200	MB_dm_hrq1-_13_sga_Y15071.dat	hrq1-	YPL247C	1.01163	0.06428
28	42	1353	MB_dm_hrq1-_13_sga_Y15071.dat	hrq1-	YPL247C	0.63218	-0.31496
28	43	1693	MB_dm_hrq1-_13_sga_Y15071.dat	hrq1-	YPL140C	0.7927	-0.08426
28	44	1825	MB_dm_hrq1-_13_sga_Y15071.dat	hrq1-	YPL140C	0.84371	-0.03328
28	45	2037	MB_dm_hrq1-_13_sga_Y15071.dat	hrq1-	YPL246C	0.92254	-0.03684
28	46	2222	MB_dm_hrq1-_13_sga_Y15071.dat	hrq1-	YPL246C	0.9507	-0.0087
28	47	2689	MB_dm_hrq1-_13_sga_Y15071.dat	hrq1-	YOR202W	1.05092	0.04987
28	48	2863	MB_dm_hrq1-_13_sga_Y15071.dat	hrq1-	YOR202W	1.0242	0.02317
29	1	2825	MB_dm_hrq1-_13_sga_Y15071.dat	hrq1-	YOR202W	1.07366	0.0726
29	2	2683	MB_dm_hrq1-_13_sga_Y15071.dat	hrq1-	YOR202W	1.09575	0.09468
29	3	1526	MB_dm_hrq1-_13_sga_Y15071.dat	hrq1-	YOR312C	#NUM!	#NUM!	status=JK
29	4	1632	MB_dm_hrq1-_13_sga_Y15071.dat	hrq1-	YOR312C	0.75321	-0.01857
29	5	2145	MB_dm_hrq1-_13_sga_Y15071.dat	hrq1-	YPL046C	1.03507	-0.02016
29	6	2034	MB_dm_hrq1-_13_sga_Y15071.dat	hrq1-	YPL046C	1.01022	-0.04499
29	7	2020	MB_dm_hrq1-_13_sga_Y15071.dat	hrq1-	YOR311C	1.01081	0.0349
29	8	1846	MB_dm_hrq1-_13_sga_Y15071.dat	hrq1-	YOR311C	#NUM!	#NUM!	status=JK
29	9	2131	MB_dm_hrq1-_13_sga_Y15071.dat	hrq1-	YPL041C	1.04263	-0.00838
29	10	2120	MB_dm_hrq1-_13_sga_Y15071.dat	hrq1-	YPL041C	1.03293	-0.01807
29	11	1530	MB_dm_hrq1-_13_sga_Y15071.dat	hrq1-	YOR309C	0.75038	-0.19416
29	12	1770	MB_dm_hrq1-_13_sga_Y15071.dat	hrq1-	YOR309C	0.87125	-0.07336
29	13	2201	MB_dm_hrq1-_13_sga_Y15071.dat	hrq1-	YPL039W	1.07587	-0.02202
29	14	2234	MB_dm_hrq1-_13_sga_Y15071.dat	hrq1-	YPL039W	1.07615	-0.02173
29	15	2017	MB_dm_hrq1-_13_sga_Y15071.dat	hrq1-	YOR308C	0.95381	-0.02523
29	16	1990	MB_dm_hrq1-_13_sga_Y15071.dat	hrq1-	YOR308C	0.93628	-0.04275
29	17	2298	MB_dm_hrq1-_13_sga_Y15071.dat	hrq1-	YPL038W	1.09042	0.01003
29	18	2062	MB_dm_hrq1-_13_sga_Y15071.dat	hrq1-	YPL038W	0.98345	-0.09688
29	19	2088	MB_dm_hrq1-_13_sga_Y15071.dat	hrq1-	YOR307C	0.98605	0.03113
29	20	1762	MB_dm_hrq1-_13_sga_Y15071.dat	hrq1-	YOR307C	0.83227	-0.12256
29	21	2157	MB_dm_hrq1-_13_sga_Y15071.dat	hrq1-	YPL037C	1.02926	0.01421
29	22	2181	MB_dm_hrq1-_13_sga_Y15071.dat	hrq1-	YPL037C	1.04981	0.03474
29	23	2135	MB_dm_hrq1-_13_sga_Y15071.dat	hrq1-	YOR306C	1.02959	0.01982
29	24	2089	MB_dm_hrq1-_13_sga_Y15071.dat	hrq1-	YOR306C	0.99797	-0.01179
29	25	1095	MB_dm_hrq1-_13_sga_Y15071.dat	hrq1-	YPL036W	0.51638	-0.41502
29	26	1415	MB_dm_hrq1-_13_sga_Y15071.dat	hrq1-	YPL036W	0.67076	-0.26072
29	27	128	MB_dm_hrq1-_13_sga_Y15071.dat	hrq1-	YOR303W	0.06165	-0.00471
29	28	127	MB_dm_hrq1-_13_sga_Y15071.dat	hrq1-	YOR303W	0.06151	-0.00485
29	29	2216	MB_dm_hrq1-_13_sga_Y15071.dat	hrq1-	YPL034W	1.0677	-0.00364
29	30	2087	MB_dm_hrq1-_13_sga_Y15071.dat	hrq1-	YPL034W	1.00622	-0.06509
29	31	2126	MB_dm_hrq1-_13_sga_Y15071.dat	hrq1-	YOR304W	1.02589	0.01327
29	32	2160	MB_dm_hrq1-_13_sga_Y15071.dat	hrq1-	YOR304W	1.02874	0.01613
29	33	2099	MB_dm_hrq1-_13_sga_Y15071.dat	hrq1-	YPL033C	0.98333	-0.01272
29	34	2081	MB_dm_hrq1-_13_sga_Y15071.dat	hrq1-	YPL033C	0.97237	-0.02367
29	35	2133	MB_dm_hrq1-_13_sga_Y15071.dat	hrq1-	YOR304C-A	1.0078	-0.02438
29	36	2217	MB_dm_hrq1-_13_sga_Y15071.dat	hrq1-	YOR304C-A	#NUM!	#NUM!	status=JK
29	37	2043	MB_dm_hrq1-_13_sga_Y15071.dat	hrq1-	YPL032C	0.95777	0.04026
29	38	1878	MB_dm_hrq1-_13_sga_Y15071.dat	hrq1-	YPL032C	0.86476	-0.0527
29	39	194	MB_dm_hrq1-_13_sga_Y15071.dat	hrq1-	YOR302W	#NUM!	#NUM!	status=JK
29	40	131	MB_dm_hrq1-_13_sga_Y15071.dat	hrq1-	YOR302W	0.0594	0.00811
29	41	2214	MB_dm_hrq1-_13_sga_Y15071.dat	hrq1-	YPL030W	1.01311	0.17431
29	42	1881	MB_dm_hrq1-_13_sga_Y15071.dat	hrq1-	YPL030W	0.87629	0.03757
29	43	2280	MB_dm_hrq1-_13_sga_Y15071.dat	hrq1-	YOR301W	#NUM!	#NUM!	status=JK
29	44	2154	MB_dm_hrq1-_13_sga_Y15071.dat	hrq1-	YOR301W	1.00053	-0.01962
29	45	2047	MB_dm_hrq1-_13_sga_Y15071.dat	hrq1-	YPL027W	0.93502	-0.05098
29	46	2327	MB_dm_hrq1-_13_sga_Y15071.dat	hrq1-	YPL027W	1.00788	0.02184
29	47	2572	MB_dm_hrq1-_13_sga_Y15071.dat	hrq1-	YOR202W	1.02077	0.01974
29	48	2774	MB_dm_hrq1-_13_sga_Y15071.dat	hrq1-	YOR202W	1.0107	0.00967
30	1	2783	MB_dm_hrq1-_13_sga_Y15071.dat	hrq1-	YOR202W	1.10337	0.10228
30	2	2512	MB_dm_hrq1-_13_sga_Y15071.dat	hrq1-	YOR202W	1.06731	0.06625
30	3	1661	MB_dm_hrq1-_13_sga_Y15071.dat	hrq1-	YOR312C	0.75511	-0.01667
30	4	1595	MB_dm_hrq1-_13_sga_Y15071.dat	hrq1-	YOR312C	0.76139	-0.01039
30	5	2145	MB_dm_hrq1-_13_sga_Y15071.dat	hrq1-	YPL046C	1.06726	0.01201
30	6	2128	MB_dm_hrq1-_13_sga_Y15071.dat	hrq1-	YPL046C	1.08624	0.03098
30	7	2000	MB_dm_hrq1-_13_sga_Y15071.dat	hrq1-	YOR311C	1.02621	0.0503
30	8	2025	MB_dm_hrq1-_13_sga_Y15071.dat	hrq1-	YOR311C	1.02792	0.052
30	9	2193	MB_dm_hrq1-_13_sga_Y15071.dat	hrq1-	YPL041C	1.0986	0.04756
30	10	2155	MB_dm_hrq1-_13_sga_Y15071.dat	hrq1-	YPL041C	1.07454	0.02351
30	11	1894	MB_dm_hrq1-_13_sga_Y15071.dat	hrq1-	YOR309C	0.94919	0.00454
30	12	1785	MB_dm_hrq1-_13_sga_Y15071.dat	hrq1-	YOR309C	0.89591	-0.04871
30	13	2242	MB_dm_hrq1-_13_sga_Y15071.dat	hrq1-	YPL039W	1.11538	0.01748
30	14	2276	MB_dm_hrq1-_13_sga_Y15071.dat	hrq1-	YPL039W	1.11382	0.01591
30	15	2139	MB_dm_hrq1-_13_sga_Y15071.dat	hrq1-	YOR308C	1.02526	0.04618
30	16	1925	MB_dm_hrq1-_13_sga_Y15071.dat	hrq1-	YOR308C	0.91605	-0.06297
30	17	2230	MB_dm_hrq1-_13_sga_Y15071.dat	hrq1-	YPL038W	1.06805	-0.01233
30	18	2003	MB_dm_hrq1-_13_sga_Y15071.dat	hrq1-	YPL038W	0.96267	-0.11765
30	19	1894	MB_dm_hrq1-_13_sga_Y15071.dat	hrq1-	YOR307C	0.89989	-0.05498
30	20	1963	MB_dm_hrq1-_13_sga_Y15071.dat	hrq1-	YOR307C	0.9325	-0.02239
30	21	2108	MB_dm_hrq1-_13_sga_Y15071.dat	hrq1-	YPL037C	1.01183	-0.00321
30	22	2132	MB_dm_hrq1-_13_sga_Y15071.dat	hrq1-	YPL037C	1.03233	0.01728
30	23	2032	MB_dm_hrq1-_13_sga_Y15071.dat	hrq1-	YOR306C	0.98682	-0.02293
30	24	2109	MB_dm_hrq1-_13_sga_Y15071.dat	hrq1-	YOR306C	1.01625	0.00648
30	25	1585	MB_dm_hrq1-_13_sga_Y15071.dat	hrq1-	YPL036W	0.7549	-0.17663
30	26	1808	MB_dm_hrq1-_13_sga_Y15071.dat	hrq1-	YPL036W	0.86676	-0.06484
30	27	127	MB_dm_hrq1-_13_sga_Y15071.dat	hrq1-	YOR303W	0.06193	-0.00444
30	28	122	MB_dm_hrq1-_13_sga_Y15071.dat	hrq1-	YOR303W	#NUM!	#NUM!	status=JK
30	29	2136	MB_dm_hrq1-_13_sga_Y15071.dat	hrq1-	YPL034W	1.04373	-0.0276
30	30	2153	MB_dm_hrq1-_13_sga_Y15071.dat	hrq1-	YPL034W	1.05134	-0.02
30	31	2231	MB_dm_hrq1-_13_sga_Y15071.dat	hrq1-	YOR304W	1.08888	0.07623
30	32	2203	MB_dm_hrq1-_13_sga_Y15071.dat	hrq1-	YOR304W	1.05823	0.04559
30	33	2214	MB_dm_hrq1-_13_sga_Y15071.dat	hrq1-	YPL033C	1.04311	0.04704
30	34	2136	MB_dm_hrq1-_13_sga_Y15071.dat	hrq1-	YPL033C	1.00102	0.00496
30	35	2132	MB_dm_hrq1-_13_sga_Y15071.dat	hrq1-	YOR304C-A	1.00806	-0.02413
30	36	2141	MB_dm_hrq1-_13_sga_Y15071.dat	hrq1-	YOR304C-A	1.01496	-0.01724
30	37	1996	MB_dm_hrq1-_13_sga_Y15071.dat	hrq1-	YPL032C	0.93208	0.01458
30	38	1698	MB_dm_hrq1-_13_sga_Y15071.dat	hrq1-	YPL032C	0.77749	-0.13992
30	39	140	MB_dm_hrq1-_13_sga_Y15071.dat	hrq1-	YOR302W	0.06337	0.01208
30	40	135	MB_dm_hrq1-_13_sga_Y15071.dat	hrq1-	YOR302W	0.06091	0.00962
30	41	2151	MB_dm_hrq1-_13_sga_Y15071.dat	hrq1-	YPL030W	0.98083	0.14205
30	42	1993	MB_dm_hrq1-_13_sga_Y15071.dat	hrq1-	YPL030W	0.92684	0.08809
30	43	2109	MB_dm_hrq1-_13_sga_Y15071.dat	hrq1-	YOR301W	0.98979	-0.03035
30	44	2102	MB_dm_hrq1-_13_sga_Y15071.dat	hrq1-	YOR301W	0.98165	-0.03849
30	45	2303	MB_dm_hrq1-_13_sga_Y15071.dat	hrq1-	YPL027W	1.06144	0.07537
30	46	2224	MB_dm_hrq1-_13_sga_Y15071.dat	hrq1-	YPL027W	0.97535	-0.01068
30	47	2196	MB_dm_hrq1-_13_sga_Y15071.dat	hrq1-	YOR202W	0.88512	-0.11584
30	48	2561	MB_dm_hrq1-_13_sga_Y15071.dat	hrq1-	YOR202W	0.95033	-0.05066
31	1	2359	MB_dm_hrq1-_13_sga_Y15071.dat	hrq1-	YOR202W	0.95161	-0.04939
31	2	2481	MB_dm_hrq1-_13_sga_Y15071.dat	hrq1-	YOR202W	1.06966	0.0686
31	3	2663	MB_dm_hrq1-_13_sga_Y15071.dat	hrq1-	YOR202W	1.22508	0.22393
31	4	2555	MB_dm_hrq1-_13_sga_Y15071.dat	hrq1-	YOR202W	1.23065	0.2295
31	5	2332	MB_dm_hrq1-_13_sga_Y15071.dat	hrq1-	YOR202W	1.16724	0.16612
31	6	2211	MB_dm_hrq1-_13_sga_Y15071.dat	hrq1-	YOR202W	1.13181	0.13071
31	7	2330	MB_dm_hrq1-_13_sga_Y15071.dat	hrq1-	YOR202W	1.19595	0.19481
31	8	2398	MB_dm_hrq1-_13_sga_Y15071.dat	hrq1-	YOR202W	1.21636	0.21522
31	9	2179	MB_dm_hrq1-_13_sga_Y15071.dat	hrq1-	YOR202W	1.09028	0.08921
31	10	2210	MB_dm_hrq1-_13_sga_Y15071.dat	hrq1-	YOR202W	1.10006	0.09898
31	11	2299	MB_dm_hrq1-_13_sga_Y15071.dat	hrq1-	YOR202W	1.14854	0.14743
31	12	2240	MB_dm_hrq1-_13_sga_Y15071.dat	hrq1-	YOR202W	1.11847	0.11738
31	13	2257	MB_dm_hrq1-_13_sga_Y15071.dat	hrq1-	YOR202W	1.11485	0.11376
31	14	2287	MB_dm_hrq1-_13_sga_Y15071.dat	hrq1-	YOR202W	1.10909	0.10801
31	15	2234	MB_dm_hrq1-_13_sga_Y15071.dat	hrq1-	YOR202W	1.05871	0.05766
31	16	2249	MB_dm_hrq1-_13_sga_Y15071.dat	hrq1-	YOR202W	1.05587	0.05481
31	17	2166	MB_dm_hrq1-_13_sga_Y15071.dat	hrq1-	YOR202W	1.0215	0.02047
31	18	2044	MB_dm_hrq1-_13_sga_Y15071.dat	hrq1-	YOR202W	0.96551	-0.03549
31	19	2122	MB_dm_hrq1-_13_sga_Y15071.dat	hrq1-	YOR202W	0.98939	-0.01162
31	20	1967	MB_dm_hrq1-_13_sga_Y15071.dat	hrq1-	YOR202W	0.91646	-0.08452
31	21	1909	MB_dm_hrq1-_13_sga_Y15071.dat	hrq1-	YOR202W	0.89863	-0.10234
31	22	1881	MB_dm_hrq1-_13_sga_Y15071.dat	hrq1-	YOR202W	0.8934	-0.10756
31	23	2069	MB_dm_hrq1-_13_sga_Y15071.dat	hrq1-	YOR202W	0.98653	-0.01448
31	24	1819	MB_dm_hrq1-_13_sga_Y15071.dat	hrq1-	YOR202W	0.86188	-0.13907
31	25	2119	MB_dm_hrq1-_13_sga_Y15071.dat	hrq1-	YOR202W	0.99364	-0.00737
31	26	2260	MB_dm_hrq1-_13_sga_Y15071.dat	hrq1-	YOR202W	1.06808	0.06701
31	27	2130	MB_dm_hrq1-_13_sga_Y15071.dat	hrq1-	YOR202W	1.02533	0.0243
31	28	2071	MB_dm_hrq1-_13_sga_Y15071.dat	hrq1-	YOR202W	1.00445	0.00342
31	29	2276	MB_dm_hrq1-_13_sga_Y15071.dat	hrq1-	YOR202W	1.1	0.09892
31	30	2068	MB_dm_hrq1-_13_sga_Y15071.dat	hrq1-	YOR202W	0.99783	-0.0032
31	31	1394	MB_dm_hrq1-_13_sga_Y15071.dat	hrq1-	YOR202W	0.67143	-0.32941
31	32	1633	MB_dm_hrq1-_13_sga_Y15071.dat	hrq1-	YOR202W	0.77217	-0.22872
31	33	1890	MB_dm_hrq1-_13_sga_Y15071.dat	hrq1-	YOR202W	0.87429	-0.12666
31	34	2034	MB_dm_hrq1-_13_sga_Y15071.dat	hrq1-	YOR202W	0.93367	-0.06731
31	35	1939	MB_dm_hrq1-_13_sga_Y15071.dat	hrq1-	YOR202W	0.89598	-0.10499
31	36	1692	MB_dm_hrq1-_13_sga_Y15071.dat	hrq1-	YOR202W	0.7823	-0.2186
31	37	2157	MB_dm_hrq1-_13_sga_Y15071.dat	hrq1-	YOR202W	0.98042	-0.02059
31	38	2225	MB_dm_hrq1-_13_sga_Y15071.dat	hrq1-	YOR202W	0.99001	-0.01101
31	39	2233	MB_dm_hrq1-_13_sga_Y15071.dat	hrq1-	YOR202W	0.98252	-0.01849
31	40	2153	MB_dm_hrq1-_13_sga_Y15071.dat	hrq1-	YOR202W	0.9447	-0.05629
31	41	1931	MB_dm_hrq1-_13_sga_Y15071.dat	hrq1-	YOR202W	0.85737	-0.14357
31	42	1751	MB_dm_hrq1-_13_sga_Y15071.dat	hrq1-	YOR202W	0.79411	-0.2068
31	43	2061	MB_dm_hrq1-_13_sga_Y15071.dat	hrq1-	YOR202W	0.94607	-0.05492
31	44	2364	MB_dm_hrq1-_13_sga_Y15071.dat	hrq1-	YOR202W	1.0838	0.08273
31	45	1580	MB_dm_hrq1-_13_sga_Y15071.dat	hrq1-	YOR202W	0.71726	-0.2836
31	46	1965	MB_dm_hrq1-_13_sga_Y15071.dat	hrq1-	YOR202W	0.85158	-0.14936
31	47	1964	MB_dm_hrq1-_13_sga_Y15071.dat	hrq1-	YOR202W	#NUM!	#NUM!	status=JK
31	48	2677	MB_dm_hrq1-_13_sga_Y15071.dat	hrq1-	YOR202W	0.98719	-0.01383
32	1	3234	MB_dm_hrq1-_13_sga_Y15071.dat	hrq1-	YOR202W	0.85279	-0.14815
32	2	2854	MB_dm_hrq1-_13_sga_Y15071.dat	hrq1-	YOR202W	0.80229	-0.19862
32	3	3027	MB_dm_hrq1-_13_sga_Y15071.dat	hrq1-	YOR202W	0.90562	-0.09535
32	4	2719	MB_dm_hrq1-_13_sga_Y15071.dat	hrq1-	YOR202W	0.8494	-0.15154
32	5	2779	MB_dm_hrq1-_13_sga_Y15071.dat	hrq1-	YOR202W	0.89961	-0.10136
32	6	3046	MB_dm_hrq1-_13_sga_Y15071.dat	hrq1-	YOR202W	1.00543	0.0044
32	7	2818	MB_dm_hrq1-_13_sga_Y15071.dat	hrq1-	YOR202W	0.93045	-0.07053
32	8	2676	MB_dm_hrq1-_13_sga_Y15071.dat	hrq1-	YOR202W	0.87228	-0.12867
32	9	2979	MB_dm_hrq1-_13_sga_Y15071.dat	hrq1-	YOR202W	0.95747	-0.04353
32	10	2824	MB_dm_hrq1-_13_sga_Y15071.dat	hrq1-	YOR202W	0.90247	-0.0985
32	11	2752	MB_dm_hrq1-_13_sga_Y15071.dat	hrq1-	YOR202W	0.88148	-0.11948
32	12	3023	MB_dm_hrq1-_13_sga_Y15071.dat	hrq1-	YOR202W	0.96577	-0.03523
32	13	3222	MB_dm_hrq1-_13_sga_Y15071.dat	hrq1-	YOR202W	1.01621	0.01518
32	14	3283	MB_dm_hrq1-_13_sga_Y15071.dat	hrq1-	YOR202W	1.01459	0.01356
32	15	3148	MB_dm_hrq1-_13_sga_Y15071.dat	hrq1-	YOR202W	0.94877	-0.05223
32	16	3315	MB_dm_hrq1-_13_sga_Y15071.dat	hrq1-	YOR202W	0.98781	-0.01321
32	17	3312	MB_dm_hrq1-_13_sga_Y15071.dat	hrq1-	YOR202W	0.98951	-0.01151
32	18	3189	MB_dm_hrq1-_13_sga_Y15071.dat	hrq1-	YOR202W	0.95267	-0.04832
32	19	3683	MB_dm_hrq1-_13_sga_Y15071.dat	hrq1-	YOR202W	1.08427	0.0832
32	20	3538	MB_dm_hrq1-_13_sga_Y15071.dat	hrq1-	YOR202W	1.04011	0.03906
32	21	3246	MB_dm_hrq1-_13_sga_Y15071.dat	hrq1-	YOR202W	0.96395	-0.03705
32	22	3518	MB_dm_hrq1-_13_sga_Y15071.dat	hrq1-	YOR202W	1.0541	0.05305
32	23	3151	MB_dm_hrq1-_13_sga_Y15071.dat	hrq1-	YOR202W	0.94861	-0.05239
32	24	3526	MB_dm_hrq1-_13_sga_Y15071.dat	hrq1-	YOR202W	1.05611	0.05505
32	25	3379	MB_dm_hrq1-_13_sga_Y15071.dat	hrq1-	YOR202W	1.00275	0.00173
32	26	3469	MB_dm_hrq1-_13_sga_Y15071.dat	hrq1-	YOR202W	1.03891	0.03786
32	27	3605	MB_dm_hrq1-_13_sga_Y15071.dat	hrq1-	YOR202W	1.10107	0.09999
32	28	3372	MB_dm_hrq1-_13_sga_Y15071.dat	hrq1-	YOR202W	1.03885	0.0378
32	29	3465	MB_dm_hrq1-_13_sga_Y15071.dat	hrq1-	YOR202W	1.06494	0.06388
32	30	2903	MB_dm_hrq1-_13_sga_Y15071.dat	hrq1-	YOR202W	0.8901	-0.11086
32	31	3493	MB_dm_hrq1-_13_sga_Y15071.dat	hrq1-	YOR202W	1.06821	0.06715
32	32	3390	MB_dm_hrq1-_13_sga_Y15071.dat	hrq1-	YOR202W	1.01563	0.0146
32	33	3484	MB_dm_hrq1-_13_sga_Y15071.dat	hrq1-	YOR202W	1.01877	0.01774
32	34	3587	MB_dm_hrq1-_13_sga_Y15071.dat	hrq1-	YOR202W	1.0385	0.03745
32	35	3568	MB_dm_hrq1-_13_sga_Y15071.dat	hrq1-	YOR202W	1.03749	0.03645
32	36	3589	MB_dm_hrq1-_13_sga_Y15071.dat	hrq1-	YOR202W	1.04193	0.04088
32	37	3996	MB_dm_hrq1-_13_sga_Y15071.dat	hrq1-	YOR202W	1.13818	0.13708
32	38	3868	MB_dm_hrq1-_13_sga_Y15071.dat	hrq1-	YOR202W	1.07681	0.07574
32	39	3488	MB_dm_hrq1-_13_sga_Y15071.dat	hrq1-	YOR202W	0.96053	-0.04047
32	40	3651	MB_dm_hrq1-_13_sga_Y15071.dat	hrq1-	YOR202W	1.00302	0.002
32	41	3844	MB_dm_hrq1-_13_sga_Y15071.dat	hrq1-	YOR202W	1.06976	0.0687
32	42	3865	MB_dm_hrq1-_13_sga_Y15071.dat	hrq1-	YOR202W	1.10026	0.09919
32	43	3604	MB_dm_hrq1-_13_sga_Y15071.dat	hrq1-	YOR202W	1.0411	0.04005
32	44	3601	MB_dm_hrq1-_13_sga_Y15071.dat	hrq1-	YOR202W	1.04217	0.04112
32	45	3384	MB_dm_hrq1-_13_sga_Y15071.dat	hrq1-	YOR202W	0.97264	-0.02837
32	46	3683	MB_dm_hrq1-_13_sga_Y15071.dat	hrq1-	YOR202W	1.01339	0.01236
32	47	3812	MB_dm_hrq1-_13_sga_Y15071.dat	hrq1-	YOR202W	0.96913	-0.03187
32	48	4394	MB_dm_hrq1-_13_sga_Y15071.dat	hrq1-	YOR202W	1.0334	0.03236

## Sheet: MB_dm_hrq1 _10_sga_Y15071.dat
Row	Column	Raw colony size	Plate id / file name	Query	Array	Normalized colony size	Score	Additional information
1	3	2945	MB_dm_hrq1-_10_sga_Y15071.dat	hrq1-	YOR202W	1.06434	0.06373
1	4	2966	MB_dm_hrq1-_10_sga_Y15071.dat	hrq1-	YOR202W	1.06143	0.06082
1	5	3234	MB_dm_hrq1-_10_sga_Y15071.dat	hrq1-	YOR202W	1.13923	0.13858
1	6	3340	MB_dm_hrq1-_10_sga_Y15071.dat	hrq1-	YOR202W	1.13083	0.13017
1	7	3399	MB_dm_hrq1-_10_sga_Y15071.dat	hrq1-	YOR202W	1.08484	0.08422
1	8	3548	MB_dm_hrq1-_10_sga_Y15071.dat	hrq1-	YOR202W	1.09771	0.09707
1	9	3488	MB_dm_hrq1-_10_sga_Y15071.dat	hrq1-	YOR202W	1.06757	0.06696
1	10	3593	MB_dm_hrq1-_10_sga_Y15071.dat	hrq1-	YOR202W	1.08661	0.08598
1	11	3608	MB_dm_hrq1-_10_sga_Y15071.dat	hrq1-	YOR202W	1.08507	0.08444
1	12	3489	MB_dm_hrq1-_10_sga_Y15071.dat	hrq1-	YOR202W	1.04813	0.04753
1	13	3553	MB_dm_hrq1-_10_sga_Y15071.dat	hrq1-	YOR202W	1.08424	0.08362
1	14	3532	MB_dm_hrq1-_10_sga_Y15071.dat	hrq1-	YOR202W	1.09028	0.08965
1	15	2841	MB_dm_hrq1-_10_sga_Y15071.dat	hrq1-	YOR202W	0.87532	-0.12518
1	16	3002	MB_dm_hrq1-_10_sga_Y15071.dat	hrq1-	YOR202W	0.9193	-0.08123
1	17	3596	MB_dm_hrq1-_10_sga_Y15071.dat	hrq1-	YOR202W	1.08754	0.08691
1	18	3509	MB_dm_hrq1-_10_sga_Y15071.dat	hrq1-	YOR202W	1.04805	0.04745
1	19	3673	MB_dm_hrq1-_10_sga_Y15071.dat	hrq1-	YOR202W	1.07448	0.07386
1	20	3604	MB_dm_hrq1-_10_sga_Y15071.dat	hrq1-	YOR202W	1.02868	0.02808
1	21	3327	MB_dm_hrq1-_10_sga_Y15071.dat	hrq1-	YOR202W	0.92595	-0.07459
1	22	3808	MB_dm_hrq1-_10_sga_Y15071.dat	hrq1-	YOR202W	1.05668	0.05607
1	23	3459	MB_dm_hrq1-_10_sga_Y15071.dat	hrq1-	YOR202W	0.96316	-0.03739
1	24	3450	MB_dm_hrq1-_10_sga_Y15071.dat	hrq1-	YOR202W	0.96093	-0.03963
1	25	3557	MB_dm_hrq1-_10_sga_Y15071.dat	hrq1-	YOR202W	0.98381	-0.01676
1	26	3543	MB_dm_hrq1-_10_sga_Y15071.dat	hrq1-	YOR202W	0.98409	-0.01648
1	27	3426	MB_dm_hrq1-_10_sga_Y15071.dat	hrq1-	YOR202W	0.95953	-0.04103
1	28	3502	MB_dm_hrq1-_10_sga_Y15071.dat	hrq1-	YOR202W	0.98965	-0.01092
1	29	3464	MB_dm_hrq1-_10_sga_Y15071.dat	hrq1-	YOR202W	0.98598	-0.01459
1	30	3341	MB_dm_hrq1-_10_sga_Y15071.dat	hrq1-	YOR202W	0.95884	-0.04171
1	31	3378	MB_dm_hrq1-_10_sga_Y15071.dat	hrq1-	YOR202W	#NUM!	#NUM!	status=JK
1	32	3567	MB_dm_hrq1-_10_sga_Y15071.dat	hrq1-	YOR202W	1.02874	0.02815
1	33	3229	MB_dm_hrq1-_10_sga_Y15071.dat	hrq1-	YOR202W	0.93408	-0.06646
1	34	3345	MB_dm_hrq1-_10_sga_Y15071.dat	hrq1-	YOR202W	0.98646	-0.01411
1	35	3098	MB_dm_hrq1-_10_sga_Y15071.dat	hrq1-	YOR202W	0.93477	-0.06577
1	36	2671	MB_dm_hrq1-_10_sga_Y15071.dat	hrq1-	YOR202W	0.8234	-0.17708
1	37	3360	MB_dm_hrq1-_10_sga_Y15071.dat	hrq1-	YOR202W	1.04808	0.04748
1	38	2917	MB_dm_hrq1-_10_sga_Y15071.dat	hrq1-	YOR202W	#NUM!	#NUM!	status=JK
1	39	2788	MB_dm_hrq1-_10_sga_Y15071.dat	hrq1-	YOR202W	#NUM!	#NUM!	status=JK
1	40	3363	MB_dm_hrq1-_10_sga_Y15071.dat	hrq1-	YOR202W	1.05824	0.05763
1	41	2904	MB_dm_hrq1-_10_sga_Y15071.dat	hrq1-	YOR202W	0.91396	-0.08657
1	42	2857	MB_dm_hrq1-_10_sga_Y15071.dat	hrq1-	YOR202W	0.90666	-0.09387
1	43	2757	MB_dm_hrq1-_10_sga_Y15071.dat	hrq1-	YOR202W	0.88586	-0.11466
1	44	2585	MB_dm_hrq1-_10_sga_Y15071.dat	hrq1-	YOR202W	0.83826	-0.16223
1	45	2824	MB_dm_hrq1-_10_sga_Y15071.dat	hrq1-	YOR202W	0.9186	-0.08193
1	46	2620	MB_dm_hrq1-_10_sga_Y15071.dat	hrq1-	YOR202W	0.82922	-0.17126
1	47	2760	MB_dm_hrq1-_10_sga_Y15071.dat	hrq1-	YOR202W	0.80972	-0.19075
1	48	4227	MB_dm_hrq1-_10_sga_Y15071.dat	hrq1-	YOR202W	1.14598	0.14532
2	1	2215	MB_dm_hrq1-_10_sga_Y15071.dat	hrq1-	YOR202W	1.01879	0.0182
2	2	1707	MB_dm_hrq1-_10_sga_Y15071.dat	hrq1-	YOR202W	0.80866	-0.19181
2	3	1916	MB_dm_hrq1-_10_sga_Y15071.dat	hrq1-	YOR202W	0.93305	-0.06749
2	4	2041	MB_dm_hrq1-_10_sga_Y15071.dat	hrq1-	YOR202W	0.99277	-0.0078
2	5	1989	MB_dm_hrq1-_10_sga_Y15071.dat	hrq1-	YOR202W	0.96066	-0.0399
2	6	2176	MB_dm_hrq1-_10_sga_Y15071.dat	hrq1-	YOR202W	1.01851	0.01792
2	7	2121	MB_dm_hrq1-_10_sga_Y15071.dat	hrq1-	YOR202W	0.94228	-0.05826
2	8	2325	MB_dm_hrq1-_10_sga_Y15071.dat	hrq1-	YOR202W	1.0037	0.00312
2	9	2179	MB_dm_hrq1-_10_sga_Y15071.dat	hrq1-	YOR202W	0.9321	-0.06844
2	10	2418	MB_dm_hrq1-_10_sga_Y15071.dat	hrq1-	YOR202W	1.02288	0.02229
2	11	2336	MB_dm_hrq1-_10_sga_Y15071.dat	hrq1-	YOR202W	0.98153	-0.01904
2	12	2368	MB_dm_hrq1-_10_sga_Y15071.dat	hrq1-	YOR202W	0.99274	-0.00784
2	13	2212	MB_dm_hrq1-_10_sga_Y15071.dat	hrq1-	YOR202W	0.9399	-0.06064
2	14	2400	MB_dm_hrq1-_10_sga_Y15071.dat	hrq1-	YOR202W	1.02861	0.02802
2	15	1622	MB_dm_hrq1-_10_sga_Y15071.dat	hrq1-	YOR202W	0.6922	-0.30821
2	16	1803	MB_dm_hrq1-_10_sga_Y15071.dat	hrq1-	YOR202W	0.76377	-0.23668
2	17	2437	MB_dm_hrq1-_10_sga_Y15071.dat	hrq1-	YOR202W	1.02099	0.0204
2	18	2483	MB_dm_hrq1-_10_sga_Y15071.dat	hrq1-	YOR202W	1.02876	0.02817
2	19	2460	MB_dm_hrq1-_10_sga_Y15071.dat	hrq1-	YOR202W	0.99962	-0.00096
2	20	2500	MB_dm_hrq1-_10_sga_Y15071.dat	hrq1-	YOR202W	0.99256	-0.00801
2	21	2410	MB_dm_hrq1-_10_sga_Y15071.dat	hrq1-	YOR202W	0.93468	-0.06586
2	22	2672	MB_dm_hrq1-_10_sga_Y15071.dat	hrq1-	YOR202W	1.03511	0.03451
2	23	2461	MB_dm_hrq1-_10_sga_Y15071.dat	hrq1-	YOR202W	0.95815	-0.04241
2	24	2573	MB_dm_hrq1-_10_sga_Y15071.dat	hrq1-	YOR202W	#NUM!	#NUM!	status=JK
2	25	2388	MB_dm_hrq1-_10_sga_Y15071.dat	hrq1-	YOR202W	#NUM!	#NUM!	status=JK
2	26	2491	MB_dm_hrq1-_10_sga_Y15071.dat	hrq1-	YOR202W	0.96746	-0.0331
2	27	2259	MB_dm_hrq1-_10_sga_Y15071.dat	hrq1-	YOR202W	0.88424	-0.11627
2	28	2384	MB_dm_hrq1-_10_sga_Y15071.dat	hrq1-	YOR202W	0.94066	-0.05989
2	29	2501	MB_dm_hrq1-_10_sga_Y15071.dat	hrq1-	YOR202W	0.99199	-0.00859
2	30	2090	MB_dm_hrq1-_10_sga_Y15071.dat	hrq1-	YOR202W	#NUM!	#NUM!	status=JK
2	31	2559	MB_dm_hrq1-_10_sga_Y15071.dat	hrq1-	YOR202W	1.02309	0.0225
2	32	2546	MB_dm_hrq1-_10_sga_Y15071.dat	hrq1-	YOR202W	1.01551	0.01492
2	33	2653	MB_dm_hrq1-_10_sga_Y15071.dat	hrq1-	YOR202W	1.05902	0.05841
2	34	2828	MB_dm_hrq1-_10_sga_Y15071.dat	hrq1-	YOR202W	1.14767	0.14701
2	35	2569	MB_dm_hrq1-_10_sga_Y15071.dat	hrq1-	YOR202W	1.06415	0.06353
2	36	2644	MB_dm_hrq1-_10_sga_Y15071.dat	hrq1-	YOR202W	1.11681	0.11616
2	37	2522	MB_dm_hrq1-_10_sga_Y15071.dat	hrq1-	YOR202W	1.07605	0.07543
2	38	2421	MB_dm_hrq1-_10_sga_Y15071.dat	hrq1-	YOR202W	1.03551	0.03491
2	39	2496	MB_dm_hrq1-_10_sga_Y15071.dat	hrq1-	YOR202W	1.07137	0.07075
2	40	2434	MB_dm_hrq1-_10_sga_Y15071.dat	hrq1-	YOR202W	1.04635	0.04574
2	41	2592	MB_dm_hrq1-_10_sga_Y15071.dat	hrq1-	YOR202W	1.11346	0.11281
2	42	2512	MB_dm_hrq1-_10_sga_Y15071.dat	hrq1-	YOR202W	1.0872	0.08657
2	43	2607	MB_dm_hrq1-_10_sga_Y15071.dat	hrq1-	YOR202W	1.14152	0.14086
2	44	2494	MB_dm_hrq1-_10_sga_Y15071.dat	hrq1-	YOR202W	1.10085	0.10021
2	45	2288	MB_dm_hrq1-_10_sga_Y15071.dat	hrq1-	YOR202W	1.01149	0.01091
2	46	2398	MB_dm_hrq1-_10_sga_Y15071.dat	hrq1-	YOR202W	1.03036	0.02976
2	47	1675	MB_dm_hrq1-_10_sga_Y15071.dat	hrq1-	YOR202W	0.66612	-0.33427
2	48	2306	MB_dm_hrq1-_10_sga_Y15071.dat	hrq1-	YOR202W	0.84658	-0.15391
3	1	1963	MB_dm_hrq1-_10_sga_Y15071.dat	hrq1-	YOR202W	0.86171	-0.13879
3	2	2012	MB_dm_hrq1-_10_sga_Y15071.dat	hrq1-	YOR202W	0.91754	-0.08299
3	3	2214	MB_dm_hrq1-_10_sga_Y15071.dat	hrq1-	YMR044W	1.04654	-0.05867
3	4	2206	MB_dm_hrq1-_10_sga_Y15071.dat	hrq1-	YMR044W	1.0514	-0.05382
3	5	1930	MB_dm_hrq1-_10_sga_Y15071.dat	hrq1-	YMR158C-A	0.92215	-0.06355
3	6	2206	MB_dm_hrq1-_10_sga_Y15071.dat	hrq1-	YMR158C-A	1.03089	0.04513
3	7	2447	MB_dm_hrq1-_10_sga_Y15071.dat	hrq1-	YMR042W	#NUM!	#NUM!	status=JK
3	8	2366	MB_dm_hrq1-_10_sga_Y15071.dat	hrq1-	YMR042W	1.03033	-0.01583
3	9	2312	MB_dm_hrq1-_10_sga_Y15071.dat	hrq1-	YMR157C	0.99939	-0.00925
3	10	2283	MB_dm_hrq1-_10_sga_Y15071.dat	hrq1-	YMR157C	0.97687	-0.03175
3	11	1783	MB_dm_hrq1-_10_sga_Y15071.dat	hrq1-	YMR041C	0.75691	0.25183
3	12	2008	MB_dm_hrq1-_10_sga_Y15071.dat	hrq1-	YMR041C	0.84956	0.34443
3	13	2527	MB_dm_hrq1-_10_sga_Y15071.dat	hrq1-	YMR156C	#NUM!	#NUM!	status=JK
3	14	2424	MB_dm_hrq1-_10_sga_Y15071.dat	hrq1-	YMR156C	1.04297	-0.02051
3	15	2279	MB_dm_hrq1-_10_sga_Y15071.dat	hrq1-	YMR040W	0.97398	-0.10253
3	16	2577	MB_dm_hrq1-_10_sga_Y15071.dat	hrq1-	YMR040W	1.09198	0.0154
3	17	2373	MB_dm_hrq1-_10_sga_Y15071.dat	hrq1-	YMR155W	0.99613	-0.06111
3	18	2450	MB_dm_hrq1-_10_sga_Y15071.dat	hrq1-	YMR155W	1.01851	-0.03874
3	19	2129	MB_dm_hrq1-_10_sga_Y15071.dat	hrq1-	YMR039C	0.86914	0.04957
3	20	1977	MB_dm_hrq1-_10_sga_Y15071.dat	hrq1-	YMR039C	0.78954	-0.02998
3	21	2181	MB_dm_hrq1-_10_sga_Y15071.dat	hrq1-	YMR154C	0.8523	-0.04074
3	22	2315	MB_dm_hrq1-_10_sga_Y15071.dat	hrq1-	YMR154C	0.90529	0.01222
3	23	217	MB_dm_hrq1-_10_sga_Y15071.dat	hrq1-	YMR038C	0.08543	0.01574
3	24	341	MB_dm_hrq1-_10_sga_Y15071.dat	hrq1-	YMR038C	#NUM!	#NUM!	status=JK
3	25	2648	MB_dm_hrq1-_10_sga_Y15071.dat	hrq1-	YMR153W	1.03691	0.00416
3	26	2521	MB_dm_hrq1-_10_sga_Y15071.dat	hrq1-	YMR153W	0.99008	-0.04264
3	27	2560	MB_dm_hrq1-_10_sga_Y15071.dat	hrq1-	YMR037C	1.01279	0.04438
3	28	2280	MB_dm_hrq1-_10_sga_Y15071.dat	hrq1-	YMR037C	0.90834	-0.06001
3	29	2473	MB_dm_hrq1-_10_sga_Y15071.dat	hrq1-	YMR153C-A	0.98833	0.00502
3	30	2472	MB_dm_hrq1-_10_sga_Y15071.dat	hrq1-	YMR153C-A	0.99082	0.00751
3	31	2599	MB_dm_hrq1-_10_sga_Y15071.dat	hrq1-	YMR036C	1.04098	0.05021
3	32	2665	MB_dm_hrq1-_10_sga_Y15071.dat	hrq1-	YMR036C	1.06204	0.07126
3	33	2491	MB_dm_hrq1-_10_sga_Y15071.dat	hrq1-	YMR152W	0.99093	-0.00536
3	34	2747	MB_dm_hrq1-_10_sga_Y15071.dat	hrq1-	YMR152W	1.10766	0.11131
3	35	2428	MB_dm_hrq1-_10_sga_Y15071.dat	hrq1-	YMR035W	0.99688	0.07923
3	36	2335	MB_dm_hrq1-_10_sga_Y15071.dat	hrq1-	YMR035W	0.97566	0.05803
3	37	2476	MB_dm_hrq1-_10_sga_Y15071.dat	hrq1-	YMR148W	1.04321	0.04813
3	38	2437	MB_dm_hrq1-_10_sga_Y15071.dat	hrq1-	YMR148W	1.02925	0.03418
3	39	2520	MB_dm_hrq1-_10_sga_Y15071.dat	hrq1-	YMR034C	1.06769	0.10019
3	40	2472	MB_dm_hrq1-_10_sga_Y15071.dat	hrq1-	YMR034C	1.04842	0.08092
3	41	2650	MB_dm_hrq1-_10_sga_Y15071.dat	hrq1-	YMR147W	1.12243	0.0488
3	42	2659	MB_dm_hrq1-_10_sga_Y15071.dat	hrq1-	YMR147W	1.13376	0.06013
3	43	2168	MB_dm_hrq1-_10_sga_Y15071.dat	hrq1-	YMR031W-A	0.93397	0.20691
3	44	2243	MB_dm_hrq1-_10_sga_Y15071.dat	hrq1-	YMR031W-A	0.97265	0.24557
3	45	2743	MB_dm_hrq1-_10_sga_Y15071.dat	hrq1-	YMR145C	1.1891	0.11794
3	46	2518	MB_dm_hrq1-_10_sga_Y15071.dat	hrq1-	YMR145C	#NUM!	#NUM!	status=JK
3	47	2522	MB_dm_hrq1-_10_sga_Y15071.dat	hrq1-	YOR202W	0.98031	-0.02026
3	48	2611	MB_dm_hrq1-_10_sga_Y15071.dat	hrq1-	YOR202W	#NUM!	#NUM!	status=JK
4	1	2253	MB_dm_hrq1-_10_sga_Y15071.dat	hrq1-	YOR202W	0.915	-0.08553
4	2	2296	MB_dm_hrq1-_10_sga_Y15071.dat	hrq1-	YOR202W	0.97736	-0.02321
4	3	2400	MB_dm_hrq1-_10_sga_Y15071.dat	hrq1-	YMR044W	1.06824	-0.03699
4	4	2390	MB_dm_hrq1-_10_sga_Y15071.dat	hrq1-	YMR044W	1.08333	-0.0219
4	5	2315	MB_dm_hrq1-_10_sga_Y15071.dat	hrq1-	YMR158C-A	1.06273	0.07696
4	6	2182	MB_dm_hrq1-_10_sga_Y15071.dat	hrq1-	YMR158C-A	0.98935	0.00362
4	7	2371	MB_dm_hrq1-_10_sga_Y15071.dat	hrq1-	YMR042W	1.03736	-0.00881
4	8	2432	MB_dm_hrq1-_10_sga_Y15071.dat	hrq1-	YMR042W	1.04038	-0.00579
4	9	2334	MB_dm_hrq1-_10_sga_Y15071.dat	hrq1-	YMR157C	0.99301	-0.01562
4	10	2417	MB_dm_hrq1-_10_sga_Y15071.dat	hrq1-	YMR157C	1.01883	0.01018
4	11	1835	MB_dm_hrq1-_10_sga_Y15071.dat	hrq1-	YMR041C	0.76644	0.26136
4	12	1573	MB_dm_hrq1-_10_sga_Y15071.dat	hrq1-	YMR041C	0.65402	0.149
4	13	2486	MB_dm_hrq1-_10_sga_Y15071.dat	hrq1-	YMR156C	1.04283	-0.02064
4	14	2498	MB_dm_hrq1-_10_sga_Y15071.dat	hrq1-	YMR156C	1.05044	-0.01304
4	15	2339	MB_dm_hrq1-_10_sga_Y15071.dat	hrq1-	YMR040W	0.97454	-0.10197
4	16	2547	MB_dm_hrq1-_10_sga_Y15071.dat	hrq1-	YMR040W	1.05088	-0.02568
4	17	2454	MB_dm_hrq1-_10_sga_Y15071.dat	hrq1-	YMR155W	1.0047	-0.05254
4	18	2582	MB_dm_hrq1-_10_sga_Y15071.dat	hrq1-	YMR155W	1.04836	-0.0089
4	19	1854	MB_dm_hrq1-_10_sga_Y15071.dat	hrq1-	YMR039C	0.74022	-0.07927
4	20	2076	MB_dm_hrq1-_10_sga_Y15071.dat	hrq1-	YMR039C	0.81182	-0.00771
4	21	2255	MB_dm_hrq1-_10_sga_Y15071.dat	hrq1-	YMR154C	0.86439	-0.02866
4	22	2377	MB_dm_hrq1-_10_sga_Y15071.dat	hrq1-	YMR154C	0.91351	0.02044
4	23	244	MB_dm_hrq1-_10_sga_Y15071.dat	hrq1-	YMR038C	0.09456	0.02487
4	24	228	MB_dm_hrq1-_10_sga_Y15071.dat	hrq1-	YMR038C	0.08866	0.01897
4	25	2662	MB_dm_hrq1-_10_sga_Y15071.dat	hrq1-	YMR153W	1.02718	-0.00557
4	26	2583	MB_dm_hrq1-_10_sga_Y15071.dat	hrq1-	YMR153W	0.99899	-0.03374
4	27	2445	MB_dm_hrq1-_10_sga_Y15071.dat	hrq1-	YMR037C	0.95214	-0.01624
4	28	2485	MB_dm_hrq1-_10_sga_Y15071.dat	hrq1-	YMR037C	0.97352	0.00513
4	29	2513	MB_dm_hrq1-_10_sga_Y15071.dat	hrq1-	YMR153C-A	0.98542	0.00211
4	30	2382	MB_dm_hrq1-_10_sga_Y15071.dat	hrq1-	YMR153C-A	#NUM!	#NUM!	status=JK
4	31	2444	MB_dm_hrq1-_10_sga_Y15071.dat	hrq1-	YMR036C	#NUM!	#NUM!	status=JK
4	32	2790	MB_dm_hrq1-_10_sga_Y15071.dat	hrq1-	YMR036C	1.08142	0.09062
4	33	2662	MB_dm_hrq1-_10_sga_Y15071.dat	hrq1-	YMR152W	1.02716	0.03085
4	34	2477	MB_dm_hrq1-_10_sga_Y15071.dat	hrq1-	YMR152W	0.9657	-0.03058
4	35	2481	MB_dm_hrq1-_10_sga_Y15071.dat	hrq1-	YMR035W	0.98227	0.06463
4	36	2489	MB_dm_hrq1-_10_sga_Y15071.dat	hrq1-	YMR035W	1.00085	0.0832
4	37	2315	MB_dm_hrq1-_10_sga_Y15071.dat	hrq1-	YMR148W	0.93697	-0.05805
4	38	2423	MB_dm_hrq1-_10_sga_Y15071.dat	hrq1-	YMR148W	0.98311	-0.01193
4	39	2520	MB_dm_hrq1-_10_sga_Y15071.dat	hrq1-	YMR034C	1.02537	0.05789
4	40	2502	MB_dm_hrq1-_10_sga_Y15071.dat	hrq1-	YMR034C	1.01861	0.05114
4	41	2590	MB_dm_hrq1-_10_sga_Y15071.dat	hrq1-	YMR147W	1.05251	-0.02108
4	42	2656	MB_dm_hrq1-_10_sga_Y15071.dat	hrq1-	YMR147W	1.08574	0.01213
4	43	1837	MB_dm_hrq1-_10_sga_Y15071.dat	hrq1-	YMR031W-A	0.75772	0.03076
4	44	1747	MB_dm_hrq1-_10_sga_Y15071.dat	hrq1-	YMR031W-A	0.72417	-0.00277
4	45	2865	MB_dm_hrq1-_10_sga_Y15071.dat	hrq1-	YMR145C	1.1846	0.11344
4	46	2944	MB_dm_hrq1-_10_sga_Y15071.dat	hrq1-	YMR145C	1.17936	0.1082
4	47	2646	MB_dm_hrq1-_10_sga_Y15071.dat	hrq1-	YOR202W	0.97708	-0.02349
4	48	2912	MB_dm_hrq1-_10_sga_Y15071.dat	hrq1-	YOR202W	0.98965	-0.01092
5	1	2791	MB_dm_hrq1-_10_sga_Y15071.dat	hrq1-	YOR202W	1.07433	0.07371
5	2	2787	MB_dm_hrq1-_10_sga_Y15071.dat	hrq1-	YOR202W	1.13431	0.13366
5	3	2696	MB_dm_hrq1-_10_sga_Y15071.dat	hrq1-	YLR428C	1.15724	0.06524
5	4	2325	MB_dm_hrq1-_10_sga_Y15071.dat	hrq1-	YLR428C	1.02619	-0.06574
5	5	1344	MB_dm_hrq1-_10_sga_Y15071.dat	hrq1-	YML062C	0.60686	0.13325
5	6	1371	MB_dm_hrq1-_10_sga_Y15071.dat	hrq1-	YML062C	0.61774	0.14412
5	7	2281	MB_dm_hrq1-_10_sga_Y15071.dat	hrq1-	YLR427W	1.00148	0.02447
5	8	2236	MB_dm_hrq1-_10_sga_Y15071.dat	hrq1-	YLR427W	0.96371	-0.01328
5	9	2280	MB_dm_hrq1-_10_sga_Y15071.dat	hrq1-	YML060W	0.97986	0.00422
5	10	2284	MB_dm_hrq1-_10_sga_Y15071.dat	hrq1-	YML060W	0.97348	-0.00215
5	11	2275	MB_dm_hrq1-_10_sga_Y15071.dat	hrq1-	YLR426W	0.95943	-0.00651
5	12	2231	MB_dm_hrq1-_10_sga_Y15071.dat	hrq1-	YLR426W	0.93555	-0.03037
5	13	2438	MB_dm_hrq1-_10_sga_Y15071.dat	hrq1-	YML059C	1.02936	-0.01523
5	14	2289	MB_dm_hrq1-_10_sga_Y15071.dat	hrq1-	YML059C	#NUM!	#NUM!	status=JK
5	15	2229	MB_dm_hrq1-_10_sga_Y15071.dat	hrq1-	YLR425W	0.93003	0.00248
5	16	2389	MB_dm_hrq1-_10_sga_Y15071.dat	hrq1-	YLR425W	0.98599	0.0584
5	17	2552	MB_dm_hrq1-_10_sga_Y15071.dat	hrq1-	YML058W	1.04718	0.02789
5	18	2363	MB_dm_hrq1-_10_sga_Y15071.dat	hrq1-	YML058W	0.96321	-0.05603
5	19	2625	MB_dm_hrq1-_10_sga_Y15071.dat	hrq1-	YLR423C	1.05369	0.03539
5	20	2513	MB_dm_hrq1-_10_sga_Y15071.dat	hrq1-	YLR423C	0.98938	-0.02888
5	21	2590	MB_dm_hrq1-_10_sga_Y15071.dat	hrq1-	YML058C-A	1.00137	-0.04421
5	22	2679	MB_dm_hrq1-_10_sga_Y15071.dat	hrq1-	YML058C-A	1.04044	-0.00516
5	23	2095	MB_dm_hrq1-_10_sga_Y15071.dat	hrq1-	YLR422W	#NUM!	#NUM!	status=JK
5	24	2677	MB_dm_hrq1-_10_sga_Y15071.dat	hrq1-	YLR422W	1.05502	0.04447
5	25	2542	MB_dm_hrq1-_10_sga_Y15071.dat	hrq1-	YML057W	0.99378	-0.03638
5	26	2380	MB_dm_hrq1-_10_sga_Y15071.dat	hrq1-	YML057W	0.93188	-0.09825
5	27	2160	MB_dm_hrq1-_10_sga_Y15071.dat	hrq1-	YLR421C	0.85115	-0.0895
5	28	2235	MB_dm_hrq1-_10_sga_Y15071.dat	hrq1-	YLR421C	0.88509	-0.05558
5	29	2586	MB_dm_hrq1-_10_sga_Y15071.dat	hrq1-	YML056C	1.0226	0.03506
5	30	2542	MB_dm_hrq1-_10_sga_Y15071.dat	hrq1-	YML056C	1.00218	0.01465
5	31	2554	MB_dm_hrq1-_10_sga_Y15071.dat	hrq1-	YLR420W	0.99986	-0.0077
5	32	2406	MB_dm_hrq1-_10_sga_Y15071.dat	hrq1-	YLR420W	0.93186	-0.07566
5	33	2668	MB_dm_hrq1-_10_sga_Y15071.dat	hrq1-	YML055W	1.02572	-0.01177
5	34	2656	MB_dm_hrq1-_10_sga_Y15071.dat	hrq1-	YML055W	1.0282	-0.00929
5	35	2038	MB_dm_hrq1-_10_sga_Y15071.dat	hrq1-	YLR418C	0.79908	-0.0933
5	36	1976	MB_dm_hrq1-_10_sga_Y15071.dat	hrq1-	YLR418C	0.78523	-0.10715
5	37	2612	MB_dm_hrq1-_10_sga_Y15071.dat	hrq1-	YML054C	1.0429	0.03109
5	38	2581	MB_dm_hrq1-_10_sga_Y15071.dat	hrq1-	YML054C	1.03331	0.02151
5	39	2529	MB_dm_hrq1-_10_sga_Y15071.dat	hrq1-	YLR416C	1.01519	-0.01368
5	40	2608	MB_dm_hrq1-_10_sga_Y15071.dat	hrq1-	YLR416C	1.04712	0.01824
5	41	2480	MB_dm_hrq1-_10_sga_Y15071.dat	hrq1-	YML053C	0.99339	-0.01592
5	42	2591	MB_dm_hrq1-_10_sga_Y15071.dat	hrq1-	YML053C	1.04325	0.03391
5	43	2499	MB_dm_hrq1-_10_sga_Y15071.dat	hrq1-	YLR415C	1.01404	0.00973
5	44	2565	MB_dm_hrq1-_10_sga_Y15071.dat	hrq1-	YLR415C	1.0437	0.03938
5	45	2513	MB_dm_hrq1-_10_sga_Y15071.dat	hrq1-	YML052W	1.01725	-0.00622
5	46	2770	MB_dm_hrq1-_10_sga_Y15071.dat	hrq1-	YML052W	1.08393	0.06042
5	47	2930	MB_dm_hrq1-_10_sga_Y15071.dat	hrq1-	YOR202W	1.05405	0.05344
5	48	3068	MB_dm_hrq1-_10_sga_Y15071.dat	hrq1-	YOR202W	1.01361	0.01302
6	1	3053	MB_dm_hrq1-_10_sga_Y15071.dat	hrq1-	YOR202W	1.10447	0.10384
6	2	2815	MB_dm_hrq1-_10_sga_Y15071.dat	hrq1-	YOR202W	1.08571	0.08508
6	3	2511	MB_dm_hrq1-_10_sga_Y15071.dat	hrq1-	YLR428C	1.02987	-0.06207
6	4	2547	MB_dm_hrq1-_10_sga_Y15071.dat	hrq1-	YLR428C	1.08436	-0.0076
6	5	2095	MB_dm_hrq1-_10_sga_Y15071.dat	hrq1-	YML062C	#NUM!	#NUM!	status=JK
6	6	1593	MB_dm_hrq1-_10_sga_Y15071.dat	hrq1-	YML062C	0.70661	0.23294
6	7	2380	MB_dm_hrq1-_10_sga_Y15071.dat	hrq1-	YLR427W	1.03916	0.06213
6	8	2173	MB_dm_hrq1-_10_sga_Y15071.dat	hrq1-	YLR427W	0.9354	-0.04158
6	9	2404	MB_dm_hrq1-_10_sga_Y15071.dat	hrq1-	YML060W	#NUM!	#NUM!	status=JK
6	10	2288	MB_dm_hrq1-_10_sga_Y15071.dat	hrq1-	YML060W	0.9776	0.00197
6	11	2146	MB_dm_hrq1-_10_sga_Y15071.dat	hrq1-	YLR426W	0.90574	-0.06017
6	12	2247	MB_dm_hrq1-_10_sga_Y15071.dat	hrq1-	YLR426W	0.94176	-0.02417
6	13	2451	MB_dm_hrq1-_10_sga_Y15071.dat	hrq1-	YML059C	1.03191	-0.01268
6	14	2415	MB_dm_hrq1-_10_sga_Y15071.dat	hrq1-	YML059C	1.01346	-0.03112
6	15	2300	MB_dm_hrq1-_10_sga_Y15071.dat	hrq1-	YLR425W	0.95183	0.02427
6	16	2365	MB_dm_hrq1-_10_sga_Y15071.dat	hrq1-	YLR425W	0.96705	0.03948
6	17	2466	MB_dm_hrq1-_10_sga_Y15071.dat	hrq1-	YML058W	1.00468	-0.01458
6	18	2547	MB_dm_hrq1-_10_sga_Y15071.dat	hrq1-	YML058W	1.03284	0.01356
6	19	2383	MB_dm_hrq1-_10_sga_Y15071.dat	hrq1-	YLR423C	0.95334	-0.0649
6	20	2642	MB_dm_hrq1-_10_sga_Y15071.dat	hrq1-	YLR423C	1.03844	0.02015
6	21	2604	MB_dm_hrq1-_10_sga_Y15071.dat	hrq1-	YML058C-A	1.00726	-0.03833
6	22	2703	MB_dm_hrq1-_10_sga_Y15071.dat	hrq1-	YML058C-A	1.05265	0.00704
6	23	2553	MB_dm_hrq1-_10_sga_Y15071.dat	hrq1-	YLR422W	1.00633	-0.00419
6	24	2470	MB_dm_hrq1-_10_sga_Y15071.dat	hrq1-	YLR422W	0.97936	-0.03115
6	25	2639	MB_dm_hrq1-_10_sga_Y15071.dat	hrq1-	YML057W	1.03766	0.00748
6	26	2598	MB_dm_hrq1-_10_sga_Y15071.dat	hrq1-	YML057W	1.02228	-0.00789
6	27	2374	MB_dm_hrq1-_10_sga_Y15071.dat	hrq1-	YLR421C	0.93958	-0.00112
6	28	2222	MB_dm_hrq1-_10_sga_Y15071.dat	hrq1-	YLR421C	0.88275	-0.05792
6	29	2469	MB_dm_hrq1-_10_sga_Y15071.dat	hrq1-	YML056C	0.97699	-0.01053
6	30	2596	MB_dm_hrq1-_10_sga_Y15071.dat	hrq1-	YML056C	1.02085	0.03331
6	31	2485	MB_dm_hrq1-_10_sga_Y15071.dat	hrq1-	YLR420W	0.96701	-0.04053
6	32	2566	MB_dm_hrq1-_10_sga_Y15071.dat	hrq1-	YLR420W	0.98478	-0.02277
6	33	2742	MB_dm_hrq1-_10_sga_Y15071.dat	hrq1-	YML055W	1.04148	0.00398
6	34	2895	MB_dm_hrq1-_10_sga_Y15071.dat	hrq1-	YML055W	#NUM!	#NUM!	status=JK
6	35	1622	MB_dm_hrq1-_10_sga_Y15071.dat	hrq1-	YLR418C	0.62439	-0.26789
6	36	1736	MB_dm_hrq1-_10_sga_Y15071.dat	hrq1-	YLR418C	0.6758	-0.21651
6	37	2732	MB_dm_hrq1-_10_sga_Y15071.dat	hrq1-	YML054C	1.0666	0.05478
6	38	2517	MB_dm_hrq1-_10_sga_Y15071.dat	hrq1-	YML054C	0.98542	-0.02635
6	39	2575	MB_dm_hrq1-_10_sga_Y15071.dat	hrq1-	YLR416C	1.01052	-0.01834
6	40	2396	MB_dm_hrq1-_10_sga_Y15071.dat	hrq1-	YLR416C	0.94014	-0.08868
6	41	2613	MB_dm_hrq1-_10_sga_Y15071.dat	hrq1-	YML053C	1.02247	0.01314
6	42	2595	MB_dm_hrq1-_10_sga_Y15071.dat	hrq1-	YML053C	1.0199	0.01058
6	43	2395	MB_dm_hrq1-_10_sga_Y15071.dat	hrq1-	YLR415C	#NUM!	#NUM!	status=JK
6	44	2618	MB_dm_hrq1-_10_sga_Y15071.dat	hrq1-	YLR415C	1.03623	0.03192
6	45	2482	MB_dm_hrq1-_10_sga_Y15071.dat	hrq1-	YML052W	0.97472	-0.04873
6	46	2710	MB_dm_hrq1-_10_sga_Y15071.dat	hrq1-	YML052W	1.02655	0.00307
6	47	2987	MB_dm_hrq1-_10_sga_Y15071.dat	hrq1-	YOR202W	1.0375	0.0369
6	48	3205	MB_dm_hrq1-_10_sga_Y15071.dat	hrq1-	YOR202W	1.02023	0.01964
7	1	2908	MB_dm_hrq1-_10_sga_Y15071.dat	hrq1-	YOR202W	1.03858	0.03798
7	2	2654	MB_dm_hrq1-_10_sga_Y15071.dat	hrq1-	YOR202W	1.01476	0.01418
7	3	2154	MB_dm_hrq1-_10_sga_Y15071.dat	hrq1-	YMR063W	0.87957	0.01697
7	4	2016	MB_dm_hrq1-_10_sga_Y15071.dat	hrq1-	YMR063W	0.85833	-0.00426
7	5	2469	MB_dm_hrq1-_10_sga_Y15071.dat	hrq1-	YMR170C	1.09078	-0.00457
7	6	2455	MB_dm_hrq1-_10_sga_Y15071.dat	hrq1-	YMR170C	1.0981	0.00275
7	7	2178	MB_dm_hrq1-_10_sga_Y15071.dat	hrq1-	YMR060C	0.96241	-0.05547
7	8	2253	MB_dm_hrq1-_10_sga_Y15071.dat	hrq1-	YMR060C	0.98373	-0.03416
7	9	2258	MB_dm_hrq1-_10_sga_Y15071.dat	hrq1-	YMR169C	0.98721	0.01151
7	10	2398	MB_dm_hrq1-_10_sga_Y15071.dat	hrq1-	YMR169C	1.04078	0.06505
7	11	2406	MB_dm_hrq1-_10_sga_Y15071.dat	hrq1-	YMR058W	1.03125	-0.0556
7	12	2465	MB_dm_hrq1-_10_sga_Y15071.dat	hrq1-	YMR058W	1.04908	-0.03777
7	13	2130	MB_dm_hrq1-_10_sga_Y15071.dat	hrq1-	YMR167W	0.91061	0.05115
7	14	1804	MB_dm_hrq1-_10_sga_Y15071.dat	hrq1-	YMR167W	#NUM!	#NUM!	status=JK
7	15	2642	MB_dm_hrq1-_10_sga_Y15071.dat	hrq1-	YMR057C	1.11134	0.0936
7	16	2307	MB_dm_hrq1-_10_sga_Y15071.dat	hrq1-	YMR057C	0.95943	-0.05823
7	17	2342	MB_dm_hrq1-_10_sga_Y15071.dat	hrq1-	YMR166C	0.97124	0.09063
7	18	2297	MB_dm_hrq1-_10_sga_Y15071.dat	hrq1-	YMR166C	0.94886	0.06826
7	19	2549	MB_dm_hrq1-_10_sga_Y15071.dat	hrq1-	YMR056C	1.03935	0.00203
7	20	2498	MB_dm_hrq1-_10_sga_Y15071.dat	hrq1-	YMR056C	1.00096	-0.03634
7	21	2599	MB_dm_hrq1-_10_sga_Y15071.dat	hrq1-	YMR164C	1.02524	0.01639
7	22	2537	MB_dm_hrq1-_10_sga_Y15071.dat	hrq1-	YMR164C	1.00753	-0.00131
7	23	2355	MB_dm_hrq1-_10_sga_Y15071.dat	hrq1-	YMR055C	0.94653	-0.09872
7	24	2655	MB_dm_hrq1-_10_sga_Y15071.dat	hrq1-	YMR055C	1.07313	0.02781
7	25	2565	MB_dm_hrq1-_10_sga_Y15071.dat	hrq1-	YMR163C	1.02783	0.10761
7	26	2491	MB_dm_hrq1-_10_sga_Y15071.dat	hrq1-	YMR163C	0.99879	0.07859
7	27	2235	MB_dm_hrq1-_10_sga_Y15071.dat	hrq1-	YMR054W	#NUM!	#NUM!	status=JK
7	28	2553	MB_dm_hrq1-_10_sga_Y15071.dat	hrq1-	YMR054W	1.03315	0.05319
7	29	2562	MB_dm_hrq1-_10_sga_Y15071.dat	hrq1-	YMR162C	1.03241	-0.00182
7	30	2503	MB_dm_hrq1-_10_sga_Y15071.dat	hrq1-	YMR162C	1.00188	-0.03234
7	31	2392	MB_dm_hrq1-_10_sga_Y15071.dat	hrq1-	YMR053C	#NUM!	#NUM!	status=JK
7	32	2562	MB_dm_hrq1-_10_sga_Y15071.dat	hrq1-	YMR053C	1.00032	-0.00656
7	33	0	MB_dm_hrq1-_10_sga_Y15071.dat	hrq1-	YMR161W	0	0
7	34	0	MB_dm_hrq1-_10_sga_Y15071.dat	hrq1-	YMR161W	0	0
7	35	2888	MB_dm_hrq1-_10_sga_Y15071.dat	hrq1-	YMR052W	1.13046	0.06485
7	36	2738	MB_dm_hrq1-_10_sga_Y15071.dat	hrq1-	YMR052W	1.08351	0.01792
7	37	2733	MB_dm_hrq1-_10_sga_Y15071.dat	hrq1-	YMR160W	1.08441	0.00501
7	38	2486	MB_dm_hrq1-_10_sga_Y15071.dat	hrq1-	YMR160W	0.98929	-0.09005
7	39	2615	MB_dm_hrq1-_10_sga_Y15071.dat	hrq1-	YMR052C-A	1.04333	0.06131
7	40	2298	MB_dm_hrq1-_10_sga_Y15071.dat	hrq1-	YMR052C-A	0.91694	-0.06501
7	41	2457	MB_dm_hrq1-_10_sga_Y15071.dat	hrq1-	YMR159C	0.9777	0.04234
7	42	2274	MB_dm_hrq1-_10_sga_Y15071.dat	hrq1-	YMR159C	#NUM!	#NUM!	status=JK
7	43	2482	MB_dm_hrq1-_10_sga_Y15071.dat	hrq1-	YMR048W	0.99681	0.02431
7	44	2453	MB_dm_hrq1-_10_sga_Y15071.dat	hrq1-	YMR048W	0.98374	0.01124
7	45	2541	MB_dm_hrq1-_10_sga_Y15071.dat	hrq1-	YMR158W-A	1.00914	0.0285
7	46	2570	MB_dm_hrq1-_10_sga_Y15071.dat	hrq1-	YMR158W-A	0.98276	0.00214
7	47	2859	MB_dm_hrq1-_10_sga_Y15071.dat	hrq1-	YOR202W	1.00066	8e-05
7	48	3398	MB_dm_hrq1-_10_sga_Y15071.dat	hrq1-	YOR202W	#NUM!	#NUM!	status=JK
8	1	3098	MB_dm_hrq1-_10_sga_Y15071.dat	hrq1-	YOR202W	1.07	0.06938
8	2	2611	MB_dm_hrq1-_10_sga_Y15071.dat	hrq1-	YOR202W	0.96836	-0.0322
8	3	2270	MB_dm_hrq1-_10_sga_Y15071.dat	hrq1-	YMR063W	0.90183	0.03922
8	4	2063	MB_dm_hrq1-_10_sga_Y15071.dat	hrq1-	YMR063W	0.85731	-0.00528
8	5	2503	MB_dm_hrq1-_10_sga_Y15071.dat	hrq1-	YMR170C	1.08279	-0.01256
8	6	2337	MB_dm_hrq1-_10_sga_Y15071.dat	hrq1-	YMR170C	#NUM!	#NUM!	status=JK
8	7	2219	MB_dm_hrq1-_10_sga_Y15071.dat	hrq1-	YMR060C	0.96574	-0.05213
8	8	2186	MB_dm_hrq1-_10_sga_Y15071.dat	hrq1-	YMR060C	0.94249	-0.07537
8	9	2379	MB_dm_hrq1-_10_sga_Y15071.dat	hrq1-	YMR169C	1.02877	0.05304
8	10	2497	MB_dm_hrq1-_10_sga_Y15071.dat	hrq1-	YMR169C	1.07315	0.0974
8	11	2548	MB_dm_hrq1-_10_sga_Y15071.dat	hrq1-	YMR058W	1.08168	-0.0052
8	12	2597	MB_dm_hrq1-_10_sga_Y15071.dat	hrq1-	YMR058W	1.09518	0.00829
8	13	2127	MB_dm_hrq1-_10_sga_Y15071.dat	hrq1-	YMR167W	0.9015	0.04205
8	14	2086	MB_dm_hrq1-_10_sga_Y15071.dat	hrq1-	YMR167W	0.88221	0.02276
8	15	2526	MB_dm_hrq1-_10_sga_Y15071.dat	hrq1-	YMR057C	1.05533	0.03762
8	16	2530	MB_dm_hrq1-_10_sga_Y15071.dat	hrq1-	YMR057C	1.04591	0.0282
8	17	2192	MB_dm_hrq1-_10_sga_Y15071.dat	hrq1-	YMR166C	0.90424	0.02366
8	18	2120	MB_dm_hrq1-_10_sga_Y15071.dat	hrq1-	YMR166C	0.87174	-0.00881
8	19	2343	MB_dm_hrq1-_10_sga_Y15071.dat	hrq1-	YMR056C	0.95151	-0.08576
8	20	2520	MB_dm_hrq1-_10_sga_Y15071.dat	hrq1-	YMR056C	1.00598	-0.03132
8	21	2555	MB_dm_hrq1-_10_sga_Y15071.dat	hrq1-	YMR164C	1.00425	-0.00459
8	22	2560	MB_dm_hrq1-_10_sga_Y15071.dat	hrq1-	YMR164C	1.01303	0.00419
8	23	2193	MB_dm_hrq1-_10_sga_Y15071.dat	hrq1-	YMR055C	0.87827	-0.16694
8	24	2642	MB_dm_hrq1-_10_sga_Y15071.dat	hrq1-	YMR055C	1.06387	0.01855
8	25	2432	MB_dm_hrq1-_10_sga_Y15071.dat	hrq1-	YMR163C	0.97067	0.05048
8	26	2537	MB_dm_hrq1-_10_sga_Y15071.dat	hrq1-	YMR163C	1.01295	0.09274
8	27	2589	MB_dm_hrq1-_10_sga_Y15071.dat	hrq1-	YMR054W	1.03932	0.05936
8	28	2500	MB_dm_hrq1-_10_sga_Y15071.dat	hrq1-	YMR054W	1.00717	0.02723
8	29	2685	MB_dm_hrq1-_10_sga_Y15071.dat	hrq1-	YMR162C	1.0772	0.04294
8	30	2632	MB_dm_hrq1-_10_sga_Y15071.dat	hrq1-	YMR162C	1.04893	0.01469
8	31	2529	MB_dm_hrq1-_10_sga_Y15071.dat	hrq1-	YMR053C	0.99707	-0.00981
8	32	2604	MB_dm_hrq1-_10_sga_Y15071.dat	hrq1-	YMR053C	1.01199	0.0051
8	33	0	MB_dm_hrq1-_10_sga_Y15071.dat	hrq1-	YMR161W	0	0
8	34	0	MB_dm_hrq1-_10_sga_Y15071.dat	hrq1-	YMR161W	0	0
8	35	2620	MB_dm_hrq1-_10_sga_Y15071.dat	hrq1-	YMR052W	1.02027	-0.04528
8	36	2622	MB_dm_hrq1-_10_sga_Y15071.dat	hrq1-	YMR052W	1.03218	-0.03338
8	37	2816	MB_dm_hrq1-_10_sga_Y15071.dat	hrq1-	YMR160W	1.11146	0.03205
8	38	2690	MB_dm_hrq1-_10_sga_Y15071.dat	hrq1-	YMR160W	1.06491	-0.01448
8	39	2458	MB_dm_hrq1-_10_sga_Y15071.dat	hrq1-	YMR052C-A	0.97571	-0.00627
8	40	2444	MB_dm_hrq1-_10_sga_Y15071.dat	hrq1-	YMR052C-A	0.97047	-0.0115
8	41	2546	MB_dm_hrq1-_10_sga_Y15071.dat	hrq1-	YMR159C	1.00833	0.07295
8	42	2511	MB_dm_hrq1-_10_sga_Y15071.dat	hrq1-	YMR159C	0.99794	0.06257
8	43	2412	MB_dm_hrq1-_10_sga_Y15071.dat	hrq1-	YMR048W	0.96275	-0.00974
8	44	2217	MB_dm_hrq1-_10_sga_Y15071.dat	hrq1-	YMR048W	#NUM!	#NUM!	status=JK
8	45	2716	MB_dm_hrq1-_10_sga_Y15071.dat	hrq1-	YMR158W-A	1.0682	0.08752
8	46	2698	MB_dm_hrq1-_10_sga_Y15071.dat	hrq1-	YMR158W-A	1.02	0.03935
8	47	2940	MB_dm_hrq1-_10_sga_Y15071.dat	hrq1-	YOR202W	1.01563	0.01504
8	48	3196	MB_dm_hrq1-_10_sga_Y15071.dat	hrq1-	YOR202W	1.00837	0.00779
9	1	2971	MB_dm_hrq1-_10_sga_Y15071.dat	hrq1-	YOR202W	0.99092	-0.00966
9	2	3053	MB_dm_hrq1-_10_sga_Y15071.dat	hrq1-	YOR202W	1.09509	0.09445
9	3	0	MB_dm_hrq1-_10_sga_Y15071.dat	hrq1-	YLR442C	0	0
9	4	0	MB_dm_hrq1-_10_sga_Y15071.dat	hrq1-	YLR442C	0	0
9	5	2312	MB_dm_hrq1-_10_sga_Y15071.dat	hrq1-	YML081C-A	0.973	0.10949
9	6	2084	MB_dm_hrq1-_10_sga_Y15071.dat	hrq1-	YML081C-A	0.89239	0.02892
9	7	1954	MB_dm_hrq1-_10_sga_Y15071.dat	hrq1-	YLR441C	0.83077	0.01933
9	8	1907	MB_dm_hrq1-_10_sga_Y15071.dat	hrq1-	YLR441C	0.80437	-0.00706
9	9	2411	MB_dm_hrq1-_10_sga_Y15071.dat	hrq1-	YML076C	1.02155	0.03848
9	10	2444	MB_dm_hrq1-_10_sga_Y15071.dat	hrq1-	YML076C	1.03054	0.04746
9	11	2406	MB_dm_hrq1-_10_sga_Y15071.dat	hrq1-	YLR438W	1.00333	0.01061
9	12	2527	MB_dm_hrq1-_10_sga_Y15071.dat	hrq1-	YLR438W	1.0478	0.05506
9	13	2326	MB_dm_hrq1-_10_sga_Y15071.dat	hrq1-	YML075C	0.97016	-0.05226
9	14	2545	MB_dm_hrq1-_10_sga_Y15071.dat	hrq1-	YML075C	1.0605	0.03803
9	15	2459	MB_dm_hrq1-_10_sga_Y15071.dat	hrq1-	YLR437C	1.01352	-0.03378
9	16	2496	MB_dm_hrq1-_10_sga_Y15071.dat	hrq1-	YLR437C	1.01892	-0.02839
9	17	2448	MB_dm_hrq1-_10_sga_Y15071.dat	hrq1-	YML074C	0.99798	0.02806
9	18	2463	MB_dm_hrq1-_10_sga_Y15071.dat	hrq1-	YML074C	1.00156	0.03164
9	19	2243	MB_dm_hrq1-_10_sga_Y15071.dat	hrq1-	YLR436C	0.90123	0.04985
9	20	2255	MB_dm_hrq1-_10_sga_Y15071.dat	hrq1-	YLR436C	0.89072	0.03935
9	21	2712	MB_dm_hrq1-_10_sga_Y15071.dat	hrq1-	YML072C	1.05469	0.05283
9	22	2519	MB_dm_hrq1-_10_sga_Y15071.dat	hrq1-	YML072C	0.98621	-0.01562
9	23	1879	MB_dm_hrq1-_10_sga_Y15071.dat	hrq1-	YLR435W	0.74447	0.26735
9	24	1985	MB_dm_hrq1-_10_sga_Y15071.dat	hrq1-	YLR435W	0.79057	0.31343
9	25	2666	MB_dm_hrq1-_10_sga_Y15071.dat	hrq1-	YML071C	1.05236	0.04982
9	26	2526	MB_dm_hrq1-_10_sga_Y15071.dat	hrq1-	YML071C	#NUM!	#NUM!	status=JK
9	27	2487	MB_dm_hrq1-_10_sga_Y15071.dat	hrq1-	YLR434C	0.98718	-0.01214
9	28	2622	MB_dm_hrq1-_10_sga_Y15071.dat	hrq1-	YLR434C	1.04443	0.04508
9	29	1789	MB_dm_hrq1-_10_sga_Y15071.dat	hrq1-	YML070W	0.70966	-0.2506
9	30	1216	MB_dm_hrq1-_10_sga_Y15071.dat	hrq1-	YML070W	0.47916	-0.48097
9	31	2595	MB_dm_hrq1-_10_sga_Y15071.dat	hrq1-	YLR433C	1.01136	-0.01
9	32	2599	MB_dm_hrq1-_10_sga_Y15071.dat	hrq1-	YLR433C	0.99827	-0.02307
9	33	2747	MB_dm_hrq1-_10_sga_Y15071.dat	hrq1-	YML068W	1.04378	-0.02882
9	34	2841	MB_dm_hrq1-_10_sga_Y15071.dat	hrq1-	YML068W	1.08257	0.00994
9	35	2602	MB_dm_hrq1-_10_sga_Y15071.dat	hrq1-	YLR432W	1.00118	-0.00217
9	36	2714	MB_dm_hrq1-_10_sga_Y15071.dat	hrq1-	YLR432W	1.05544	0.05207
9	37	2403	MB_dm_hrq1-_10_sga_Y15071.dat	hrq1-	YML067C	#NUM!	#NUM!	status=JK
9	38	2680	MB_dm_hrq1-_10_sga_Y15071.dat	hrq1-	YML067C	1.04792	0.01851
9	39	2601	MB_dm_hrq1-_10_sga_Y15071.dat	hrq1-	YLR431C	1.02007	0.0084
9	40	2524	MB_dm_hrq1-_10_sga_Y15071.dat	hrq1-	YLR431C	0.99034	-0.02132
9	41	1030	MB_dm_hrq1-_10_sga_Y15071.dat	hrq1-	YML066C	0.40296	0.0322
9	42	2133	MB_dm_hrq1-_10_sga_Y15071.dat	hrq1-	YML066C	0.83683	0.46583
9	43	2732	MB_dm_hrq1-_10_sga_Y15071.dat	hrq1-	YLR429W	1.0752	0.03911
9	44	2600	MB_dm_hrq1-_10_sga_Y15071.dat	hrq1-	YLR429W	1.01865	-0.01741
9	45	1820	MB_dm_hrq1-_10_sga_Y15071.dat	hrq1-	YML063W	0.70403	0.091
9	46	1842	MB_dm_hrq1-_10_sga_Y15071.dat	hrq1-	YML063W	0.6841	0.07108
9	47	2481	MB_dm_hrq1-_10_sga_Y15071.dat	hrq1-	YOR202W	0.84095	-0.15954
9	48	3613	MB_dm_hrq1-_10_sga_Y15071.dat	hrq1-	YOR202W	1.11709	0.11644
10	1	3256	MB_dm_hrq1-_10_sga_Y15071.dat	hrq1-	YOR202W	1.07974	0.07912
10	2	2889	MB_dm_hrq1-_10_sga_Y15071.dat	hrq1-	YOR202W	1.03087	0.03028
10	3	0	MB_dm_hrq1-_10_sga_Y15071.dat	hrq1-	YLR442C	0	0
10	4	0	MB_dm_hrq1-_10_sga_Y15071.dat	hrq1-	YLR442C	0	0
10	5	2288	MB_dm_hrq1-_10_sga_Y15071.dat	hrq1-	YML081C-A	0.96041	0.0969
10	6	2001	MB_dm_hrq1-_10_sga_Y15071.dat	hrq1-	YML081C-A	0.85543	-0.00802
10	7	2088	MB_dm_hrq1-_10_sga_Y15071.dat	hrq1-	YLR441C	0.88752	0.07605
10	8	2169	MB_dm_hrq1-_10_sga_Y15071.dat	hrq1-	YLR441C	0.91549	0.104
10	9	2382	MB_dm_hrq1-_10_sga_Y15071.dat	hrq1-	YML076C	1.01102	0.02795
10	10	2421	MB_dm_hrq1-_10_sga_Y15071.dat	hrq1-	YML076C	1.02374	0.04067
10	11	2302	MB_dm_hrq1-_10_sga_Y15071.dat	hrq1-	YLR438W	0.96372	-0.02897
10	12	2386	MB_dm_hrq1-_10_sga_Y15071.dat	hrq1-	YLR438W	0.99419	0.00148
10	13	2543	MB_dm_hrq1-_10_sga_Y15071.dat	hrq1-	YML075C	1.06685	0.04439
10	14	2391	MB_dm_hrq1-_10_sga_Y15071.dat	hrq1-	YML075C	1.00333	-0.0191
10	15	2461	MB_dm_hrq1-_10_sga_Y15071.dat	hrq1-	YLR437C	1.02278	-0.02453
10	16	2390	MB_dm_hrq1-_10_sga_Y15071.dat	hrq1-	YLR437C	#NUM!	#NUM!	status=JK
10	17	2328	MB_dm_hrq1-_10_sga_Y15071.dat	hrq1-	YML074C	0.95892	-0.01098
10	18	2287	MB_dm_hrq1-_10_sga_Y15071.dat	hrq1-	YML074C	0.94054	-0.02934
10	19	2175	MB_dm_hrq1-_10_sga_Y15071.dat	hrq1-	YLR436C	0.88455	0.03318
10	20	2306	MB_dm_hrq1-_10_sga_Y15071.dat	hrq1-	YLR436C	0.9225	0.07111
10	21	2562	MB_dm_hrq1-_10_sga_Y15071.dat	hrq1-	YML072C	1.00939	0.00755
10	22	2669	MB_dm_hrq1-_10_sga_Y15071.dat	hrq1-	YML072C	1.05898	0.05712
10	23	1970	MB_dm_hrq1-_10_sga_Y15071.dat	hrq1-	YLR435W	0.79111	0.31397
10	24	1789	MB_dm_hrq1-_10_sga_Y15071.dat	hrq1-	YLR435W	0.72223	0.24513
10	25	2589	MB_dm_hrq1-_10_sga_Y15071.dat	hrq1-	YML071C	1.03597	0.03344
10	26	2623	MB_dm_hrq1-_10_sga_Y15071.dat	hrq1-	YML071C	1.04989	0.04735
10	27	2570	MB_dm_hrq1-_10_sga_Y15071.dat	hrq1-	YLR434C	1.03405	0.03471
10	28	2484	MB_dm_hrq1-_10_sga_Y15071.dat	hrq1-	YLR434C	1.003	0.00367
10	29	2403	MB_dm_hrq1-_10_sga_Y15071.dat	hrq1-	YML070W	0.96627	0.00587
10	30	1981	MB_dm_hrq1-_10_sga_Y15071.dat	hrq1-	YML070W	0.79133	-0.16897
10	31	2697	MB_dm_hrq1-_10_sga_Y15071.dat	hrq1-	YLR433C	#NUM!	#NUM!	status=JK
10	32	2544	MB_dm_hrq1-_10_sga_Y15071.dat	hrq1-	YLR433C	0.99031	-0.03103
10	33	2781	MB_dm_hrq1-_10_sga_Y15071.dat	hrq1-	YML068W	1.0708	-0.00182
10	34	2819	MB_dm_hrq1-_10_sga_Y15071.dat	hrq1-	YML068W	1.08849	0.01586
10	35	2584	MB_dm_hrq1-_10_sga_Y15071.dat	hrq1-	YLR432W	1.00754	0.00419
10	36	2654	MB_dm_hrq1-_10_sga_Y15071.dat	hrq1-	YLR432W	1.04584	0.04247
10	37	2613	MB_dm_hrq1-_10_sga_Y15071.dat	hrq1-	YML067C	1.03201	0.0026
10	38	2687	MB_dm_hrq1-_10_sga_Y15071.dat	hrq1-	YML067C	1.06439	0.03497
10	39	2501	MB_dm_hrq1-_10_sga_Y15071.dat	hrq1-	YLR431C	0.99373	-0.01793
10	40	2792	MB_dm_hrq1-_10_sga_Y15071.dat	hrq1-	YLR431C	#NUM!	#NUM!	status=JK
10	41	336	MB_dm_hrq1-_10_sga_Y15071.dat	hrq1-	YML066C	0.13319	-0.23741
10	42	416	MB_dm_hrq1-_10_sga_Y15071.dat	hrq1-	YML066C	0.16528	-0.20533
10	43	2690	MB_dm_hrq1-_10_sga_Y15071.dat	hrq1-	YLR429W	1.07082	0.03474
10	44	2787	MB_dm_hrq1-_10_sga_Y15071.dat	hrq1-	YLR429W	1.10289	0.06679
10	45	2070	MB_dm_hrq1-_10_sga_Y15071.dat	hrq1-	YML063W	#NUM!	#NUM!	status=JK
10	46	1932	MB_dm_hrq1-_10_sga_Y15071.dat	hrq1-	YML063W	0.72287	0.10983
10	47	2709	MB_dm_hrq1-_10_sga_Y15071.dat	hrq1-	YOR202W	0.92394	-0.07659
10	48	3152	MB_dm_hrq1-_10_sga_Y15071.dat	hrq1-	YOR202W	0.97947	-0.02109
11	1	3098	MB_dm_hrq1-_10_sga_Y15071.dat	hrq1-	YOR202W	0.99836	-0.00222
11	2	2913	MB_dm_hrq1-_10_sga_Y15071.dat	hrq1-	YOR202W	1.00974	0.00916
11	3	2867	MB_dm_hrq1-_10_sga_Y15071.dat	hrq1-	YMR086C-A	1.06718	0.01227
11	4	2908	MB_dm_hrq1-_10_sga_Y15071.dat	hrq1-	YMR086C-A	#NUM!	#NUM!	status=JK
11	5	2032	MB_dm_hrq1-_10_sga_Y15071.dat	hrq1-	YMR179W	0.82816	0.07471
11	6	1962	MB_dm_hrq1-_10_sga_Y15071.dat	hrq1-	YMR179W	0.81424	0.06081
11	7	2678	MB_dm_hrq1-_10_sga_Y15071.dat	hrq1-	YMR085W	1.1056	0.03683
11	8	2634	MB_dm_hrq1-_10_sga_Y15071.dat	hrq1-	YMR085W	1.08059	0.01184
11	9	2492	MB_dm_hrq1-_10_sga_Y15071.dat	hrq1-	YMR178W	1.02911	-0.03472
11	10	2657	MB_dm_hrq1-_10_sga_Y15071.dat	hrq1-	YMR178W	1.09431	0.03045
11	11	2517	MB_dm_hrq1-_10_sga_Y15071.dat	hrq1-	YMR080C	1.02742	-0.0481
11	12	2436	MB_dm_hrq1-_10_sga_Y15071.dat	hrq1-	YMR080C	0.99049	-0.08501
11	13	2652	MB_dm_hrq1-_10_sga_Y15071.dat	hrq1-	YMR177W	1.08636	0.05803
11	14	2507	MB_dm_hrq1-_10_sga_Y15071.dat	hrq1-	YMR177W	1.02828	-2e-05
11	15	2068	MB_dm_hrq1-_10_sga_Y15071.dat	hrq1-	YMR078C	0.84089	0.06268
11	16	2184	MB_dm_hrq1-_10_sga_Y15071.dat	hrq1-	YMR078C	0.88122	0.10299
11	17	2528	MB_dm_hrq1-_10_sga_Y15071.dat	hrq1-	YMR176W	1.02026	0.01793
11	18	2481	MB_dm_hrq1-_10_sga_Y15071.dat	hrq1-	YMR176W	1.00035	-0.00197
11	19	2417	MB_dm_hrq1-_10_sga_Y15071.dat	hrq1-	YMR075W	0.96434	-0.00918
11	20	2469	MB_dm_hrq1-_10_sga_Y15071.dat	hrq1-	YMR075W	0.96954	-0.00398
11	21	2662	MB_dm_hrq1-_10_sga_Y15071.dat	hrq1-	YMR175W	1.03	-0.00594
11	22	2752	MB_dm_hrq1-_10_sga_Y15071.dat	hrq1-	YMR175W	1.07291	0.03694
11	23	2454	MB_dm_hrq1-_10_sga_Y15071.dat	hrq1-	YMR075C-A	0.9688	-0.0038
11	24	2399	MB_dm_hrq1-_10_sga_Y15071.dat	hrq1-	YMR075C-A	0.95271	-0.01988
11	25	2578	MB_dm_hrq1-_10_sga_Y15071.dat	hrq1-	YMR174C	1.01534	0.02855
11	26	2568	MB_dm_hrq1-_10_sga_Y15071.dat	hrq1-	YMR174C	1.01213	0.02534
11	27	2675	MB_dm_hrq1-_10_sga_Y15071.dat	hrq1-	YMR073C	1.05996	0.05175
11	28	2485	MB_dm_hrq1-_10_sga_Y15071.dat	hrq1-	YMR073C	0.98824	-0.01993
11	29	2529	MB_dm_hrq1-_10_sga_Y15071.dat	hrq1-	YMR173W-A	1.0016	-0.01107
11	30	2549	MB_dm_hrq1-_10_sga_Y15071.dat	hrq1-	YMR173W-A	1.00294	-0.00973
11	31	2311	MB_dm_hrq1-_10_sga_Y15071.dat	hrq1-	YMR070W	0.89943	-0.06139
11	32	2471	MB_dm_hrq1-_10_sga_Y15071.dat	hrq1-	YMR070W	0.94737	-0.01348
11	33	2619	MB_dm_hrq1-_10_sga_Y15071.dat	hrq1-	YMR173W	0.99285	0.00194
11	34	2653	MB_dm_hrq1-_10_sga_Y15071.dat	hrq1-	YMR173W	1.00836	0.01744
11	35	2483	MB_dm_hrq1-_10_sga_Y15071.dat	hrq1-	YMR068W	#NUM!	#NUM!	status=JK
11	36	2656	MB_dm_hrq1-_10_sga_Y15071.dat	hrq1-	YMR068W	1.02999	0.02827
11	37	2615	MB_dm_hrq1-_10_sga_Y15071.dat	hrq1-	YMR172W	1.01621	0.01363
11	38	2583	MB_dm_hrq1-_10_sga_Y15071.dat	hrq1-	YMR172W	1.0066	0.00402
11	39	2400	MB_dm_hrq1-_10_sga_Y15071.dat	hrq1-	YMR067C	0.93808	-0.0027
11	40	2418	MB_dm_hrq1-_10_sga_Y15071.dat	hrq1-	YMR067C	0.94541	0.00462
11	41	2772	MB_dm_hrq1-_10_sga_Y15071.dat	hrq1-	YMR172C-A	#NUM!	#NUM!	status=JK
11	42	2525	MB_dm_hrq1-_10_sga_Y15071.dat	hrq1-	YMR172C-A	0.98648	-0.05264
11	43	2085	MB_dm_hrq1-_10_sga_Y15071.dat	hrq1-	YMR065W	0.81492	0.28954
11	44	1962	MB_dm_hrq1-_10_sga_Y15071.dat	hrq1-	YMR065W	0.76135	0.236
11	45	2703	MB_dm_hrq1-_10_sga_Y15071.dat	hrq1-	YMR171C	1.03294	0.00143
11	46	2973	MB_dm_hrq1-_10_sga_Y15071.dat	hrq1-	YMR171C	1.08821	0.05667
11	47	2993	MB_dm_hrq1-_10_sga_Y15071.dat	hrq1-	YOR202W	0.99759	-0.00298
11	48	3242	MB_dm_hrq1-_10_sga_Y15071.dat	hrq1-	YOR202W	0.98353	-0.01704
12	1	3327	MB_dm_hrq1-_10_sga_Y15071.dat	hrq1-	YOR202W	1.06383	0.06322
12	2	2650	MB_dm_hrq1-_10_sga_Y15071.dat	hrq1-	YOR202W	0.91061	-0.08992
12	3	2912	MB_dm_hrq1-_10_sga_Y15071.dat	hrq1-	YMR086C-A	1.07387	0.01896
12	4	2749	MB_dm_hrq1-_10_sga_Y15071.dat	hrq1-	YMR086C-A	1.06314	0.00823
12	5	1901	MB_dm_hrq1-_10_sga_Y15071.dat	hrq1-	YMR179W	0.76679	0.01339
12	6	1817	MB_dm_hrq1-_10_sga_Y15071.dat	hrq1-	YMR179W	0.74604	-0.00735
12	7	2659	MB_dm_hrq1-_10_sga_Y15071.dat	hrq1-	YMR085W	1.08659	0.01784
12	8	2617	MB_dm_hrq1-_10_sga_Y15071.dat	hrq1-	YMR085W	1.06359	-0.00515
12	9	2610	MB_dm_hrq1-_10_sga_Y15071.dat	hrq1-	YMR178W	1.06899	0.00513
12	10	2568	MB_dm_hrq1-_10_sga_Y15071.dat	hrq1-	YMR178W	1.0501	-0.01374
12	11	2868	MB_dm_hrq1-_10_sga_Y15071.dat	hrq1-	YMR080C	1.1635	0.08789
12	12	2707	MB_dm_hrq1-_10_sga_Y15071.dat	hrq1-	YMR080C	1.09451	0.01895
12	13	2655	MB_dm_hrq1-_10_sga_Y15071.dat	hrq1-	YMR177W	1.08186	0.05353
12	14	2396	MB_dm_hrq1-_10_sga_Y15071.dat	hrq1-	YMR177W	0.9783	-0.04997
12	15	1980	MB_dm_hrq1-_10_sga_Y15071.dat	hrq1-	YMR078C	0.8019	0.02372
12	16	2022	MB_dm_hrq1-_10_sga_Y15071.dat	hrq1-	YMR078C	0.81273	0.03454
12	17	2629	MB_dm_hrq1-_10_sga_Y15071.dat	hrq1-	YMR176W	1.05716	0.05481
12	18	2337	MB_dm_hrq1-_10_sga_Y15071.dat	hrq1-	YMR176W	0.93924	-0.06304
12	19	2382	MB_dm_hrq1-_10_sga_Y15071.dat	hrq1-	YMR075W	0.94784	-0.02567
12	20	2410	MB_dm_hrq1-_10_sga_Y15071.dat	hrq1-	YMR075W	0.94445	-0.02906
12	21	2584	MB_dm_hrq1-_10_sga_Y15071.dat	hrq1-	YMR175W	0.99838	-0.03754
12	22	2451	MB_dm_hrq1-_10_sga_Y15071.dat	hrq1-	YMR175W	0.95475	-0.08115
12	23	2362	MB_dm_hrq1-_10_sga_Y15071.dat	hrq1-	YMR075C-A	0.93212	-0.04045
12	24	2499	MB_dm_hrq1-_10_sga_Y15071.dat	hrq1-	YMR075C-A	0.99269	0.02007
12	25	2675	MB_dm_hrq1-_10_sga_Y15071.dat	hrq1-	YMR174C	#NUM!	#NUM!	status=JK
12	26	2551	MB_dm_hrq1-_10_sga_Y15071.dat	hrq1-	YMR174C	1.00675	0.01997
12	27	2697	MB_dm_hrq1-_10_sga_Y15071.dat	hrq1-	YMR073C	1.07031	0.0621
12	28	2610	MB_dm_hrq1-_10_sga_Y15071.dat	hrq1-	YMR073C	1.03977	0.03157
12	29	2437	MB_dm_hrq1-_10_sga_Y15071.dat	hrq1-	YMR173W-A	#NUM!	#NUM!	status=JK
12	30	2518	MB_dm_hrq1-_10_sga_Y15071.dat	hrq1-	YMR173W-A	0.99287	-0.0198
12	31	2388	MB_dm_hrq1-_10_sga_Y15071.dat	hrq1-	YMR070W	0.93187	-0.02897
12	32	2467	MB_dm_hrq1-_10_sga_Y15071.dat	hrq1-	YMR070W	0.94862	-0.01223
12	33	2652	MB_dm_hrq1-_10_sga_Y15071.dat	hrq1-	YMR173W	1.00837	0.01745
12	34	2421	MB_dm_hrq1-_10_sga_Y15071.dat	hrq1-	YMR173W	#NUM!	#NUM!	status=JK
12	35	2712	MB_dm_hrq1-_10_sga_Y15071.dat	hrq1-	YMR068W	1.04378	0.04206
12	36	2730	MB_dm_hrq1-_10_sga_Y15071.dat	hrq1-	YMR068W	1.06161	0.05988
12	37	2651	MB_dm_hrq1-_10_sga_Y15071.dat	hrq1-	YMR172W	1.03275	0.03016
12	38	2694	MB_dm_hrq1-_10_sga_Y15071.dat	hrq1-	YMR172W	1.05218	0.04958
12	39	2385	MB_dm_hrq1-_10_sga_Y15071.dat	hrq1-	YMR067C	0.93402	-0.00676
12	40	2265	MB_dm_hrq1-_10_sga_Y15071.dat	hrq1-	YMR067C	#NUM!	#NUM!	status=JK
12	41	2515	MB_dm_hrq1-_10_sga_Y15071.dat	hrq1-	YMR172C-A	0.9818	-0.05732
12	42	2492	MB_dm_hrq1-_10_sga_Y15071.dat	hrq1-	YMR172C-A	0.97425	-0.06486
12	43	1746	MB_dm_hrq1-_10_sga_Y15071.dat	hrq1-	YMR065W	0.68219	0.15688
12	44	1756	MB_dm_hrq1-_10_sga_Y15071.dat	hrq1-	YMR065W	0.6803	0.155
12	45	2807	MB_dm_hrq1-_10_sga_Y15071.dat	hrq1-	YMR171C	1.06972	0.03819
12	46	2725	MB_dm_hrq1-_10_sga_Y15071.dat	hrq1-	YMR171C	0.9937	-0.03779
12	47	2902	MB_dm_hrq1-_10_sga_Y15071.dat	hrq1-	YOR202W	0.96276	-0.0378
12	48	3186	MB_dm_hrq1-_10_sga_Y15071.dat	hrq1-	YOR202W	0.96117	-0.03939
13	1	3032	MB_dm_hrq1-_10_sga_Y15071.dat	hrq1-	YOR202W	0.98954	-0.01104
13	2	2843	MB_dm_hrq1-_10_sga_Y15071.dat	hrq1-	YOR202W	0.99561	-0.00496
13	3	2641	MB_dm_hrq1-_10_sga_Y15071.dat	hrq1-	YLR454W	0.99134	0.00566
13	4	2665	MB_dm_hrq1-_10_sga_Y15071.dat	hrq1-	YLR454W	1.04791	0.0622
13	5	2064	MB_dm_hrq1-_10_sga_Y15071.dat	hrq1-	YML102W	#NUM!	#NUM!	status=JK
13	6	2163	MB_dm_hrq1-_10_sga_Y15071.dat	hrq1-	YML102W	0.90138	0.10226
13	7	2664	MB_dm_hrq1-_10_sga_Y15071.dat	hrq1-	YLR453C	1.10434	0.02902
13	8	2746	MB_dm_hrq1-_10_sga_Y15071.dat	hrq1-	YLR453C	1.13251	0.05718
13	9	0	MB_dm_hrq1-_10_sga_Y15071.dat	hrq1-	YML102C-A	0	0
13	10	0	MB_dm_hrq1-_10_sga_Y15071.dat	hrq1-	YML102C-A	0	0
13	11	2192	MB_dm_hrq1-_10_sga_Y15071.dat	hrq1-	YLR452C	0.9056	0.02523
13	12	2164	MB_dm_hrq1-_10_sga_Y15071.dat	hrq1-	YLR452C	0.89167	0.01131
13	13	2563	MB_dm_hrq1-_10_sga_Y15071.dat	hrq1-	YML101C	1.06484	0.0085
13	14	2440	MB_dm_hrq1-_10_sga_Y15071.dat	hrq1-	YML101C	1.01658	-0.03974
13	15	2597	MB_dm_hrq1-_10_sga_Y15071.dat	hrq1-	YLR451W	1.07378	0.05234
13	16	2507	MB_dm_hrq1-_10_sga_Y15071.dat	hrq1-	YLR451W	1.02907	0.00766
13	17	2511	MB_dm_hrq1-_10_sga_Y15071.dat	hrq1-	YML100W-A	1.03145	-0.02054
13	18	2479	MB_dm_hrq1-_10_sga_Y15071.dat	hrq1-	YML100W-A	1.01829	-0.0337
13	19	2607	MB_dm_hrq1-_10_sga_Y15071.dat	hrq1-	YLR450W	1.06073	0.06683
13	20	2425	MB_dm_hrq1-_10_sga_Y15071.dat	hrq1-	YLR450W	0.97233	-0.02152
13	21	2554	MB_dm_hrq1-_10_sga_Y15071.dat	hrq1-	YML100W	1.01013	0.01966
13	22	2688	MB_dm_hrq1-_10_sga_Y15071.dat	hrq1-	YML100W	1.07218	0.08167
13	23	2537	MB_dm_hrq1-_10_sga_Y15071.dat	hrq1-	YLR449W	1.02537	0.06042
13	24	2491	MB_dm_hrq1-_10_sga_Y15071.dat	hrq1-	YLR449W	1.01342	0.04847
13	25	2328	MB_dm_hrq1-_10_sga_Y15071.dat	hrq1-	YML099C	0.9399	-0.13007
13	26	2438	MB_dm_hrq1-_10_sga_Y15071.dat	hrq1-	YML099C	0.98563	-0.08437
13	27	1006	MB_dm_hrq1-_10_sga_Y15071.dat	hrq1-	YLR448W	0.40894	-0.38558
13	28	958	MB_dm_hrq1-_10_sga_Y15071.dat	hrq1-	YLR448W	0.39095	-0.40356
13	29	2351	MB_dm_hrq1-_10_sga_Y15071.dat	hrq1-	YML097C	0.95571	0.14806
13	30	2126	MB_dm_hrq1-_10_sga_Y15071.dat	hrq1-	YML097C	#NUM!	#NUM!	status=JK
13	31	2595	MB_dm_hrq1-_10_sga_Y15071.dat	hrq1-	YLR446W	1.03837	0.02626
13	32	2499	MB_dm_hrq1-_10_sga_Y15071.dat	hrq1-	YLR446W	0.98584	-0.02624
13	33	2578	MB_dm_hrq1-_10_sga_Y15071.dat	hrq1-	YML096W	1.00616	-0.00271
13	34	2490	MB_dm_hrq1-_10_sga_Y15071.dat	hrq1-	YML096W	0.97481	-0.03404
13	35	2581	MB_dm_hrq1-_10_sga_Y15071.dat	hrq1-	YLR445W	1.02054	-0.02392
13	36	2538	MB_dm_hrq1-_10_sga_Y15071.dat	hrq1-	YLR445W	1.01406	-0.03041
13	37	2361	MB_dm_hrq1-_10_sga_Y15071.dat	hrq1-	YML095C	0.94492	-0.04194
13	38	2409	MB_dm_hrq1-_10_sga_Y15071.dat	hrq1-	YML095C	0.9663	-0.02057
13	39	2651	MB_dm_hrq1-_10_sga_Y15071.dat	hrq1-	YLR444C	1.0661	0.04373
13	40	2549	MB_dm_hrq1-_10_sga_Y15071.dat	hrq1-	YLR444C	1.02453	0.00218
13	41	2760	MB_dm_hrq1-_10_sga_Y15071.dat	hrq1-	YML094W	1.10542	0.05602
13	42	2607	MB_dm_hrq1-_10_sga_Y15071.dat	hrq1-	YML094W	1.04505	-0.00432
13	43	2539	MB_dm_hrq1-_10_sga_Y15071.dat	hrq1-	YLR443W	1.01592	0.02732
13	44	2519	MB_dm_hrq1-_10_sga_Y15071.dat	hrq1-	YLR443W	0.99858	0.00999
13	45	2125	MB_dm_hrq1-_10_sga_Y15071.dat	hrq1-	YML090W	0.82819	-0.14357
13	46	2331	MB_dm_hrq1-_10_sga_Y15071.dat	hrq1-	YML090W	0.869	-0.10279
13	47	2963	MB_dm_hrq1-_10_sga_Y15071.dat	hrq1-	YOR202W	1.00466	0.00408
13	48	3477	MB_dm_hrq1-_10_sga_Y15071.dat	hrq1-	YOR202W	1.07169	0.07108
14	1	3215	MB_dm_hrq1-_10_sga_Y15071.dat	hrq1-	YOR202W	#NUM!	#NUM!	status=JK
14	2	2881	MB_dm_hrq1-_10_sga_Y15071.dat	hrq1-	YOR202W	1.00301	0.00243
14	3	2475	MB_dm_hrq1-_10_sga_Y15071.dat	hrq1-	YLR454W	0.92237	-0.06327
14	4	2577	MB_dm_hrq1-_10_sga_Y15071.dat	hrq1-	YLR454W	1.00513	0.01944
14	5	2271	MB_dm_hrq1-_10_sga_Y15071.dat	hrq1-	YML102W	0.92202	0.12289
14	6	2253	MB_dm_hrq1-_10_sga_Y15071.dat	hrq1-	YML102W	0.92968	0.13054
14	7	2537	MB_dm_hrq1-_10_sga_Y15071.dat	hrq1-	YLR453C	1.04033	-0.03494
14	8	2560	MB_dm_hrq1-_10_sga_Y15071.dat	hrq1-	YLR453C	1.04452	-0.03076
14	9	0	MB_dm_hrq1-_10_sga_Y15071.dat	hrq1-	YML102C-A	0	0
14	10	0	MB_dm_hrq1-_10_sga_Y15071.dat	hrq1-	YML102C-A	0	0
14	11	2199	MB_dm_hrq1-_10_sga_Y15071.dat	hrq1-	YLR452C	0.90199	0.02163
14	12	2075	MB_dm_hrq1-_10_sga_Y15071.dat	hrq1-	YLR452C	#NUM!	#NUM!	status=JK
14	13	2603	MB_dm_hrq1-_10_sga_Y15071.dat	hrq1-	YML101C	1.07465	0.01831
14	14	2510	MB_dm_hrq1-_10_sga_Y15071.dat	hrq1-	YML101C	1.03955	-0.01678
14	15	2609	MB_dm_hrq1-_10_sga_Y15071.dat	hrq1-	YLR451W	1.07265	0.05121
14	16	2593	MB_dm_hrq1-_10_sga_Y15071.dat	hrq1-	YLR451W	1.05862	0.03718
14	17	2519	MB_dm_hrq1-_10_sga_Y15071.dat	hrq1-	YML100W-A	1.02925	-0.02274
14	18	2567	MB_dm_hrq1-_10_sga_Y15071.dat	hrq1-	YML100W-A	1.04904	-0.00296
14	19	2532	MB_dm_hrq1-_10_sga_Y15071.dat	hrq1-	YLR450W	1.02519	0.03131
14	20	2438	MB_dm_hrq1-_10_sga_Y15071.dat	hrq1-	YLR450W	0.97305	-0.0208
14	21	2453	MB_dm_hrq1-_10_sga_Y15071.dat	hrq1-	YML100W	0.96594	-0.02451
14	22	2533	MB_dm_hrq1-_10_sga_Y15071.dat	hrq1-	YML100W	1.00622	0.01575
14	23	2500	MB_dm_hrq1-_10_sga_Y15071.dat	hrq1-	YLR449W	1.00642	0.04148
14	24	2397	MB_dm_hrq1-_10_sga_Y15071.dat	hrq1-	YLR449W	0.97144	0.00652
14	25	2390	MB_dm_hrq1-_10_sga_Y15071.dat	hrq1-	YML099C	0.96135	-0.10863
14	26	2540	MB_dm_hrq1-_10_sga_Y15071.dat	hrq1-	YML099C	1.02328	-0.04674
14	27	1864	MB_dm_hrq1-_10_sga_Y15071.dat	hrq1-	YLR448W	#NUM!	#NUM!	status=JK
14	28	1204	MB_dm_hrq1-_10_sga_Y15071.dat	hrq1-	YLR448W	0.48976	-0.3048
14	29	2355	MB_dm_hrq1-_10_sga_Y15071.dat	hrq1-	YML097C	0.95473	0.14708
14	30	2308	MB_dm_hrq1-_10_sga_Y15071.dat	hrq1-	YML097C	0.93069	0.12307
14	31	2576	MB_dm_hrq1-_10_sga_Y15071.dat	hrq1-	YLR446W	1.02953	0.01742
14	32	2521	MB_dm_hrq1-_10_sga_Y15071.dat	hrq1-	YLR446W	0.99406	-0.01802
14	33	2668	MB_dm_hrq1-_10_sga_Y15071.dat	hrq1-	YML096W	1.04152	0.03263
14	34	2622	MB_dm_hrq1-_10_sga_Y15071.dat	hrq1-	YML096W	1.02739	0.01851
14	35	2761	MB_dm_hrq1-_10_sga_Y15071.dat	hrq1-	YLR445W	1.09299	0.04848
14	36	2680	MB_dm_hrq1-_10_sga_Y15071.dat	hrq1-	YLR445W	1.07215	0.02766
14	37	2345	MB_dm_hrq1-_10_sga_Y15071.dat	hrq1-	YML095C	0.93941	-0.04744
14	38	2491	MB_dm_hrq1-_10_sga_Y15071.dat	hrq1-	YML095C	0.99945	0.01256
14	39	2636	MB_dm_hrq1-_10_sga_Y15071.dat	hrq1-	YLR444C	1.0595	0.03714
14	40	2532	MB_dm_hrq1-_10_sga_Y15071.dat	hrq1-	YLR444C	1.01632	-0.00602
14	41	2564	MB_dm_hrq1-_10_sga_Y15071.dat	hrq1-	YML094W	1.02478	-0.02458
14	42	2820	MB_dm_hrq1-_10_sga_Y15071.dat	hrq1-	YML094W	1.12727	0.07785
14	43	2370	MB_dm_hrq1-_10_sga_Y15071.dat	hrq1-	YLR443W	0.94466	-0.0439
14	44	2509	MB_dm_hrq1-_10_sga_Y15071.dat	hrq1-	YLR443W	0.99048	0.00189
14	45	2245	MB_dm_hrq1-_10_sga_Y15071.dat	hrq1-	YML090W	0.8712	-0.10059
14	46	2413	MB_dm_hrq1-_10_sga_Y15071.dat	hrq1-	YML090W	0.89573	-0.07607
14	47	3081	MB_dm_hrq1-_10_sga_Y15071.dat	hrq1-	YOR202W	1.04031	0.0397
14	48	3569	MB_dm_hrq1-_10_sga_Y15071.dat	hrq1-	YOR202W	1.0956	0.09496
15	1	3172	MB_dm_hrq1-_10_sga_Y15071.dat	hrq1-	YOR202W	1.01818	0.0176
15	2	2788	MB_dm_hrq1-_10_sga_Y15071.dat	hrq1-	YOR202W	0.95723	-0.04333
15	3	2784	MB_dm_hrq1-_10_sga_Y15071.dat	hrq1-	YMR103C	1.02198	0.01663
15	4	2627	MB_dm_hrq1-_10_sga_Y15071.dat	hrq1-	YMR103C	1.00846	0.00311
15	5	2439	MB_dm_hrq1-_10_sga_Y15071.dat	hrq1-	YMR192W	0.97394	-0.0108
15	6	2353	MB_dm_hrq1-_10_sga_Y15071.dat	hrq1-	YMR192W	0.95434	-0.03039
15	7	2657	MB_dm_hrq1-_10_sga_Y15071.dat	hrq1-	YMR102C	1.06983	0.03399
15	8	2670	MB_dm_hrq1-_10_sga_Y15071.dat	hrq1-	YMR102C	1.06958	0.03374
15	9	2670	MB_dm_hrq1-_10_sga_Y15071.dat	hrq1-	YMR191W	1.0805	0.01562
15	10	2670	MB_dm_hrq1-_10_sga_Y15071.dat	hrq1-	YMR191W	1.0832	0.01832
15	11	2690	MB_dm_hrq1-_10_sga_Y15071.dat	hrq1-	YMR101C	1.0867	0.01798
15	12	2608	MB_dm_hrq1-_10_sga_Y15071.dat	hrq1-	YMR101C	1.05232	-0.01639
15	13	2235	MB_dm_hrq1-_10_sga_Y15071.dat	hrq1-	YMR190C	0.90957	0.02578
15	14	2082	MB_dm_hrq1-_10_sga_Y15071.dat	hrq1-	YMR190C	0.85018	-0.03358
15	15	2274	MB_dm_hrq1-_10_sga_Y15071.dat	hrq1-	YMR100W	0.922	0.05158
15	16	2206	MB_dm_hrq1-_10_sga_Y15071.dat	hrq1-	YMR100W	#NUM!	#NUM!	status=JK
15	17	2438	MB_dm_hrq1-_10_sga_Y15071.dat	hrq1-	YMR189W	0.98263	-0.02077
15	18	2407	MB_dm_hrq1-_10_sga_Y15071.dat	hrq1-	YMR189W	0.9704	-0.03299
15	19	2476	MB_dm_hrq1-_10_sga_Y15071.dat	hrq1-	YMR099C	0.98906	-0.01281
15	20	2478	MB_dm_hrq1-_10_sga_Y15071.dat	hrq1-	YMR099C	0.97595	-0.02591
15	21	2428	MB_dm_hrq1-_10_sga_Y15071.dat	hrq1-	YMR188C	0.94365	-0.07745
15	22	2522	MB_dm_hrq1-_10_sga_Y15071.dat	hrq1-	YMR188C	#NUM!	#NUM!	status=JK
15	23	2288	MB_dm_hrq1-_10_sga_Y15071.dat	hrq1-	YMR096W	0.90927	-0.04149
15	24	2538	MB_dm_hrq1-_10_sga_Y15071.dat	hrq1-	YMR096W	1.01545	0.06462
15	25	2598	MB_dm_hrq1-_10_sga_Y15071.dat	hrq1-	YMR187C	1.03181	0.01031
15	26	2608	MB_dm_hrq1-_10_sga_Y15071.dat	hrq1-	YMR187C	1.03783	0.01634
15	27	2638	MB_dm_hrq1-_10_sga_Y15071.dat	hrq1-	YMR095C	1.05584	-0.00361
15	28	2714	MB_dm_hrq1-_10_sga_Y15071.dat	hrq1-	YMR095C	1.09118	0.03171
15	29	2519	MB_dm_hrq1-_10_sga_Y15071.dat	hrq1-	YMR186W	1.0098	-0.00031
15	30	2519	MB_dm_hrq1-_10_sga_Y15071.dat	hrq1-	YMR186W	1.00513	-0.00497
15	31	2438	MB_dm_hrq1-_10_sga_Y15071.dat	hrq1-	YMR092C	0.96503	-0.03679
15	32	2458	MB_dm_hrq1-_10_sga_Y15071.dat	hrq1-	YMR092C	0.96079	-0.04103
15	33	2691	MB_dm_hrq1-_10_sga_Y15071.dat	hrq1-	YMR183C	1.04218	0.01173
15	34	2746	MB_dm_hrq1-_10_sga_Y15071.dat	hrq1-	YMR183C	1.06819	0.03773
15	35	0	MB_dm_hrq1-_10_sga_Y15071.dat	hrq1-	YMR088C	0	0
15	36	0	MB_dm_hrq1-_10_sga_Y15071.dat	hrq1-	YMR088C	0	0
15	37	2667	MB_dm_hrq1-_10_sga_Y15071.dat	hrq1-	YMR182C	1.0605	0.03155
15	38	2612	MB_dm_hrq1-_10_sga_Y15071.dat	hrq1-	YMR182C	1.0396	0.01067
15	39	2428	MB_dm_hrq1-_10_sga_Y15071.dat	hrq1-	YMR087W	0.96738	-0.00013
15	40	2476	MB_dm_hrq1-_10_sga_Y15071.dat	hrq1-	YMR087W	0.98424	0.01672
15	41	2501	MB_dm_hrq1-_10_sga_Y15071.dat	hrq1-	YMR181C	0.98894	-0.01826
15	42	2452	MB_dm_hrq1-_10_sga_Y15071.dat	hrq1-	YMR181C	0.96906	-0.03813
15	43	2706	MB_dm_hrq1-_10_sga_Y15071.dat	hrq1-	YMR086W	1.06541	0.01029
15	44	2582	MB_dm_hrq1-_10_sga_Y15071.dat	hrq1-	YMR086W	1.00642	-0.04867
15	45	2604	MB_dm_hrq1-_10_sga_Y15071.dat	hrq1-	YMR180C	0.99751	-0.01909
15	46	2779	MB_dm_hrq1-_10_sga_Y15071.dat	hrq1-	YMR180C	1.01825	0.00163
15	47	3107	MB_dm_hrq1-_10_sga_Y15071.dat	hrq1-	YOR202W	1.03554	0.03494
15	48	3229	MB_dm_hrq1-_10_sga_Y15071.dat	hrq1-	YOR202W	#NUM!	#NUM!	status=JK
16	1	2924	MB_dm_hrq1-_10_sga_Y15071.dat	hrq1-	YOR202W	0.94022	-0.06033
16	2	2590	MB_dm_hrq1-_10_sga_Y15071.dat	hrq1-	YOR202W	0.88948	-0.11104
16	3	2659	MB_dm_hrq1-_10_sga_Y15071.dat	hrq1-	YMR103C	0.97507	-0.03026
16	4	2597	MB_dm_hrq1-_10_sga_Y15071.dat	hrq1-	YMR103C	0.99461	-0.01073
16	5	2429	MB_dm_hrq1-_10_sga_Y15071.dat	hrq1-	YMR192W	0.96701	-0.01773
16	6	2404	MB_dm_hrq1-_10_sga_Y15071.dat	hrq1-	YMR192W	0.97146	-0.01328
16	7	2600	MB_dm_hrq1-_10_sga_Y15071.dat	hrq1-	YMR102C	1.04227	0.00645
16	8	2554	MB_dm_hrq1-_10_sga_Y15071.dat	hrq1-	YMR102C	1.01875	-0.01706
16	9	2725	MB_dm_hrq1-_10_sga_Y15071.dat	hrq1-	YMR191W	1.09853	0.03364
16	10	2474	MB_dm_hrq1-_10_sga_Y15071.dat	hrq1-	YMR191W	#NUM!	#NUM!	status=JK
16	11	2678	MB_dm_hrq1-_10_sga_Y15071.dat	hrq1-	YMR101C	1.08016	0.01145
16	12	2553	MB_dm_hrq1-_10_sga_Y15071.dat	hrq1-	YMR101C	1.02934	-0.03935
16	13	2137	MB_dm_hrq1-_10_sga_Y15071.dat	hrq1-	YMR190C	0.86959	-0.01419
16	14	2204	MB_dm_hrq1-_10_sga_Y15071.dat	hrq1-	YMR190C	0.89994	0.01615
16	15	2262	MB_dm_hrq1-_10_sga_Y15071.dat	hrq1-	YMR100W	0.91711	0.0467
16	16	2310	MB_dm_hrq1-_10_sga_Y15071.dat	hrq1-	YMR100W	0.93022	0.05979
16	17	2586	MB_dm_hrq1-_10_sga_Y15071.dat	hrq1-	YMR189W	1.04228	0.03884
16	18	2493	MB_dm_hrq1-_10_sga_Y15071.dat	hrq1-	YMR189W	1.00494	0.00153
16	19	2411	MB_dm_hrq1-_10_sga_Y15071.dat	hrq1-	YMR099C	0.96279	-0.03906
16	20	2697	MB_dm_hrq1-_10_sga_Y15071.dat	hrq1-	YMR099C	#NUM!	#NUM!	status=JK
16	21	2393	MB_dm_hrq1-_10_sga_Y15071.dat	hrq1-	YMR188C	0.92993	-0.09116
16	22	2418	MB_dm_hrq1-_10_sga_Y15071.dat	hrq1-	YMR188C	0.94818	-0.07292
16	23	2289	MB_dm_hrq1-_10_sga_Y15071.dat	hrq1-	YMR096W	0.90986	-0.04091
16	24	2482	MB_dm_hrq1-_10_sga_Y15071.dat	hrq1-	YMR096W	0.99352	0.0427
16	25	2627	MB_dm_hrq1-_10_sga_Y15071.dat	hrq1-	YMR187C	1.04417	0.02267
16	26	2639	MB_dm_hrq1-_10_sga_Y15071.dat	hrq1-	YMR187C	1.05153	0.03003
16	27	2638	MB_dm_hrq1-_10_sga_Y15071.dat	hrq1-	YMR095C	1.05773	-0.00172
16	28	2555	MB_dm_hrq1-_10_sga_Y15071.dat	hrq1-	YMR095C	1.02958	-0.02985
16	29	2630	MB_dm_hrq1-_10_sga_Y15071.dat	hrq1-	YMR186W	#NUM!	#NUM!	status=JK
16	30	2554	MB_dm_hrq1-_10_sga_Y15071.dat	hrq1-	YMR186W	1.02252	0.01241
16	31	2399	MB_dm_hrq1-_10_sga_Y15071.dat	hrq1-	YMR092C	0.95357	-0.04825
16	32	2691	MB_dm_hrq1-_10_sga_Y15071.dat	hrq1-	YMR092C	#NUM!	#NUM!	status=JK
16	33	2694	MB_dm_hrq1-_10_sga_Y15071.dat	hrq1-	YMR183C	1.04892	0.01847
16	34	2686	MB_dm_hrq1-_10_sga_Y15071.dat	hrq1-	YMR183C	1.05082	0.02036
16	35	152	MB_dm_hrq1-_10_sga_Y15071.dat	hrq1-	YMR088C	#NUM!	#NUM!	status=JK
16	36	0	MB_dm_hrq1-_10_sga_Y15071.dat	hrq1-	YMR088C	0	0
16	37	2551	MB_dm_hrq1-_10_sga_Y15071.dat	hrq1-	YMR182C	1.01993	-0.009
16	38	2471	MB_dm_hrq1-_10_sga_Y15071.dat	hrq1-	YMR182C	0.98832	-0.04059
16	39	2547	MB_dm_hrq1-_10_sga_Y15071.dat	hrq1-	YMR087W	1.01914	0.0516
16	40	2363	MB_dm_hrq1-_10_sga_Y15071.dat	hrq1-	YMR087W	0.94255	-0.02495
16	41	2610	MB_dm_hrq1-_10_sga_Y15071.dat	hrq1-	YMR181C	1.0348	0.02758
16	42	2423	MB_dm_hrq1-_10_sga_Y15071.dat	hrq1-	YMR181C	0.95982	-0.04736
16	43	2651	MB_dm_hrq1-_10_sga_Y15071.dat	hrq1-	YMR086W	1.04554	-0.00957
16	44	2769	MB_dm_hrq1-_10_sga_Y15071.dat	hrq1-	YMR086W	1.08061	0.02548
16	45	2813	MB_dm_hrq1-_10_sga_Y15071.dat	hrq1-	YMR180C	#NUM!	#NUM!	status=JK
16	46	2705	MB_dm_hrq1-_10_sga_Y15071.dat	hrq1-	YMR180C	0.99177	-0.02483
16	47	3107	MB_dm_hrq1-_10_sga_Y15071.dat	hrq1-	YOR202W	1.03604	0.03544
16	48	3404	MB_dm_hrq1-_10_sga_Y15071.dat	hrq1-	YOR202W	1.0319	0.03131
17	1	2981	MB_dm_hrq1-_10_sga_Y15071.dat	hrq1-	YOR202W	0.96413	-0.03643
17	2	2840	MB_dm_hrq1-_10_sga_Y15071.dat	hrq1-	YOR202W	0.9803	-0.02027
17	3	2662	MB_dm_hrq1-_10_sga_Y15071.dat	hrq1-	YML007W	0.98078	0.02874
17	4	2521	MB_dm_hrq1-_10_sga_Y15071.dat	hrq1-	YML007W	0.96964	0.0176
17	5	2570	MB_dm_hrq1-_10_sga_Y15071.dat	hrq1-	YML118W	1.02722	-0.00121
17	6	2492	MB_dm_hrq1-_10_sga_Y15071.dat	hrq1-	YML118W	1.01125	-0.01718
17	7	2381	MB_dm_hrq1-_10_sga_Y15071.dat	hrq1-	YML006C	0.95827	0.01713
17	8	2330	MB_dm_hrq1-_10_sga_Y15071.dat	hrq1-	YML006C	0.93288	-0.00825
17	9	2646	MB_dm_hrq1-_10_sga_Y15071.dat	hrq1-	YML117W-A	1.07046	0.00989
17	10	2595	MB_dm_hrq1-_10_sga_Y15071.dat	hrq1-	YML117W-A	1.05339	-0.00717
17	11	2569	MB_dm_hrq1-_10_sga_Y15071.dat	hrq1-	YML005W	1.03991	0.01987
17	12	2501	MB_dm_hrq1-_10_sga_Y15071.dat	hrq1-	YML005W	1.0119	-0.00813
17	13	2466	MB_dm_hrq1-_10_sga_Y15071.dat	hrq1-	YML117W	1.0068	-0.00768
17	14	2605	MB_dm_hrq1-_10_sga_Y15071.dat	hrq1-	YML117W	1.06692	0.05241
17	15	2525	MB_dm_hrq1-_10_sga_Y15071.dat	hrq1-	YML004C	1.02621	-0.0108
17	16	2583	MB_dm_hrq1-_10_sga_Y15071.dat	hrq1-	YML004C	1.04248	0.00547
17	17	2480	MB_dm_hrq1-_10_sga_Y15071.dat	hrq1-	YML116W	1.00177	-0.03304
17	18	2606	MB_dm_hrq1-_10_sga_Y15071.dat	hrq1-	YML116W	1.05284	0.01801
17	19	2636	MB_dm_hrq1-_10_sga_Y15071.dat	hrq1-	YML003W	1.05496	0.02529
17	20	2602	MB_dm_hrq1-_10_sga_Y15071.dat	hrq1-	YML003W	#NUM!	#NUM!	status=JK
17	21	2610	MB_dm_hrq1-_10_sga_Y15071.dat	hrq1-	YML113W	1.01691	-0.02962
17	22	2676	MB_dm_hrq1-_10_sga_Y15071.dat	hrq1-	YML113W	1.05237	0.00582
17	23	2464	MB_dm_hrq1-_10_sga_Y15071.dat	hrq1-	YML002W	0.98257	-0.02244
17	24	2548	MB_dm_hrq1-_10_sga_Y15071.dat	hrq1-	YML002W	1.02337	0.01834
17	25	2260	MB_dm_hrq1-_10_sga_Y15071.dat	hrq1-	YML109W	0.90137	-0.09853
17	26	2526	MB_dm_hrq1-_10_sga_Y15071.dat	hrq1-	YML109W	1.01031	0.01034
17	27	1332	MB_dm_hrq1-_10_sga_Y15071.dat	hrq1-	YML001W	0.53625	0.01534
17	28	1517	MB_dm_hrq1-_10_sga_Y15071.dat	hrq1-	YML001W	0.61398	0.09302
17	29	2476	MB_dm_hrq1-_10_sga_Y15071.dat	hrq1-	YML108W	1	-0.01181
17	30	2431	MB_dm_hrq1-_10_sga_Y15071.dat	hrq1-	YML108W	0.97819	-0.03362
17	31	2388	MB_dm_hrq1-_10_sga_Y15071.dat	hrq1-	YLR461W	0.9546	-0.06135
17	32	2691	MB_dm_hrq1-_10_sga_Y15071.dat	hrq1-	YLR461W	1.0636	0.04759
17	33	2245	MB_dm_hrq1-_10_sga_Y15071.dat	hrq1-	YML107C	0.88	-0.08225
17	34	2654	MB_dm_hrq1-_10_sga_Y15071.dat	hrq1-	YML107C	1.04575	0.0834
17	35	2702	MB_dm_hrq1-_10_sga_Y15071.dat	hrq1-	YLR460C	1.07606	0.04001
17	36	2595	MB_dm_hrq1-_10_sga_Y15071.dat	hrq1-	YLR460C	1.04453	0.00849
17	37	2466	MB_dm_hrq1-_10_sga_Y15071.dat	hrq1-	YML106W	0.99334	0.02371
17	38	2243	MB_dm_hrq1-_10_sga_Y15071.dat	hrq1-	YML106W	#NUM!	#NUM!	status=JK
17	39	2517	MB_dm_hrq1-_10_sga_Y15071.dat	hrq1-	YLR456W	1.01369	0.0095
17	40	2693	MB_dm_hrq1-_10_sga_Y15071.dat	hrq1-	YLR456W	#NUM!	#NUM!	status=JK
17	41	2443	MB_dm_hrq1-_10_sga_Y15071.dat	hrq1-	YML104C	0.97325	-0.04857
17	42	2475	MB_dm_hrq1-_10_sga_Y15071.dat	hrq1-	YML104C	0.98476	-0.03706
17	43	2428	MB_dm_hrq1-_10_sga_Y15071.dat	hrq1-	YLR455W	0.96123	-0.04134
17	44	2569	MB_dm_hrq1-_10_sga_Y15071.dat	hrq1-	YLR455W	1.00583	0.00322
17	45	2160	MB_dm_hrq1-_10_sga_Y15071.dat	hrq1-	YML103C	0.8305	0.09102
17	46	1973	MB_dm_hrq1-_10_sga_Y15071.dat	hrq1-	YML103C	#NUM!	#NUM!	status=JK
17	47	2462	MB_dm_hrq1-_10_sga_Y15071.dat	hrq1-	YOR202W	#NUM!	#NUM!	status=JK
17	48	3370	MB_dm_hrq1-_10_sga_Y15071.dat	hrq1-	YOR202W	1.02389	0.0233
18	1	3122	MB_dm_hrq1-_10_sga_Y15071.dat	hrq1-	YOR202W	#NUM!	#NUM!	status=JK
18	2	2792	MB_dm_hrq1-_10_sga_Y15071.dat	hrq1-	YOR202W	0.97052	-0.03004
18	3	2487	MB_dm_hrq1-_10_sga_Y15071.dat	hrq1-	YML007W	#NUM!	#NUM!	status=JK
18	4	2507	MB_dm_hrq1-_10_sga_Y15071.dat	hrq1-	YML007W	0.97183	0.01979
18	5	2474	MB_dm_hrq1-_10_sga_Y15071.dat	hrq1-	YML118W	0.99729	-0.03113
18	6	2649	MB_dm_hrq1-_10_sga_Y15071.dat	hrq1-	YML118W	1.08506	0.05659
18	7	2281	MB_dm_hrq1-_10_sga_Y15071.dat	hrq1-	YML006C	0.92692	-0.0142
18	8	2242	MB_dm_hrq1-_10_sga_Y15071.dat	hrq1-	YML006C	0.90683	-0.03428
18	9	2656	MB_dm_hrq1-_10_sga_Y15071.dat	hrq1-	YML117W-A	1.08528	0.0247
18	10	2497	MB_dm_hrq1-_10_sga_Y15071.dat	hrq1-	YML117W-A	1.0234	-0.03714
18	11	2452	MB_dm_hrq1-_10_sga_Y15071.dat	hrq1-	YML005W	1.00155	-0.01847
18	12	2487	MB_dm_hrq1-_10_sga_Y15071.dat	hrq1-	YML005W	1.01462	-0.00541
18	13	2513	MB_dm_hrq1-_10_sga_Y15071.dat	hrq1-	YML117W	1.03396	0.01947
18	14	2585	MB_dm_hrq1-_10_sga_Y15071.dat	hrq1-	YML117W	1.06601	0.0515
18	15	2579	MB_dm_hrq1-_10_sga_Y15071.dat	hrq1-	YML004C	1.0544	0.01738
18	16	2641	MB_dm_hrq1-_10_sga_Y15071.dat	hrq1-	YML004C	1.07169	0.03466
18	17	2588	MB_dm_hrq1-_10_sga_Y15071.dat	hrq1-	YML116W	1.05075	0.01592
18	18	2677	MB_dm_hrq1-_10_sga_Y15071.dat	hrq1-	YML116W	1.08704	0.05219
18	19	2609	MB_dm_hrq1-_10_sga_Y15071.dat	hrq1-	YML003W	1.04941	0.01975
18	20	2657	MB_dm_hrq1-_10_sga_Y15071.dat	hrq1-	YML003W	1.05418	0.02451
18	21	2659	MB_dm_hrq1-_10_sga_Y15071.dat	hrq1-	YML113W	1.0421	-0.00445
18	22	2518	MB_dm_hrq1-_10_sga_Y15071.dat	hrq1-	YML113W	0.99662	-0.0499
18	23	2543	MB_dm_hrq1-_10_sga_Y15071.dat	hrq1-	YML002W	1.02089	0.01586
18	24	2410	MB_dm_hrq1-_10_sga_Y15071.dat	hrq1-	YML002W	0.97469	-0.03031
18	25	2258	MB_dm_hrq1-_10_sga_Y15071.dat	hrq1-	YML109W	0.90679	-0.09312
18	26	2447	MB_dm_hrq1-_10_sga_Y15071.dat	hrq1-	YML109W	0.98564	-0.01431
18	27	1409	MB_dm_hrq1-_10_sga_Y15071.dat	hrq1-	YML001W	0.57144	0.05051
18	28	1630	MB_dm_hrq1-_10_sga_Y15071.dat	hrq1-	YML001W	0.66481	0.14383
18	29	2681	MB_dm_hrq1-_10_sga_Y15071.dat	hrq1-	YML108W	#NUM!	#NUM!	status=JK
18	30	2365	MB_dm_hrq1-_10_sga_Y15071.dat	hrq1-	YML108W	0.95909	-0.0527
18	31	2558	MB_dm_hrq1-_10_sga_Y15071.dat	hrq1-	YLR461W	1.0308	0.01481
18	32	2260	MB_dm_hrq1-_10_sga_Y15071.dat	hrq1-	YLR461W	0.90095	-0.11497
18	33	2356	MB_dm_hrq1-_10_sga_Y15071.dat	hrq1-	YML107C	0.93164	-0.03065
18	34	2320	MB_dm_hrq1-_10_sga_Y15071.dat	hrq1-	YML107C	0.92249	-0.03979
18	35	2502	MB_dm_hrq1-_10_sga_Y15071.dat	hrq1-	YLR460C	1.00576	-0.03026
18	36	2583	MB_dm_hrq1-_10_sga_Y15071.dat	hrq1-	YLR460C	1.04969	0.01365
18	37	2393	MB_dm_hrq1-_10_sga_Y15071.dat	hrq1-	YML106W	0.9732	0.00358
18	38	2404	MB_dm_hrq1-_10_sga_Y15071.dat	hrq1-	YML106W	0.97746	0.00784
18	39	2454	MB_dm_hrq1-_10_sga_Y15071.dat	hrq1-	YLR456W	0.99717	-0.00701
18	40	2489	MB_dm_hrq1-_10_sga_Y15071.dat	hrq1-	YLR456W	1.00686	0.00267
18	41	2539	MB_dm_hrq1-_10_sga_Y15071.dat	hrq1-	YML104C	1.01988	-0.00196
18	42	2509	MB_dm_hrq1-_10_sga_Y15071.dat	hrq1-	YML104C	1.00671	-0.01512
18	43	2551	MB_dm_hrq1-_10_sga_Y15071.dat	hrq1-	YLR455W	1.01857	0.01596
18	44	2427	MB_dm_hrq1-_10_sga_Y15071.dat	hrq1-	YLR455W	0.95831	-0.04426
18	45	2106	MB_dm_hrq1-_10_sga_Y15071.dat	hrq1-	YML103C	0.8166	0.07713
18	46	2258	MB_dm_hrq1-_10_sga_Y15071.dat	hrq1-	YML103C	0.83715	0.09767
18	47	3126	MB_dm_hrq1-_10_sga_Y15071.dat	hrq1-	YOR202W	1.05405	0.05344
18	48	3450	MB_dm_hrq1-_10_sga_Y15071.dat	hrq1-	YOR202W	1.05771	0.0571
19	1	3045	MB_dm_hrq1-_10_sga_Y15071.dat	hrq1-	YOR202W	1.00009	-0.00049
19	2	2845	MB_dm_hrq1-_10_sga_Y15071.dat	hrq1-	YOR202W	0.99794	-0.00263
19	3	2698	MB_dm_hrq1-_10_sga_Y15071.dat	hrq1-	YMR119W	1.0112	0.02337
19	4	2620	MB_dm_hrq1-_10_sga_Y15071.dat	hrq1-	YMR119W	1.02607	0.03823
19	5	2693	MB_dm_hrq1-_10_sga_Y15071.dat	hrq1-	YMR206W	1.09755	0.01066
19	6	2767	MB_dm_hrq1-_10_sga_Y15071.dat	hrq1-	YMR206W	1.14681	0.05989
19	7	1226	MB_dm_hrq1-_10_sga_Y15071.dat	hrq1-	YMR116C	0.50431	0.12938
19	8	1216	MB_dm_hrq1-_10_sga_Y15071.dat	hrq1-	YMR116C	0.49824	0.12332
19	9	2062	MB_dm_hrq1-_10_sga_Y15071.dat	hrq1-	YMR205C	0.85346	0.00293
19	10	2249	MB_dm_hrq1-_10_sga_Y15071.dat	hrq1-	YMR205C	#NUM!	#NUM!	status=JK
19	11	2320	MB_dm_hrq1-_10_sga_Y15071.dat	hrq1-	YMR115W	0.95943	0.05684
19	12	2359	MB_dm_hrq1-_10_sga_Y15071.dat	hrq1-	YMR115W	0.97373	0.07113
19	13	1038	MB_dm_hrq1-_10_sga_Y15071.dat	hrq1-	YMR204C	0.43173	-0.34842
19	14	1727	MB_dm_hrq1-_10_sga_Y15071.dat	hrq1-	YMR204C	0.71923	-0.06108
19	15	2445	MB_dm_hrq1-_10_sga_Y15071.dat	hrq1-	YMR114C	1.00849	-0.01878
19	16	2478	MB_dm_hrq1-_10_sga_Y15071.dat	hrq1-	YMR114C	1.01358	-0.01369
19	17	2054	MB_dm_hrq1-_10_sga_Y15071.dat	hrq1-	YMR202W	0.83997	0.00941
19	18	2004	MB_dm_hrq1-_10_sga_Y15071.dat	hrq1-	YMR202W	0.81934	-0.01121
19	19	2245	MB_dm_hrq1-_10_sga_Y15071.dat	hrq1-	YMR111C	#NUM!	#NUM!	status=JK
19	20	2560	MB_dm_hrq1-_10_sga_Y15071.dat	hrq1-	YMR111C	1.02283	0.02132
19	21	381	MB_dm_hrq1-_10_sga_Y15071.dat	hrq1-	YMR201C	0.15046	-0.54158
19	22	1601	MB_dm_hrq1-_10_sga_Y15071.dat	hrq1-	YMR201C	0.63889	-0.05343
19	23	2732	MB_dm_hrq1-_10_sga_Y15071.dat	hrq1-	YMR110C	1.10656	0.03402
19	24	2666	MB_dm_hrq1-_10_sga_Y15071.dat	hrq1-	YMR110C	1.08855	0.01602
19	25	2562	MB_dm_hrq1-_10_sga_Y15071.dat	hrq1-	YMR199W	1.03886	-0.01548
19	26	2542	MB_dm_hrq1-_10_sga_Y15071.dat	hrq1-	YMR199W	1.03418	-0.02016
19	27	2524	MB_dm_hrq1-_10_sga_Y15071.dat	hrq1-	YMR109W	1.03423	-0.04852
19	28	2824	MB_dm_hrq1-_10_sga_Y15071.dat	hrq1-	YMR109W	1.16398	0.08116
19	29	0	MB_dm_hrq1-_10_sga_Y15071.dat	hrq1-	YMR198W	0	0
19	30	0	MB_dm_hrq1-_10_sga_Y15071.dat	hrq1-	YMR198W	0	0
19	31	2615	MB_dm_hrq1-_10_sga_Y15071.dat	hrq1-	YMR107W	1.06462	0.00636
19	32	2447	MB_dm_hrq1-_10_sga_Y15071.dat	hrq1-	YMR107W	#NUM!	#NUM!	status=JK
19	33	2552	MB_dm_hrq1-_10_sga_Y15071.dat	hrq1-	YMR196W	1.01945	-0.01975
19	34	2459	MB_dm_hrq1-_10_sga_Y15071.dat	hrq1-	YMR196W	0.98817	-0.05101
19	35	2440	MB_dm_hrq1-_10_sga_Y15071.dat	hrq1-	YMR106C	0.99157	0.00678
19	36	2424	MB_dm_hrq1-_10_sga_Y15071.dat	hrq1-	YMR106C	0.99599	0.0112
19	37	2617	MB_dm_hrq1-_10_sga_Y15071.dat	hrq1-	YMR195W	1.07609	0.04959
19	38	2410	MB_dm_hrq1-_10_sga_Y15071.dat	hrq1-	YMR195W	0.99054	-0.03592
19	39	2230	MB_dm_hrq1-_10_sga_Y15071.dat	hrq1-	YMR105C	#NUM!	#NUM!	status=JK
19	40	2535	MB_dm_hrq1-_10_sga_Y15071.dat	hrq1-	YMR105C	1.03533	0.00805
19	41	2200	MB_dm_hrq1-_10_sga_Y15071.dat	hrq1-	YMR194W	0.89173	-0.05597
19	42	2233	MB_dm_hrq1-_10_sga_Y15071.dat	hrq1-	YMR194W	0.90413	-0.04357
19	43	2575	MB_dm_hrq1-_10_sga_Y15071.dat	hrq1-	YMR104C	1.03764	0.01228
19	44	2662	MB_dm_hrq1-_10_sga_Y15071.dat	hrq1-	YMR104C	1.0609	0.03552
19	45	2470	MB_dm_hrq1-_10_sga_Y15071.dat	hrq1-	YMR193C-A	0.96689	0.08569
19	46	2486	MB_dm_hrq1-_10_sga_Y15071.dat	hrq1-	YMR193C-A	0.93079	0.04961
19	47	2960	MB_dm_hrq1-_10_sga_Y15071.dat	hrq1-	YOR202W	1.00829	0.00771
19	48	3415	MB_dm_hrq1-_10_sga_Y15071.dat	hrq1-	YOR202W	1.05812	0.05751
20	1	2885	MB_dm_hrq1-_10_sga_Y15071.dat	hrq1-	YOR202W	0.95349	-0.04707
20	2	2712	MB_dm_hrq1-_10_sga_Y15071.dat	hrq1-	YOR202W	0.95762	-0.04293
20	3	2659	MB_dm_hrq1-_10_sga_Y15071.dat	hrq1-	YMR119W	1.00384	0.01602
20	4	2636	MB_dm_hrq1-_10_sga_Y15071.dat	hrq1-	YMR119W	1.04035	0.05251
20	5	2630	MB_dm_hrq1-_10_sga_Y15071.dat	hrq1-	YMR206W	1.08103	-0.00586
20	6	2725	MB_dm_hrq1-_10_sga_Y15071.dat	hrq1-	YMR206W	1.13991	0.05299
20	7	1250	MB_dm_hrq1-_10_sga_Y15071.dat	hrq1-	YMR116C	0.51926	0.14432
20	8	1140	MB_dm_hrq1-_10_sga_Y15071.dat	hrq1-	YMR116C	0.47193	0.09702
20	9	2049	MB_dm_hrq1-_10_sga_Y15071.dat	hrq1-	YMR205C	0.85683	0.00629
20	10	2078	MB_dm_hrq1-_10_sga_Y15071.dat	hrq1-	YMR205C	0.87147	0.02092
20	11	2419	MB_dm_hrq1-_10_sga_Y15071.dat	hrq1-	YMR115W	1.01018	0.10757
20	12	2192	MB_dm_hrq1-_10_sga_Y15071.dat	hrq1-	YMR115W	0.91309	0.01053
20	13	2501	MB_dm_hrq1-_10_sga_Y15071.dat	hrq1-	YMR204C	1.04919	0.26869
20	14	2111	MB_dm_hrq1-_10_sga_Y15071.dat	hrq1-	YMR204C	0.88599	0.10558
20	15	2382	MB_dm_hrq1-_10_sga_Y15071.dat	hrq1-	YMR114C	0.98931	-0.03794
20	16	2422	MB_dm_hrq1-_10_sga_Y15071.dat	hrq1-	YMR114C	0.99684	-0.03041
20	17	2112	MB_dm_hrq1-_10_sga_Y15071.dat	hrq1-	YMR202W	0.86859	0.03802
20	18	2266	MB_dm_hrq1-_10_sga_Y15071.dat	hrq1-	YMR202W	0.9317	0.10109
20	19	2528	MB_dm_hrq1-_10_sga_Y15071.dat	hrq1-	YMR111C	1.02909	0.02758
20	20	2463	MB_dm_hrq1-_10_sga_Y15071.dat	hrq1-	YMR111C	0.98979	-0.01169
20	21	1499	MB_dm_hrq1-_10_sga_Y15071.dat	hrq1-	YMR201C	0.59562	-0.09667
20	22	2352	MB_dm_hrq1-_10_sga_Y15071.dat	hrq1-	YMR201C	0.94474	0.25225
20	23	2593	MB_dm_hrq1-_10_sga_Y15071.dat	hrq1-	YMR110C	1.05743	-0.01508
20	24	2606	MB_dm_hrq1-_10_sga_Y15071.dat	hrq1-	YMR110C	1.07143	-0.00109
20	25	2124	MB_dm_hrq1-_10_sga_Y15071.dat	hrq1-	YMR199W	0.86709	-0.18715
20	26	2698	MB_dm_hrq1-_10_sga_Y15071.dat	hrq1-	YMR199W	1.10501	0.05063
20	27	2679	MB_dm_hrq1-_10_sga_Y15071.dat	hrq1-	YMR109W	1.10497	0.02219
20	28	2701	MB_dm_hrq1-_10_sga_Y15071.dat	hrq1-	YMR109W	1.12075	0.03795
20	29	0	MB_dm_hrq1-_10_sga_Y15071.dat	hrq1-	YMR198W	0	0
20	30	0	MB_dm_hrq1-_10_sga_Y15071.dat	hrq1-	YMR198W	0	0
20	31	2554	MB_dm_hrq1-_10_sga_Y15071.dat	hrq1-	YMR107W	1.0472	-0.01106
20	32	2624	MB_dm_hrq1-_10_sga_Y15071.dat	hrq1-	YMR107W	1.06481	0.00654
20	33	2558	MB_dm_hrq1-_10_sga_Y15071.dat	hrq1-	YMR196W	1.03018	-0.00904
20	34	2559	MB_dm_hrq1-_10_sga_Y15071.dat	hrq1-	YMR196W	1.03744	-0.00177
20	35	2369	MB_dm_hrq1-_10_sga_Y15071.dat	hrq1-	YMR106C	0.97172	-0.01306
20	36	2470	MB_dm_hrq1-_10_sga_Y15071.dat	hrq1-	YMR106C	1.02473	0.03993
20	37	2447	MB_dm_hrq1-_10_sga_Y15071.dat	hrq1-	YMR195W	1.01599	-0.01048
20	38	2669	MB_dm_hrq1-_10_sga_Y15071.dat	hrq1-	YMR195W	1.10731	0.08078
20	39	2413	MB_dm_hrq1-_10_sga_Y15071.dat	hrq1-	YMR105C	0.99894	-0.02833
20	40	2468	MB_dm_hrq1-_10_sga_Y15071.dat	hrq1-	YMR105C	1.0156	-0.01168
20	41	2304	MB_dm_hrq1-_10_sga_Y15071.dat	hrq1-	YMR194W	0.94003	-0.0077
20	42	2341	MB_dm_hrq1-_10_sga_Y15071.dat	hrq1-	YMR194W	0.95378	0.00605
20	43	2528	MB_dm_hrq1-_10_sga_Y15071.dat	hrq1-	YMR104C	1.02592	0.00055
20	44	2720	MB_dm_hrq1-_10_sga_Y15071.dat	hrq1-	YMR104C	1.09172	0.06632
20	45	2208	MB_dm_hrq1-_10_sga_Y15071.dat	hrq1-	YMR193C-A	0.87057	-0.01057
20	46	1705	MB_dm_hrq1-_10_sga_Y15071.dat	hrq1-	YMR193C-A	#NUM!	#NUM!	status=JK
20	47	2930	MB_dm_hrq1-_10_sga_Y15071.dat	hrq1-	YOR202W	1.00595	0.00537
20	48	3140	MB_dm_hrq1-_10_sga_Y15071.dat	hrq1-	YOR202W	0.98103	-0.01953
21	1	3053	MB_dm_hrq1-_10_sga_Y15071.dat	hrq1-	YOR202W	#NUM!	#NUM!	status=JK
21	2	2745	MB_dm_hrq1-_10_sga_Y15071.dat	hrq1-	YOR202W	0.97467	-0.02589
21	3	2365	MB_dm_hrq1-_10_sga_Y15071.dat	hrq1-	YML019W	0.89834	-0.02267
21	4	2249	MB_dm_hrq1-_10_sga_Y15071.dat	hrq1-	YML019W	0.89352	-0.02748
21	5	2443	MB_dm_hrq1-_10_sga_Y15071.dat	hrq1-	YMR004W	1.01143	-0.00574
21	6	2300	MB_dm_hrq1-_10_sga_Y15071.dat	hrq1-	YMR004W	0.96956	-0.04759
21	7	2524	MB_dm_hrq1-_10_sga_Y15071.dat	hrq1-	YML018C	1.05675	-0.03029
21	8	2586	MB_dm_hrq1-_10_sga_Y15071.dat	hrq1-	YML018C	1.07937	-0.00769
21	9	2598	MB_dm_hrq1-_10_sga_Y15071.dat	hrq1-	YMR003W	#NUM!	#NUM!	status=JK
21	10	2442	MB_dm_hrq1-_10_sga_Y15071.dat	hrq1-	YMR003W	1.0321	-0.04952
21	11	2345	MB_dm_hrq1-_10_sga_Y15071.dat	hrq1-	YML017W	0.98622	0.01359
21	12	2433	MB_dm_hrq1-_10_sga_Y15071.dat	hrq1-	YML017W	#NUM!	#NUM!	status=JK
21	13	2507	MB_dm_hrq1-_10_sga_Y15071.dat	hrq1-	YMR002W	1.05781	-0.03937
21	14	2652	MB_dm_hrq1-_10_sga_Y15071.dat	hrq1-	YMR002W	1.11853	0.02131
21	15	2435	MB_dm_hrq1-_10_sga_Y15071.dat	hrq1-	YML016C	1.01575	-0.02763
21	16	2412	MB_dm_hrq1-_10_sga_Y15071.dat	hrq1-	YML016C	0.99663	-0.04673
21	17	2352	MB_dm_hrq1-_10_sga_Y15071.dat	hrq1-	YML131W	0.97076	-0.05745
21	18	2384	MB_dm_hrq1-_10_sga_Y15071.dat	hrq1-	YML131W	0.98411	-0.04411
21	19	2333	MB_dm_hrq1-_10_sga_Y15071.dat	hrq1-	YML013W	0.95394	-0.04758
21	20	2504	MB_dm_hrq1-_10_sga_Y15071.dat	hrq1-	YML013W	1.01134	0.00979
21	21	2506	MB_dm_hrq1-_10_sga_Y15071.dat	hrq1-	YML128C	1.00124	0.05469
21	22	2561	MB_dm_hrq1-_10_sga_Y15071.dat	hrq1-	YML128C	#NUM!	#NUM!	status=JK
21	23	956	MB_dm_hrq1-_10_sga_Y15071.dat	hrq1-	YML012C-A	0.39231	0.15246
21	24	940	MB_dm_hrq1-_10_sga_Y15071.dat	hrq1-	YML012C-A	0.38892	0.14907
21	25	2663	MB_dm_hrq1-_10_sga_Y15071.dat	hrq1-	YML124C	1.09384	-0.00329
21	26	2634	MB_dm_hrq1-_10_sga_Y15071.dat	hrq1-	YML124C	1.08536	-0.01176
21	27	2306	MB_dm_hrq1-_10_sga_Y15071.dat	hrq1-	YML012W	0.95662	-0.05492
21	28	2273	MB_dm_hrq1-_10_sga_Y15071.dat	hrq1-	YML012W	0.94829	-0.06324
21	29	2507	MB_dm_hrq1-_10_sga_Y15071.dat	hrq1-	YML123C	1.04336	-0.00574
21	30	2560	MB_dm_hrq1-_10_sga_Y15071.dat	hrq1-	YML123C	1.06181	0.01269
21	31	2347	MB_dm_hrq1-_10_sga_Y15071.dat	hrq1-	YML011C	0.9678	0.01773
21	32	2487	MB_dm_hrq1-_10_sga_Y15071.dat	hrq1-	YML011C	1.01541	0.06531
21	33	2428	MB_dm_hrq1-_10_sga_Y15071.dat	hrq1-	YML122C	0.98428	0.03971
21	34	2292	MB_dm_hrq1-_10_sga_Y15071.dat	hrq1-	YML122C	0.9359	-0.00864
21	35	2229	MB_dm_hrq1-_10_sga_Y15071.dat	hrq1-	YML010C-B	0.92132	-0.0455
21	36	2478	MB_dm_hrq1-_10_sga_Y15071.dat	hrq1-	YML010C-B	1.03628	0.06939
21	37	2014	MB_dm_hrq1-_10_sga_Y15071.dat	hrq1-	YML121W	0.84306	0.01914
21	38	2236	MB_dm_hrq1-_10_sga_Y15071.dat	hrq1-	YML121W	0.93501	0.11104
21	39	2041	MB_dm_hrq1-_10_sga_Y15071.dat	hrq1-	YML009C	#NUM!	#NUM!	status=JK
21	40	2318	MB_dm_hrq1-_10_sga_Y15071.dat	hrq1-	YML009C	0.95993	0.00612
21	41	2590	MB_dm_hrq1-_10_sga_Y15071.dat	hrq1-	YML120C	1.06253	0.03079
21	42	2516	MB_dm_hrq1-_10_sga_Y15071.dat	hrq1-	YML120C	1.03058	-0.00113
21	43	2613	MB_dm_hrq1-_10_sga_Y15071.dat	hrq1-	YML008C	1.06711	0.06703
21	44	2486	MB_dm_hrq1-_10_sga_Y15071.dat	hrq1-	YML008C	1.0045	0.00445
21	45	2599	MB_dm_hrq1-_10_sga_Y15071.dat	hrq1-	YML119W	1.03204	0.01003
21	46	2585	MB_dm_hrq1-_10_sga_Y15071.dat	hrq1-	YML119W	0.98256	-0.03942
21	47	3008	MB_dm_hrq1-_10_sga_Y15071.dat	hrq1-	YOR202W	1.04124	0.04064
21	48	3208	MB_dm_hrq1-_10_sga_Y15071.dat	hrq1-	YOR202W	1.01126	0.01068
22	1	2920	MB_dm_hrq1-_10_sga_Y15071.dat	hrq1-	YOR202W	0.97061	-0.02995
22	2	2761	MB_dm_hrq1-_10_sga_Y15071.dat	hrq1-	YOR202W	0.98151	-0.01906
22	3	2406	MB_dm_hrq1-_10_sga_Y15071.dat	hrq1-	YML019W	0.91567	-0.00534
22	4	2360	MB_dm_hrq1-_10_sga_Y15071.dat	hrq1-	YML019W	0.94006	0.01903
22	5	2462	MB_dm_hrq1-_10_sga_Y15071.dat	hrq1-	YMR004W	1.02268	0.0055
22	6	2347	MB_dm_hrq1-_10_sga_Y15071.dat	hrq1-	YMR004W	0.99329	-0.02388
22	7	2596	MB_dm_hrq1-_10_sga_Y15071.dat	hrq1-	YML018C	1.0916	0.00453
22	8	2629	MB_dm_hrq1-_10_sga_Y15071.dat	hrq1-	YML018C	1.10225	0.01518
22	9	2483	MB_dm_hrq1-_10_sga_Y15071.dat	hrq1-	YMR003W	1.05119	-0.03043
22	10	2458	MB_dm_hrq1-_10_sga_Y15071.dat	hrq1-	YMR003W	1.04292	-0.0387
22	11	2313	MB_dm_hrq1-_10_sga_Y15071.dat	hrq1-	YML017W	0.97596	0.00334
22	12	2348	MB_dm_hrq1-_10_sga_Y15071.dat	hrq1-	YML017W	0.98684	0.01422
22	13	2558	MB_dm_hrq1-_10_sga_Y15071.dat	hrq1-	YMR002W	1.08127	-0.01593
22	14	2612	MB_dm_hrq1-_10_sga_Y15071.dat	hrq1-	YMR002W	1.10251	0.0053
22	15	2501	MB_dm_hrq1-_10_sga_Y15071.dat	hrq1-	YML016C	1.04315	-0.00024
22	16	2448	MB_dm_hrq1-_10_sga_Y15071.dat	hrq1-	YML016C	1.01075	-0.03262
22	17	2390	MB_dm_hrq1-_10_sga_Y15071.dat	hrq1-	YML131W	0.98505	-0.04317
22	18	2206	MB_dm_hrq1-_10_sga_Y15071.dat	hrq1-	YML131W	#NUM!	#NUM!	status=JK
22	19	2404	MB_dm_hrq1-_10_sga_Y15071.dat	hrq1-	YML013W	0.98242	-0.01912
22	20	2439	MB_dm_hrq1-_10_sga_Y15071.dat	hrq1-	YML013W	0.98518	-0.01636
22	21	2486	MB_dm_hrq1-_10_sga_Y15071.dat	hrq1-	YML128C	0.99402	0.04747
22	22	2471	MB_dm_hrq1-_10_sga_Y15071.dat	hrq1-	YML128C	0.99993	0.05338
22	23	1033	MB_dm_hrq1-_10_sga_Y15071.dat	hrq1-	YML012C-A	0.42496	0.18509
22	24	1223	MB_dm_hrq1-_10_sga_Y15071.dat	hrq1-	YML012C-A	#NUM!	#NUM!	status=JK
22	25	2705	MB_dm_hrq1-_10_sga_Y15071.dat	hrq1-	YML124C	1.11543	0.0183
22	26	2543	MB_dm_hrq1-_10_sga_Y15071.dat	hrq1-	YML124C	1.05276	-0.04434
22	27	2333	MB_dm_hrq1-_10_sga_Y15071.dat	hrq1-	YML012W	0.97236	-0.03919
22	28	2438	MB_dm_hrq1-_10_sga_Y15071.dat	hrq1-	YML012W	#NUM!	#NUM!	status=JK
22	29	2512	MB_dm_hrq1-_10_sga_Y15071.dat	hrq1-	YML123C	1.05003	0.00092
22	30	2633	MB_dm_hrq1-_10_sga_Y15071.dat	hrq1-	YML123C	1.09696	0.04782
22	31	2456	MB_dm_hrq1-_10_sga_Y15071.dat	hrq1-	YML011C	1.01709	0.06699
22	32	1449	MB_dm_hrq1-_10_sga_Y15071.dat	hrq1-	YML011C	#NUM!	#NUM!	status=JK
22	33	2307	MB_dm_hrq1-_10_sga_Y15071.dat	hrq1-	YML122C	0.93901	-0.00554
22	34	2382	MB_dm_hrq1-_10_sga_Y15071.dat	hrq1-	YML122C	0.97651	0.03194
22	35	2419	MB_dm_hrq1-_10_sga_Y15071.dat	hrq1-	YML010C-B	1.00365	0.03679
22	36	2322	MB_dm_hrq1-_10_sga_Y15071.dat	hrq1-	YML010C-B	0.97468	0.00782
22	37	2078	MB_dm_hrq1-_10_sga_Y15071.dat	hrq1-	YML121W	0.87306	0.04912
22	38	2157	MB_dm_hrq1-_10_sga_Y15071.dat	hrq1-	YML121W	0.90511	0.08115
22	39	2286	MB_dm_hrq1-_10_sga_Y15071.dat	hrq1-	YML009C	0.95561	0.0018
22	40	2324	MB_dm_hrq1-_10_sga_Y15071.dat	hrq1-	YML009C	0.96441	0.01059
22	41	2583	MB_dm_hrq1-_10_sga_Y15071.dat	hrq1-	YML120C	1.06132	0.02959
22	42	2619	MB_dm_hrq1-_10_sga_Y15071.dat	hrq1-	YML120C	1.07451	0.04277
22	43	2204	MB_dm_hrq1-_10_sga_Y15071.dat	hrq1-	YML008C	0.90283	-0.09716
22	44	2584	MB_dm_hrq1-_10_sga_Y15071.dat	hrq1-	YML008C	1.04775	0.04768
22	45	2446	MB_dm_hrq1-_10_sga_Y15071.dat	hrq1-	YML119W	0.97516	-0.04682
22	46	2673	MB_dm_hrq1-_10_sga_Y15071.dat	hrq1-	YML119W	1.02057	-0.00143
22	47	2809	MB_dm_hrq1-_10_sga_Y15071.dat	hrq1-	YOR202W	0.97722	-0.02334
22	48	3282	MB_dm_hrq1-_10_sga_Y15071.dat	hrq1-	YOR202W	1.04049	0.03989
23	1	2987	MB_dm_hrq1-_10_sga_Y15071.dat	hrq1-	YOR202W	1.00719	0.00661
23	2	2658	MB_dm_hrq1-_10_sga_Y15071.dat	hrq1-	YOR202W	0.95883	-0.04172
23	3	2699	MB_dm_hrq1-_10_sga_Y15071.dat	hrq1-	YMR132C	1.04269	0.05652
23	4	2574	MB_dm_hrq1-_10_sga_Y15071.dat	hrq1-	YMR132C	1.04136	0.0552
23	5	1571	MB_dm_hrq1-_10_sga_Y15071.dat	hrq1-	YMR224C	0.66323	-0.00048
23	6	1587	MB_dm_hrq1-_10_sga_Y15071.dat	hrq1-	YMR224C	0.68304	0.01932
23	7	2359	MB_dm_hrq1-_10_sga_Y15071.dat	hrq1-	YMR130W	1.00903	0.03388
23	8	2314	MB_dm_hrq1-_10_sga_Y15071.dat	hrq1-	YMR130W	0.98702	0.01187
23	9	2088	MB_dm_hrq1-_10_sga_Y15071.dat	hrq1-	YMR223W	0.89898	-0.00534
23	10	2143	MB_dm_hrq1-_10_sga_Y15071.dat	hrq1-	YMR223W	0.92418	0.01985
23	11	2511	MB_dm_hrq1-_10_sga_Y15071.dat	hrq1-	YMR129W	1.07617	0.01956
23	12	2438	MB_dm_hrq1-_10_sga_Y15071.dat	hrq1-	YMR129W	1.04012	-0.01647
23	13	2343	MB_dm_hrq1-_10_sga_Y15071.dat	hrq1-	YMR222C	1.00456	-0.03212
23	14	2399	MB_dm_hrq1-_10_sga_Y15071.dat	hrq1-	YMR222C	1.02601	-0.01068
23	15	2525	MB_dm_hrq1-_10_sga_Y15071.dat	hrq1-	YMR127C	1.06609	-0.01725
23	16	2592	MB_dm_hrq1-_10_sga_Y15071.dat	hrq1-	YMR127C	1.08232	-0.00102
23	17	2319	MB_dm_hrq1-_10_sga_Y15071.dat	hrq1-	YMR221C	0.96596	-0.02357
23	18	2357	MB_dm_hrq1-_10_sga_Y15071.dat	hrq1-	YMR221C	0.9826	-0.00694
23	19	2374	MB_dm_hrq1-_10_sga_Y15071.dat	hrq1-	YMR126C	0.98159	-0.01844
23	20	2303	MB_dm_hrq1-_10_sga_Y15071.dat	hrq1-	YMR126C	0.94207	-0.05795
23	21	2376	MB_dm_hrq1-_10_sga_Y15071.dat	hrq1-	YMR219W	0.96315	-0.02448
23	22	2344	MB_dm_hrq1-_10_sga_Y15071.dat	hrq1-	YMR219W	0.96257	-0.02506
23	23	2629	MB_dm_hrq1-_10_sga_Y15071.dat	hrq1-	YMR124W	1.09867	0.02485
23	24	2518	MB_dm_hrq1-_10_sga_Y15071.dat	hrq1-	YMR124W	1.06295	-0.01084
23	25	2327	MB_dm_hrq1-_10_sga_Y15071.dat	hrq1-	YMR216C	0.97659	0.0733
23	26	2306	MB_dm_hrq1-_10_sga_Y15071.dat	hrq1-	YMR216C	0.97232	0.06904
23	27	2273	MB_dm_hrq1-_10_sga_Y15071.dat	hrq1-	YMR123W	0.96478	0.07355
23	28	2011	MB_dm_hrq1-_10_sga_Y15071.dat	hrq1-	YMR123W	0.85799	-0.03317
23	29	1958	MB_dm_hrq1-_10_sga_Y15071.dat	hrq1-	YMR215W	0.83282	-0.20677
23	30	2291	MB_dm_hrq1-_10_sga_Y15071.dat	hrq1-	YMR215W	0.97083	-0.06884
23	31	2576	MB_dm_hrq1-_10_sga_Y15071.dat	hrq1-	YMR122C	1.08464	0.06391
23	32	2522	MB_dm_hrq1-_10_sga_Y15071.dat	hrq1-	YMR122C	1.05115	0.03044
23	33	2497	MB_dm_hrq1-_10_sga_Y15071.dat	hrq1-	YMR214W	1.03306	0.00392
23	34	2408	MB_dm_hrq1-_10_sga_Y15071.dat	hrq1-	YMR214W	1.00333	-0.0258
23	35	2437	MB_dm_hrq1-_10_sga_Y15071.dat	hrq1-	YMR121C	1.02763	0.01367
23	36	2117	MB_dm_hrq1-_10_sga_Y15071.dat	hrq1-	YMR121C	#NUM!	#NUM!	status=JK
23	37	2107	MB_dm_hrq1-_10_sga_Y15071.dat	hrq1-	YMR210W	0.90006	-0.12729
23	38	2418	MB_dm_hrq1-_10_sga_Y15071.dat	hrq1-	YMR210W	1.03182	0.00439
23	39	2602	MB_dm_hrq1-_10_sga_Y15071.dat	hrq1-	YMR120C	1.10602	0.07201
23	40	2587	MB_dm_hrq1-_10_sga_Y15071.dat	hrq1-	YMR120C	1.09142	0.05742
23	41	2461	MB_dm_hrq1-_10_sga_Y15071.dat	hrq1-	YMR209C	1.02764	-0.00142
23	42	2370	MB_dm_hrq1-_10_sga_Y15071.dat	hrq1-	YMR209C	0.98815	-0.04089
23	43	2453	MB_dm_hrq1-_10_sga_Y15071.dat	hrq1-	YMR119W-A	1.02228	0.02776
23	44	2553	MB_dm_hrq1-_10_sga_Y15071.dat	hrq1-	YMR119W-A	1.05408	0.05954
23	45	2465	MB_dm_hrq1-_10_sga_Y15071.dat	hrq1-	YMR207C	1.00151	0.06552
23	46	2499	MB_dm_hrq1-_10_sga_Y15071.dat	hrq1-	YMR207C	0.97316	0.03719
23	47	2689	MB_dm_hrq1-_10_sga_Y15071.dat	hrq1-	YOR202W	0.95491	-0.04564
23	48	3385	MB_dm_hrq1-_10_sga_Y15071.dat	hrq1-	YOR202W	1.09638	0.09575
24	1	3103	MB_dm_hrq1-_10_sga_Y15071.dat	hrq1-	YOR202W	1.03415	0.03356
24	2	2759	MB_dm_hrq1-_10_sga_Y15071.dat	hrq1-	YOR202W	0.98312	-0.01745
24	3	2483	MB_dm_hrq1-_10_sga_Y15071.dat	hrq1-	YMR132C	0.947	-0.03911
24	4	2520	MB_dm_hrq1-_10_sga_Y15071.dat	hrq1-	YMR132C	1.00596	0.01982
24	5	1552	MB_dm_hrq1-_10_sga_Y15071.dat	hrq1-	YMR224C	0.64609	-0.01762
24	6	1563	MB_dm_hrq1-_10_sga_Y15071.dat	hrq1-	YMR224C	0.66302	-0.00069
24	7	2193	MB_dm_hrq1-_10_sga_Y15071.dat	hrq1-	YMR130W	0.92465	-0.05046
24	8	2221	MB_dm_hrq1-_10_sga_Y15071.dat	hrq1-	YMR130W	0.9339	-0.04121
24	9	2261	MB_dm_hrq1-_10_sga_Y15071.dat	hrq1-	YMR223W	0.95945	0.0551
24	10	1931	MB_dm_hrq1-_10_sga_Y15071.dat	hrq1-	YMR223W	0.82057	-0.0837
24	11	2545	MB_dm_hrq1-_10_sga_Y15071.dat	hrq1-	YMR129W	1.07463	0.01802
24	12	2497	MB_dm_hrq1-_10_sga_Y15071.dat	hrq1-	YMR129W	1.04935	-0.00724
24	13	2323	MB_dm_hrq1-_10_sga_Y15071.dat	hrq1-	YMR222C	0.98091	-0.05575
24	14	2509	MB_dm_hrq1-_10_sga_Y15071.dat	hrq1-	YMR222C	1.05643	0.01973
24	15	2598	MB_dm_hrq1-_10_sga_Y15071.dat	hrq1-	YMR127C	1.07926	-0.00408
24	16	2479	MB_dm_hrq1-_10_sga_Y15071.dat	hrq1-	YMR127C	#NUM!	#NUM!	status=JK
24	17	2426	MB_dm_hrq1-_10_sga_Y15071.dat	hrq1-	YMR221C	0.993	0.00345
24	18	2516	MB_dm_hrq1-_10_sga_Y15071.dat	hrq1-	YMR221C	1.03107	0.04151
24	19	2409	MB_dm_hrq1-_10_sga_Y15071.dat	hrq1-	YMR126C	0.9798	-0.02024
24	20	2486	MB_dm_hrq1-_10_sga_Y15071.dat	hrq1-	YMR126C	1.00099	0.00094
24	21	2538	MB_dm_hrq1-_10_sga_Y15071.dat	hrq1-	YMR219W	1.01357	0.02591
24	22	2554	MB_dm_hrq1-_10_sga_Y15071.dat	hrq1-	YMR219W	1.03407	0.0464
24	23	2369	MB_dm_hrq1-_10_sga_Y15071.dat	hrq1-	YMR124W	0.97696	-0.09678
24	24	2730	MB_dm_hrq1-_10_sga_Y15071.dat	hrq1-	YMR124W	1.13835	0.06452
24	25	2191	MB_dm_hrq1-_10_sga_Y15071.dat	hrq1-	YMR216C	0.90914	0.00589
24	26	2280	MB_dm_hrq1-_10_sga_Y15071.dat	hrq1-	YMR216C	0.95071	0.04744
24	27	2180	MB_dm_hrq1-_10_sga_Y15071.dat	hrq1-	YMR123W	0.91484	0.02364
24	28	2137	MB_dm_hrq1-_10_sga_Y15071.dat	hrq1-	YMR123W	0.90117	0.00998
24	29	2506	MB_dm_hrq1-_10_sga_Y15071.dat	hrq1-	YMR215W	1.05332	0.01361
24	30	2494	MB_dm_hrq1-_10_sga_Y15071.dat	hrq1-	YMR215W	1.04401	0.0043
24	31	2355	MB_dm_hrq1-_10_sga_Y15071.dat	hrq1-	YMR122C	0.97934	-0.04133
24	32	2542	MB_dm_hrq1-_10_sga_Y15071.dat	hrq1-	YMR122C	1.04631	0.0256
24	33	2574	MB_dm_hrq1-_10_sga_Y15071.dat	hrq1-	YMR214W	1.05157	0.02242
24	34	2658	MB_dm_hrq1-_10_sga_Y15071.dat	hrq1-	YMR214W	1.09364	0.06446
24	35	2453	MB_dm_hrq1-_10_sga_Y15071.dat	hrq1-	YMR121C	1.02167	0.00771
24	36	2460	MB_dm_hrq1-_10_sga_Y15071.dat	hrq1-	YMR121C	1.03703	0.02306
24	37	2277	MB_dm_hrq1-_10_sga_Y15071.dat	hrq1-	YMR210W	0.96123	-0.06617
24	38	2437	MB_dm_hrq1-_10_sga_Y15071.dat	hrq1-	YMR210W	1.02783	0.0004
24	39	2442	MB_dm_hrq1-_10_sga_Y15071.dat	hrq1-	YMR120C	1.02594	-0.00802
24	40	2290	MB_dm_hrq1-_10_sga_Y15071.dat	hrq1-	YMR120C	0.95491	-0.07901
24	41	2434	MB_dm_hrq1-_10_sga_Y15071.dat	hrq1-	YMR209C	1.00439	-0.02466
24	42	2563	MB_dm_hrq1-_10_sga_Y15071.dat	hrq1-	YMR209C	1.05601	0.02693
24	43	2407	MB_dm_hrq1-_10_sga_Y15071.dat	hrq1-	YMR119W-A	0.99221	-0.0023
24	44	2463	MB_dm_hrq1-_10_sga_Y15071.dat	hrq1-	YMR119W-A	1.007	0.01248
24	45	2548	MB_dm_hrq1-_10_sga_Y15071.dat	hrq1-	YMR207C	1.02621	0.09021
24	46	2538	MB_dm_hrq1-_10_sga_Y15071.dat	hrq1-	YMR207C	0.98073	0.04475
24	47	2778	MB_dm_hrq1-_10_sga_Y15071.dat	hrq1-	YOR202W	0.97986	-0.02071
24	48	3196	MB_dm_hrq1-_10_sga_Y15071.dat	hrq1-	YOR202W	1.02919	0.02859
25	1	2818	MB_dm_hrq1-_10_sga_Y15071.dat	hrq1-	YOR202W	0.95759	-0.04296
25	2	2651	MB_dm_hrq1-_10_sga_Y15071.dat	hrq1-	YOR202W	0.96305	-0.03751
25	3	2562	MB_dm_hrq1-_10_sga_Y15071.dat	hrq1-	YML034W	0.99599	-0.00885
25	4	2566	MB_dm_hrq1-_10_sga_Y15071.dat	hrq1-	YML034W	1.04392	0.03905
25	5	2410	MB_dm_hrq1-_10_sga_Y15071.dat	hrq1-	YMR018W	1.02204	-0.00967
25	6	2286	MB_dm_hrq1-_10_sga_Y15071.dat	hrq1-	YMR018W	0.9877	-0.04399
25	7	2492	MB_dm_hrq1-_10_sga_Y15071.dat	hrq1-	YML033W	1.06957	0.04532
25	8	2311	MB_dm_hrq1-_10_sga_Y15071.dat	hrq1-	YML033W	#NUM!	#NUM!	status=JK
25	9	1963	MB_dm_hrq1-_10_sga_Y15071.dat	hrq1-	YMR017W	0.8473	-0.21368
25	10	2298	MB_dm_hrq1-_10_sga_Y15071.dat	hrq1-	YMR017W	0.99322	-0.06785
25	11	1469	MB_dm_hrq1-_10_sga_Y15071.dat	hrq1-	YML032C	0.63093	-0.10566
25	12	1478	MB_dm_hrq1-_10_sga_Y15071.dat	hrq1-	YML032C	0.63189	-0.10471
25	13	2326	MB_dm_hrq1-_10_sga_Y15071.dat	hrq1-	YMR016C	0.9992	0.05226
25	14	2253	MB_dm_hrq1-_10_sga_Y15071.dat	hrq1-	YMR016C	0.96506	0.01813
25	15	2414	MB_dm_hrq1-_10_sga_Y15071.dat	hrq1-	YML030W	1.01967	0.03477
25	16	2507	MB_dm_hrq1-_10_sga_Y15071.dat	hrq1-	YML030W	1.0456	0.06068
25	17	2311	MB_dm_hrq1-_10_sga_Y15071.dat	hrq1-	YMR015C	0.96078	-0.00619
25	18	2431	MB_dm_hrq1-_10_sga_Y15071.dat	hrq1-	YMR015C	1.01218	0.04517
25	19	2530	MB_dm_hrq1-_10_sga_Y15071.dat	hrq1-	YML029W	1.04581	-0.01409
25	20	2632	MB_dm_hrq1-_10_sga_Y15071.dat	hrq1-	YML029W	1.07757	0.01765
25	21	2651	MB_dm_hrq1-_10_sga_Y15071.dat	hrq1-	YMR012W	1.07696	0.03375
25	22	2523	MB_dm_hrq1-_10_sga_Y15071.dat	hrq1-	YMR012W	1.03972	-0.00346
25	23	2158	MB_dm_hrq1-_10_sga_Y15071.dat	hrq1-	YML028W	0.90641	0.05488
25	24	2004	MB_dm_hrq1-_10_sga_Y15071.dat	hrq1-	YML028W	0.85179	0.00029
25	25	1362	MB_dm_hrq1-_10_sga_Y15071.dat	hrq1-	YMR011W	0.57659	0.12717
25	26	1700	MB_dm_hrq1-_10_sga_Y15071.dat	hrq1-	YMR011W	0.72359	0.27408
25	27	2564	MB_dm_hrq1-_10_sga_Y15071.dat	hrq1-	YML027W	1.09824	0.04655
25	28	2327	MB_dm_hrq1-_10_sga_Y15071.dat	hrq1-	YML027W	1.00151	-0.05012
25	29	2437	MB_dm_hrq1-_10_sga_Y15071.dat	hrq1-	YMR010W	1.04537	-0.02047
25	30	2447	MB_dm_hrq1-_10_sga_Y15071.dat	hrq1-	YMR010W	1.04543	-0.0204
25	31	1721	MB_dm_hrq1-_10_sga_Y15071.dat	hrq1-	YML026C	0.73052	0.11683
25	32	1734	MB_dm_hrq1-_10_sga_Y15071.dat	hrq1-	YML026C	0.72882	0.11513
25	33	2335	MB_dm_hrq1-_10_sga_Y15071.dat	hrq1-	YMR009W	0.97447	-0.06232
25	34	2511	MB_dm_hrq1-_10_sga_Y15071.dat	hrq1-	YMR009W	1.0559	0.01906
25	35	2012	MB_dm_hrq1-_10_sga_Y15071.dat	hrq1-	YML022W	0.8568	-0.11061
25	36	2089	MB_dm_hrq1-_10_sga_Y15071.dat	hrq1-	YML022W	0.90073	-0.06671
25	37	2493	MB_dm_hrq1-_10_sga_Y15071.dat	hrq1-	YMR008C	1.07682	0.02472
25	38	2488	MB_dm_hrq1-_10_sga_Y15071.dat	hrq1-	YMR008C	1.07391	0.0218
25	39	2341	MB_dm_hrq1-_10_sga_Y15071.dat	hrq1-	YML021C	1.0066	0.00276
25	40	2339	MB_dm_hrq1-_10_sga_Y15071.dat	hrq1-	YML021C	0.99804	-0.00579
25	41	2324	MB_dm_hrq1-_10_sga_Y15071.dat	hrq1-	YMR007W	0.98077	-0.02547
25	42	2451	MB_dm_hrq1-_10_sga_Y15071.dat	hrq1-	YMR007W	1.03236	0.02609
25	43	2351	MB_dm_hrq1-_10_sga_Y15071.dat	hrq1-	YML020W	0.99095	0.01361
25	44	2388	MB_dm_hrq1-_10_sga_Y15071.dat	hrq1-	YML020W	0.99928	0.02194
25	45	2505	MB_dm_hrq1-_10_sga_Y15071.dat	hrq1-	YMR006C	1.03353	0.04465
25	46	2510	MB_dm_hrq1-_10_sga_Y15071.dat	hrq1-	YMR006C	0.99442	0.00556
25	47	2603	MB_dm_hrq1-_10_sga_Y15071.dat	hrq1-	YOR202W	0.94211	-0.05843
25	48	2999	MB_dm_hrq1-_10_sga_Y15071.dat	hrq1-	YOR202W	0.99179	-0.00878
26	1	2986	MB_dm_hrq1-_10_sga_Y15071.dat	hrq1-	YOR202W	#NUM!	#NUM!	status=JK
26	2	2641	MB_dm_hrq1-_10_sga_Y15071.dat	hrq1-	YOR202W	0.95837	-0.04219
26	3	2429	MB_dm_hrq1-_10_sga_Y15071.dat	hrq1-	YML034W	0.94287	-0.06194
26	4	2481	MB_dm_hrq1-_10_sga_Y15071.dat	hrq1-	YML034W	1.0074	0.00254
26	5	2386	MB_dm_hrq1-_10_sga_Y15071.dat	hrq1-	YMR018W	1.00951	-0.02219
26	6	2529	MB_dm_hrq1-_10_sga_Y15071.dat	hrq1-	YMR018W	1.08972	0.05798
26	7	2548	MB_dm_hrq1-_10_sga_Y15071.dat	hrq1-	YML033W	1.0907	0.06644
26	8	2525	MB_dm_hrq1-_10_sga_Y15071.dat	hrq1-	YML033W	1.07693	0.05267
26	9	2091	MB_dm_hrq1-_10_sga_Y15071.dat	hrq1-	YMR017W	0.89953	-0.16149
26	10	2168	MB_dm_hrq1-_10_sga_Y15071.dat	hrq1-	YMR017W	0.93388	-0.12715
26	11	1638	MB_dm_hrq1-_10_sga_Y15071.dat	hrq1-	YML032C	#NUM!	#NUM!	status=JK
26	12	1469	MB_dm_hrq1-_10_sga_Y15071.dat	hrq1-	YML032C	0.62597	-0.11062
26	13	2183	MB_dm_hrq1-_10_sga_Y15071.dat	hrq1-	YMR016C	0.93474	-0.01216
26	14	2015	MB_dm_hrq1-_10_sga_Y15071.dat	hrq1-	YMR016C	0.86015	-0.08671
26	15	2337	MB_dm_hrq1-_10_sga_Y15071.dat	hrq1-	YML030W	0.98345	-0.00144
26	16	2495	MB_dm_hrq1-_10_sga_Y15071.dat	hrq1-	YML030W	1.03603	0.05112
26	17	2356	MB_dm_hrq1-_10_sga_Y15071.dat	hrq1-	YMR015C	0.97467	0.00769
26	18	2530	MB_dm_hrq1-_10_sga_Y15071.dat	hrq1-	YMR015C	1.04819	0.08116
26	19	2574	MB_dm_hrq1-_10_sga_Y15071.dat	hrq1-	YML029W	1.0589	-0.00102
26	20	2711	MB_dm_hrq1-_10_sga_Y15071.dat	hrq1-	YML029W	1.10513	0.04519
26	21	2587	MB_dm_hrq1-_10_sga_Y15071.dat	hrq1-	YMR012W	1.04684	0.00365
26	22	2778	MB_dm_hrq1-_10_sga_Y15071.dat	hrq1-	YMR012W	1.14126	0.09802
26	23	2133	MB_dm_hrq1-_10_sga_Y15071.dat	hrq1-	YML028W	0.89403	0.04251
26	24	2168	MB_dm_hrq1-_10_sga_Y15071.dat	hrq1-	YML028W	0.92065	0.0691
26	25	1741	MB_dm_hrq1-_10_sga_Y15071.dat	hrq1-	YMR011W	0.73731	0.2878
26	26	1147	MB_dm_hrq1-_10_sga_Y15071.dat	hrq1-	YMR011W	0.48889	0.03952
26	27	2345	MB_dm_hrq1-_10_sga_Y15071.dat	hrq1-	YML027W	1.00629	-0.04535
26	28	2434	MB_dm_hrq1-_10_sga_Y15071.dat	hrq1-	YML027W	1.04983	-0.00184
26	29	2453	MB_dm_hrq1-_10_sga_Y15071.dat	hrq1-	YMR010W	1.05505	-0.0108
26	30	2520	MB_dm_hrq1-_10_sga_Y15071.dat	hrq1-	YMR010W	#NUM!	#NUM!	status=JK
26	31	1460	MB_dm_hrq1-_10_sga_Y15071.dat	hrq1-	YML026C	0.62178	0.00815
26	32	1587	MB_dm_hrq1-_10_sga_Y15071.dat	hrq1-	YML026C	0.66955	0.0559
26	33	2525	MB_dm_hrq1-_10_sga_Y15071.dat	hrq1-	YMR009W	1.05799	0.02115
26	34	2168	MB_dm_hrq1-_10_sga_Y15071.dat	hrq1-	YMR009W	0.91556	-0.1212
26	35	2198	MB_dm_hrq1-_10_sga_Y15071.dat	hrq1-	YML022W	0.94024	-0.02722
26	36	2387	MB_dm_hrq1-_10_sga_Y15071.dat	hrq1-	YML022W	1.03404	0.06652
26	37	2277	MB_dm_hrq1-_10_sga_Y15071.dat	hrq1-	YMR008C	#NUM!	#NUM!	status=JK
26	38	2417	MB_dm_hrq1-_10_sga_Y15071.dat	hrq1-	YMR008C	1.04863	-0.00346
26	39	2380	MB_dm_hrq1-_10_sga_Y15071.dat	hrq1-	YML021C	1.02868	0.02484
26	40	2198	MB_dm_hrq1-_10_sga_Y15071.dat	hrq1-	YML021C	0.94235	-0.06145
26	41	2360	MB_dm_hrq1-_10_sga_Y15071.dat	hrq1-	YMR007W	1.00016	-0.00609
26	42	2447	MB_dm_hrq1-_10_sga_Y15071.dat	hrq1-	YMR007W	1.0343	0.02803
26	43	2297	MB_dm_hrq1-_10_sga_Y15071.dat	hrq1-	YML020W	0.97175	-0.00558
26	44	2433	MB_dm_hrq1-_10_sga_Y15071.dat	hrq1-	YML020W	1.02281	0.04545
26	45	2429	MB_dm_hrq1-_10_sga_Y15071.dat	hrq1-	YMR006C	1.00769	0.01882
26	46	2535	MB_dm_hrq1-_10_sga_Y15071.dat	hrq1-	YMR006C	1.01062	0.02175
26	47	2542	MB_dm_hrq1-_10_sga_Y15071.dat	hrq1-	YOR202W	0.92652	-0.07401
26	48	2962	MB_dm_hrq1-_10_sga_Y15071.dat	hrq1-	YOR202W	0.98736	-0.01321
27	1	3263	MB_dm_hrq1-_10_sga_Y15071.dat	hrq1-	YOR202W	1.08911	0.08848
27	2	2638	MB_dm_hrq1-_10_sga_Y15071.dat	hrq1-	YOR202W	0.941	-0.05954
27	3	2566	MB_dm_hrq1-_10_sga_Y15071.dat	hrq1-	YMR144W	#NUM!	#NUM!	status=JK
27	4	2630	MB_dm_hrq1-_10_sga_Y15071.dat	hrq1-	YMR144W	1.04876	0.07007
27	5	2311	MB_dm_hrq1-_10_sga_Y15071.dat	hrq1-	YMR244C-A	0.95992	-0.0732
27	6	2118	MB_dm_hrq1-_10_sga_Y15071.dat	hrq1-	YMR244C-A	0.89567	-0.13741
27	7	1462	MB_dm_hrq1-_10_sga_Y15071.dat	hrq1-	YMR143W	0.61414	0.01085
27	8	1487	MB_dm_hrq1-_10_sga_Y15071.dat	hrq1-	YMR143W	0.62281	0.01951
27	9	2029	MB_dm_hrq1-_10_sga_Y15071.dat	hrq1-	YMR243C	#NUM!	#NUM!	status=JK
27	10	1926	MB_dm_hrq1-_10_sga_Y15071.dat	hrq1-	YMR243C	0.81453	0.02622
27	11	2517	MB_dm_hrq1-_10_sga_Y15071.dat	hrq1-	YMR141C	1.05741	-0.01426
27	12	2589	MB_dm_hrq1-_10_sga_Y15071.dat	hrq1-	YMR141C	1.08315	0.01146
27	13	1727	MB_dm_hrq1-_10_sga_Y15071.dat	hrq1-	YMR241W	0.72612	0.09027
27	14	1878	MB_dm_hrq1-_10_sga_Y15071.dat	hrq1-	YMR241W	0.78713	0.15125
27	15	2549	MB_dm_hrq1-_10_sga_Y15071.dat	hrq1-	YMR140W	1.05306	-0.01914
27	16	2388	MB_dm_hrq1-_10_sga_Y15071.dat	hrq1-	YMR140W	0.97316	-0.09899
27	17	2668	MB_dm_hrq1-_10_sga_Y15071.dat	hrq1-	YMR238W	1.08274	0.03051
27	18	2954	MB_dm_hrq1-_10_sga_Y15071.dat	hrq1-	YMR238W	1.2	0.1477
27	19	0	MB_dm_hrq1-_10_sga_Y15071.dat	hrq1-	YMR139W	0	-1.01869
27	20	0	MB_dm_hrq1-_10_sga_Y15071.dat	hrq1-	YMR139W	0	-1.01869
27	21	0	MB_dm_hrq1-_10_sga_Y15071.dat	hrq1-	YMR237W	0	0
27	22	0	MB_dm_hrq1-_10_sga_Y15071.dat	hrq1-	YMR237W	0	0
27	23	2649	MB_dm_hrq1-_10_sga_Y15071.dat	hrq1-	YMR138W	1.09063	0.04444
27	24	2525	MB_dm_hrq1-_10_sga_Y15071.dat	hrq1-	YMR138W	1.05434	0.00817
27	25	2369	MB_dm_hrq1-_10_sga_Y15071.dat	hrq1-	YMR234W	0.98786	-0.03293
27	26	2485	MB_dm_hrq1-_10_sga_Y15071.dat	hrq1-	YMR234W	1.04415	0.02332
27	27	2247	MB_dm_hrq1-_10_sga_Y15071.dat	hrq1-	YMR137C	0.95146	-0.05822
27	28	2416	MB_dm_hrq1-_10_sga_Y15071.dat	hrq1-	YMR137C	1.02912	0.0194
27	29	2436	MB_dm_hrq1-_10_sga_Y15071.dat	hrq1-	YMR233W	1.03559	0.04696
27	30	2350	MB_dm_hrq1-_10_sga_Y15071.dat	hrq1-	YMR233W	0.99639	0.00778
27	31	2530	MB_dm_hrq1-_10_sga_Y15071.dat	hrq1-	YMR136W	1.06697	0.09225
27	32	2858	MB_dm_hrq1-_10_sga_Y15071.dat	hrq1-	YMR136W	#NUM!	#NUM!	status=JK
27	33	2294	MB_dm_hrq1-_10_sga_Y15071.dat	hrq1-	YMR232W	0.95238	-0.00571
27	34	2111	MB_dm_hrq1-_10_sga_Y15071.dat	hrq1-	YMR232W	0.88355	-0.0745
27	35	2123	MB_dm_hrq1-_10_sga_Y15071.dat	hrq1-	YMR135W-A	0.90034	-0.09286
27	36	2308	MB_dm_hrq1-_10_sga_Y15071.dat	hrq1-	YMR135W-A	0.99137	-0.00187
27	37	1975	MB_dm_hrq1-_10_sga_Y15071.dat	hrq1-	YMR230W	0.85034	0.10537
27	38	2151	MB_dm_hrq1-_10_sga_Y15071.dat	hrq1-	YMR230W	0.92567	0.18066
27	39	2303	MB_dm_hrq1-_10_sga_Y15071.dat	hrq1-	YMR135C	0.98729	-0.02133
27	40	2460	MB_dm_hrq1-_10_sga_Y15071.dat	hrq1-	YMR135C	1.04564	0.03699
27	41	2359	MB_dm_hrq1-_10_sga_Y15071.dat	hrq1-	YMR226C	0.99026	0.00998
27	42	2572	MB_dm_hrq1-_10_sga_Y15071.dat	hrq1-	YMR226C	#NUM!	#NUM!	status=JK
27	43	2393	MB_dm_hrq1-_10_sga_Y15071.dat	hrq1-	YMR133W	1.00093	-0.00525
27	44	2570	MB_dm_hrq1-_10_sga_Y15071.dat	hrq1-	YMR133W	1.06819	0.06197
27	45	2547	MB_dm_hrq1-_10_sga_Y15071.dat	hrq1-	YMR225C	1.04471	0.0681
27	46	2490	MB_dm_hrq1-_10_sga_Y15071.dat	hrq1-	YMR225C	0.98138	0.00481
27	47	2697	MB_dm_hrq1-_10_sga_Y15071.dat	hrq1-	YOR202W	0.97191	-0.02865
27	48	3107	MB_dm_hrq1-_10_sga_Y15071.dat	hrq1-	YOR202W	1.02431	0.02372
28	1	2893	MB_dm_hrq1-_10_sga_Y15071.dat	hrq1-	YOR202W	1.00475	0.00417
28	2	2510	MB_dm_hrq1-_10_sga_Y15071.dat	hrq1-	YOR202W	0.93078	-0.06976
28	3	2672	MB_dm_hrq1-_10_sga_Y15071.dat	hrq1-	YMR144W	1.05808	0.07939
28	4	2602	MB_dm_hrq1-_10_sga_Y15071.dat	hrq1-	YMR144W	1.07516	0.09646
28	5	2291	MB_dm_hrq1-_10_sga_Y15071.dat	hrq1-	YMR244C-A	0.98395	-0.04918
28	6	2373	MB_dm_hrq1-_10_sga_Y15071.dat	hrq1-	YMR244C-A	1.03537	0.0022
28	7	1665	MB_dm_hrq1-_10_sga_Y15071.dat	hrq1-	YMR143W	0.71929	0.11594
28	8	1681	MB_dm_hrq1-_10_sga_Y15071.dat	hrq1-	YMR143W	0.72179	0.11844
28	9	1880	MB_dm_hrq1-_10_sga_Y15071.dat	hrq1-	YMR243C	0.8125	0.02419
28	10	1914	MB_dm_hrq1-_10_sga_Y15071.dat	hrq1-	YMR243C	0.82566	0.03734
28	11	2506	MB_dm_hrq1-_10_sga_Y15071.dat	hrq1-	YMR141C	1.07128	-0.0004
28	12	2463	MB_dm_hrq1-_10_sga_Y15071.dat	hrq1-	YMR141C	1.04635	-0.02532
28	13	2436	MB_dm_hrq1-_10_sga_Y15071.dat	hrq1-	YMR241W	#NUM!	#NUM!	status=JK
28	14	1887	MB_dm_hrq1-_10_sga_Y15071.dat	hrq1-	YMR241W	0.80058	0.16469
28	15	2605	MB_dm_hrq1-_10_sga_Y15071.dat	hrq1-	YMR140W	1.08777	0.01555
28	16	2653	MB_dm_hrq1-_10_sga_Y15071.dat	hrq1-	YMR140W	1.09202	0.0198
28	17	2610	MB_dm_hrq1-_10_sga_Y15071.dat	hrq1-	YMR238W	1.06967	0.01744
28	18	2912	MB_dm_hrq1-_10_sga_Y15071.dat	hrq1-	YMR238W	1.19313	0.14083
28	19	0	MB_dm_hrq1-_10_sga_Y15071.dat	hrq1-	YMR139W	0	-1.01869
28	20	0	MB_dm_hrq1-_10_sga_Y15071.dat	hrq1-	YMR139W	0	-1.01869
28	21	0	MB_dm_hrq1-_10_sga_Y15071.dat	hrq1-	YMR237W	0	0
28	22	0	MB_dm_hrq1-_10_sga_Y15071.dat	hrq1-	YMR237W	0	0
28	23	2611	MB_dm_hrq1-_10_sga_Y15071.dat	hrq1-	YMR138W	1.07771	0.03153
28	24	2556	MB_dm_hrq1-_10_sga_Y15071.dat	hrq1-	YMR138W	1.06987	0.02369
28	25	2373	MB_dm_hrq1-_10_sga_Y15071.dat	hrq1-	YMR234W	0.99243	-0.02837
28	26	2419	MB_dm_hrq1-_10_sga_Y15071.dat	hrq1-	YMR234W	1.01976	-0.00106
28	27	2248	MB_dm_hrq1-_10_sga_Y15071.dat	hrq1-	YMR137C	0.95605	-0.05363
28	28	2340	MB_dm_hrq1-_10_sga_Y15071.dat	hrq1-	YMR137C	1.00219	-0.00752
28	29	2417	MB_dm_hrq1-_10_sga_Y15071.dat	hrq1-	YMR233W	1.03508	0.04645
28	30	2396	MB_dm_hrq1-_10_sga_Y15071.dat	hrq1-	YMR233W	1.0228	0.03418
28	31	2422	MB_dm_hrq1-_10_sga_Y15071.dat	hrq1-	YMR136W	1.02796	0.05327
28	32	2483	MB_dm_hrq1-_10_sga_Y15071.dat	hrq1-	YMR136W	1.04219	0.06749
28	33	2153	MB_dm_hrq1-_10_sga_Y15071.dat	hrq1-	YMR232W	0.89585	-0.06221
28	34	2337	MB_dm_hrq1-_10_sga_Y15071.dat	hrq1-	YMR232W	0.97766	0.01955
28	35	2029	MB_dm_hrq1-_10_sga_Y15071.dat	hrq1-	YMR135W-A	0.85779	-0.13538
28	36	2190	MB_dm_hrq1-_10_sga_Y15071.dat	hrq1-	YMR135W-A	0.93537	-0.05784
28	37	1845	MB_dm_hrq1-_10_sga_Y15071.dat	hrq1-	YMR230W	0.78803	0.04311
28	38	2036	MB_dm_hrq1-_10_sga_Y15071.dat	hrq1-	YMR230W	0.86778	0.12281
28	39	2228	MB_dm_hrq1-_10_sga_Y15071.dat	hrq1-	YMR135C	0.9471	-0.0615
28	40	2372	MB_dm_hrq1-_10_sga_Y15071.dat	hrq1-	YMR135C	1.00119	-0.00744
28	41	2316	MB_dm_hrq1-_10_sga_Y15071.dat	hrq1-	YMR226C	0.96709	-0.01318
28	42	2330	MB_dm_hrq1-_10_sga_Y15071.dat	hrq1-	YMR226C	0.97114	-0.00914
28	43	2397	MB_dm_hrq1-_10_sga_Y15071.dat	hrq1-	YMR133W	1.00296	-0.00323
28	44	2550	MB_dm_hrq1-_10_sga_Y15071.dat	hrq1-	YMR133W	1.06515	0.05893
28	45	2450	MB_dm_hrq1-_10_sga_Y15071.dat	hrq1-	YMR225C	1.01428	0.03769
28	46	2614	MB_dm_hrq1-_10_sga_Y15071.dat	hrq1-	YMR225C	1.044	0.06739
28	47	2623	MB_dm_hrq1-_10_sga_Y15071.dat	hrq1-	YOR202W	0.96103	-0.03952
28	48	3000	MB_dm_hrq1-_10_sga_Y15071.dat	hrq1-	YOR202W	1.00864	0.00806
29	1	3279	MB_dm_hrq1-_10_sga_Y15071.dat	hrq1-	YOR202W	1.1812	0.18052
29	2	2490	MB_dm_hrq1-_10_sga_Y15071.dat	hrq1-	YOR202W	0.95678	-0.04377
29	3	2441	MB_dm_hrq1-_10_sga_Y15071.dat	hrq1-	YML051W	1.0002	-0.0627
29	4	2508	MB_dm_hrq1-_10_sga_Y15071.dat	hrq1-	YML051W	1.07023	0.00729
29	5	2439	MB_dm_hrq1-_10_sga_Y15071.dat	hrq1-	YMR031C	1.07956	0.00138
29	6	2474	MB_dm_hrq1-_10_sga_Y15071.dat	hrq1-	YMR031C	1.11015	0.03195
29	7	2460	MB_dm_hrq1-_10_sga_Y15071.dat	hrq1-	YML048W-A	1.08971	-0.01365
29	8	2440	MB_dm_hrq1-_10_sga_Y15071.dat	hrq1-	YML048W-A	1.07143	-0.03192
29	9	2557	MB_dm_hrq1-_10_sga_Y15071.dat	hrq1-	YMR030W	1.12791	0.02139
29	10	2416	MB_dm_hrq1-_10_sga_Y15071.dat	hrq1-	YMR030W	#NUM!	#NUM!	status=JK
29	11	2307	MB_dm_hrq1-_10_sga_Y15071.dat	hrq1-	YML048W	1.00193	0.01497
29	12	2428	MB_dm_hrq1-_10_sga_Y15071.dat	hrq1-	YML048W	1.04613	0.05914
29	13	2282	MB_dm_hrq1-_10_sga_Y15071.dat	hrq1-	YMR029C	0.98499	-0.06178
29	14	2364	MB_dm_hrq1-_10_sga_Y15071.dat	hrq1-	YMR029C	1.0143	-0.03249
29	15	2394	MB_dm_hrq1-_10_sga_Y15071.dat	hrq1-	YML047C	1.00963	-0.00233
29	16	2461	MB_dm_hrq1-_10_sga_Y15071.dat	hrq1-	YML047C	1.02245	0.01048
29	17	2649	MB_dm_hrq1-_10_sga_Y15071.dat	hrq1-	YMR027W	1.09549	0.01738
29	18	2697	MB_dm_hrq1-_10_sga_Y15071.dat	hrq1-	YMR027W	1.11351	0.03539
29	19	1310	MB_dm_hrq1-_10_sga_Y15071.dat	hrq1-	YML042W	0.53619	0.12176
29	20	0	MB_dm_hrq1-_10_sga_Y15071.dat	hrq1-	YML042W	#NUM!	#NUM!	status=JK
29	21	2807	MB_dm_hrq1-_10_sga_Y15071.dat	hrq1-	YMR026C	1.12273	0.17155
29	22	2768	MB_dm_hrq1-_10_sga_Y15071.dat	hrq1-	YMR026C	1.1211	0.16992
29	23	1938	MB_dm_hrq1-_10_sga_Y15071.dat	hrq1-	YML041C	0.8015	-0.1023
29	24	2133	MB_dm_hrq1-_10_sga_Y15071.dat	hrq1-	YML041C	0.89452	-0.00933
29	25	2479	MB_dm_hrq1-_10_sga_Y15071.dat	hrq1-	YMR025W	1.03913	0.06486
29	26	2456	MB_dm_hrq1-_10_sga_Y15071.dat	hrq1-	YMR025W	1.03812	0.06385
29	27	1791	MB_dm_hrq1-_10_sga_Y15071.dat	hrq1-	YML038C	0.76465	0.16295
29	28	1782	MB_dm_hrq1-_10_sga_Y15071.dat	hrq1-	YML038C	0.76699	0.16529
29	29	2310	MB_dm_hrq1-_10_sga_Y15071.dat	hrq1-	YMR023C	0.99571	0.02673
29	30	2374	MB_dm_hrq1-_10_sga_Y15071.dat	hrq1-	YMR023C	1.01928	0.05029
29	31	2343	MB_dm_hrq1-_10_sga_Y15071.dat	hrq1-	YML037C	0.9994	-0.02303
29	32	2370	MB_dm_hrq1-_10_sga_Y15071.dat	hrq1-	YML037C	0.99749	-0.02494
29	33	2337	MB_dm_hrq1-_10_sga_Y15071.dat	hrq1-	YMR022W	0.97285	-0.0501
29	34	2392	MB_dm_hrq1-_10_sga_Y15071.dat	hrq1-	YMR022W	0.99855	-0.02443
29	35	2444	MB_dm_hrq1-_10_sga_Y15071.dat	hrq1-	YML036W	1.02855	-0.01502
29	36	2383	MB_dm_hrq1-_10_sga_Y15071.dat	hrq1-	YML036W	1.01077	-0.03279
29	37	1922	MB_dm_hrq1-_10_sga_Y15071.dat	hrq1-	YMR021C	0.81352	-0.06168
29	38	1932	MB_dm_hrq1-_10_sga_Y15071.dat	hrq1-	YMR021C	0.81504	-0.06017
29	39	2204	MB_dm_hrq1-_10_sga_Y15071.dat	hrq1-	YML035C-A	0.92852	-0.08289
29	40	2403	MB_dm_hrq1-_10_sga_Y15071.dat	hrq1-	YML035C-A	1.00693	-0.00452
29	41	2178	MB_dm_hrq1-_10_sga_Y15071.dat	hrq1-	YMR020W	0.90467	-0.06789
29	42	2268	MB_dm_hrq1-_10_sga_Y15071.dat	hrq1-	YMR020W	0.94242	-0.03016
29	43	2212	MB_dm_hrq1-_10_sga_Y15071.dat	hrq1-	YML035C	0.9254	-0.01434
29	44	2242	MB_dm_hrq1-_10_sga_Y15071.dat	hrq1-	YML035C	0.94036	0.00061
29	45	2103	MB_dm_hrq1-_10_sga_Y15071.dat	hrq1-	YMR019W	0.87778	0.03072
29	46	2042	MB_dm_hrq1-_10_sga_Y15071.dat	hrq1-	YMR019W	0.82529	-0.02173
29	47	2573	MB_dm_hrq1-_10_sga_Y15071.dat	hrq1-	YOR202W	0.95688	-0.04368
29	48	2879	MB_dm_hrq1-_10_sga_Y15071.dat	hrq1-	YOR202W	0.98528	-0.01529
30	1	3058	MB_dm_hrq1-_10_sga_Y15071.dat	hrq1-	YOR202W	1.14188	0.14122
30	2	2267	MB_dm_hrq1-_10_sga_Y15071.dat	hrq1-	YOR202W	0.90198	-0.09854
30	3	2262	MB_dm_hrq1-_10_sga_Y15071.dat	hrq1-	YML051W	0.95838	-0.1045
30	4	2387	MB_dm_hrq1-_10_sga_Y15071.dat	hrq1-	YML051W	1.05113	-0.0118
30	5	2575	MB_dm_hrq1-_10_sga_Y15071.dat	hrq1-	YMR031C	1.1737	0.09546
30	6	2532	MB_dm_hrq1-_10_sga_Y15071.dat	hrq1-	YMR031C	1.16761	0.08938
30	7	2387	MB_dm_hrq1-_10_sga_Y15071.dat	hrq1-	YML048W-A	1.08357	-0.01979
30	8	2551	MB_dm_hrq1-_10_sga_Y15071.dat	hrq1-	YML048W-A	#NUM!	#NUM!	status=JK
30	9	2521	MB_dm_hrq1-_10_sga_Y15071.dat	hrq1-	YMR030W	1.13451	0.02798
30	10	2489	MB_dm_hrq1-_10_sga_Y15071.dat	hrq1-	YMR030W	1.1126	0.00609
30	11	2339	MB_dm_hrq1-_10_sga_Y15071.dat	hrq1-	YML048W	1.03219	0.04521
30	12	2212	MB_dm_hrq1-_10_sga_Y15071.dat	hrq1-	YML048W	0.96702	-0.01992
30	13	2462	MB_dm_hrq1-_10_sga_Y15071.dat	hrq1-	YMR029C	1.07691	0.03009
30	14	2469	MB_dm_hrq1-_10_sga_Y15071.dat	hrq1-	YMR029C	1.07253	0.02571
30	15	2437	MB_dm_hrq1-_10_sga_Y15071.dat	hrq1-	YML047C	1.03934	0.02737
30	16	2384	MB_dm_hrq1-_10_sga_Y15071.dat	hrq1-	YML047C	1.00114	-0.01081
30	17	2443	MB_dm_hrq1-_10_sga_Y15071.dat	hrq1-	YMR027W	#NUM!	#NUM!	status=JK
30	18	2669	MB_dm_hrq1-_10_sga_Y15071.dat	hrq1-	YMR027W	1.11209	0.03397
30	19	1349	MB_dm_hrq1-_10_sga_Y15071.dat	hrq1-	YML042W	0.55659	0.14215
30	20	1558	MB_dm_hrq1-_10_sga_Y15071.dat	hrq1-	YML042W	0.63407	0.21959
30	21	2602	MB_dm_hrq1-_10_sga_Y15071.dat	hrq1-	YMR026C	1.04584	0.0947
30	22	2392	MB_dm_hrq1-_10_sga_Y15071.dat	hrq1-	YMR026C	0.97238	0.02128
30	23	2146	MB_dm_hrq1-_10_sga_Y15071.dat	hrq1-	YML041C	0.89068	-0.01317
30	24	1864	MB_dm_hrq1-_10_sga_Y15071.dat	hrq1-	YML041C	0.78449	-0.1193
30	25	2497	MB_dm_hrq1-_10_sga_Y15071.dat	hrq1-	YMR025W	1.05075	0.07647
30	26	2339	MB_dm_hrq1-_10_sga_Y15071.dat	hrq1-	YMR025W	#NUM!	#NUM!	status=JK
30	27	1805	MB_dm_hrq1-_10_sga_Y15071.dat	hrq1-	YML038C	0.77476	0.17305
30	28	1590	MB_dm_hrq1-_10_sga_Y15071.dat	hrq1-	YML038C	#NUM!	#NUM!	status=JK
30	29	2241	MB_dm_hrq1-_10_sga_Y15071.dat	hrq1-	YMR023C	0.97365	0.00468
30	30	2294	MB_dm_hrq1-_10_sga_Y15071.dat	hrq1-	YMR023C	0.992	0.02303
30	31	2624	MB_dm_hrq1-_10_sga_Y15071.dat	hrq1-	YML037C	1.12632	0.10382
30	32	2459	MB_dm_hrq1-_10_sga_Y15071.dat	hrq1-	YML037C	1.03921	0.01675
30	33	2449	MB_dm_hrq1-_10_sga_Y15071.dat	hrq1-	YMR022W	1.02152	-0.00146
30	34	2404	MB_dm_hrq1-_10_sga_Y15071.dat	hrq1-	YMR022W	1.00326	-0.01972
30	35	2331	MB_dm_hrq1-_10_sga_Y15071.dat	hrq1-	YML036W	0.97856	-0.06499
30	36	2305	MB_dm_hrq1-_10_sga_Y15071.dat	hrq1-	YML036W	0.97321	-0.07033
30	37	2045	MB_dm_hrq1-_10_sga_Y15071.dat	hrq1-	YMR021C	#NUM!	#NUM!	status=JK
30	38	1933	MB_dm_hrq1-_10_sga_Y15071.dat	hrq1-	YMR021C	0.8093	-0.06591
30	39	2370	MB_dm_hrq1-_10_sga_Y15071.dat	hrq1-	YML035C-A	0.99203	-0.01941
30	40	2323	MB_dm_hrq1-_10_sga_Y15071.dat	hrq1-	YML035C-A	0.9686	-0.04282
30	41	2260	MB_dm_hrq1-_10_sga_Y15071.dat	hrq1-	YMR020W	0.93577	-0.03681
30	42	2348	MB_dm_hrq1-_10_sga_Y15071.dat	hrq1-	YMR020W	0.9744	0.00179
30	43	2269	MB_dm_hrq1-_10_sga_Y15071.dat	hrq1-	YML035C	0.95044	0.01068
30	44	2186	MB_dm_hrq1-_10_sga_Y15071.dat	hrq1-	YML035C	0.9215	-0.01824
30	45	2109	MB_dm_hrq1-_10_sga_Y15071.dat	hrq1-	YMR019W	0.88792	0.04085
30	46	2293	MB_dm_hrq1-_10_sga_Y15071.dat	hrq1-	YMR019W	0.93789	0.0908
30	47	2615	MB_dm_hrq1-_10_sga_Y15071.dat	hrq1-	YOR202W	0.98687	-0.0137
30	48	2749	MB_dm_hrq1-_10_sga_Y15071.dat	hrq1-	YOR202W	0.95712	-0.04344
31	1	2657	MB_dm_hrq1-_10_sga_Y15071.dat	hrq1-	YOR202W	0.97608	-0.02449
31	2	2519	MB_dm_hrq1-_10_sga_Y15071.dat	hrq1-	YOR202W	0.9851	-0.01547
31	3	2700	MB_dm_hrq1-_10_sga_Y15071.dat	hrq1-	YOR202W	1.12287	0.12222
31	4	2593	MB_dm_hrq1-_10_sga_Y15071.dat	hrq1-	YOR202W	1.11866	0.11801
31	5	2633	MB_dm_hrq1-_10_sga_Y15071.dat	hrq1-	YOR202W	1.17341	0.17274
31	6	2511	MB_dm_hrq1-_10_sga_Y15071.dat	hrq1-	YOR202W	1.12988	0.12923
31	7	2631	MB_dm_hrq1-_10_sga_Y15071.dat	hrq1-	YOR202W	1.16229	0.16162
31	8	2558	MB_dm_hrq1-_10_sga_Y15071.dat	hrq1-	YOR202W	1.11453	0.11389
31	9	2523	MB_dm_hrq1-_10_sga_Y15071.dat	hrq1-	YOR202W	1.1003	0.09967
31	10	2615	MB_dm_hrq1-_10_sga_Y15071.dat	hrq1-	YOR202W	1.13032	0.12967
31	11	2495	MB_dm_hrq1-_10_sga_Y15071.dat	hrq1-	YOR202W	1.06281	0.0622
31	12	2449	MB_dm_hrq1-_10_sga_Y15071.dat	hrq1-	YOR202W	1.03204	0.03144
31	13	2507	MB_dm_hrq1-_10_sga_Y15071.dat	hrq1-	YOR202W	1.05583	0.05522
31	14	2524	MB_dm_hrq1-_10_sga_Y15071.dat	hrq1-	YOR202W	1.05477	0.05416
31	15	2462	MB_dm_hrq1-_10_sga_Y15071.dat	hrq1-	YOR202W	1.00926	0.00868
31	16	2518	MB_dm_hrq1-_10_sga_Y15071.dat	hrq1-	YOR202W	1.01604	0.01545
31	17	2433	MB_dm_hrq1-_10_sga_Y15071.dat	hrq1-	YOR202W	0.97713	-0.02344
31	18	2675	MB_dm_hrq1-_10_sga_Y15071.dat	hrq1-	YOR202W	1.06973	0.06912
31	19	2439	MB_dm_hrq1-_10_sga_Y15071.dat	hrq1-	YOR202W	0.96481	-0.03575
31	20	2662	MB_dm_hrq1-_10_sga_Y15071.dat	hrq1-	YOR202W	1.03723	0.03663
31	21	2691	MB_dm_hrq1-_10_sga_Y15071.dat	hrq1-	YOR202W	1.03409	0.03349
31	22	2646	MB_dm_hrq1-_10_sga_Y15071.dat	hrq1-	YOR202W	1.02719	0.0266
31	23	2271	MB_dm_hrq1-_10_sga_Y15071.dat	hrq1-	YOR202W	0.8999	-0.10062
31	24	2400	MB_dm_hrq1-_10_sga_Y15071.dat	hrq1-	YOR202W	0.96412	-0.03644
31	25	2623	MB_dm_hrq1-_10_sga_Y15071.dat	hrq1-	YOR202W	1.05357	0.05296
31	26	2240	MB_dm_hrq1-_10_sga_Y15071.dat	hrq1-	YOR202W	0.90737	-0.09316
31	27	2541	MB_dm_hrq1-_10_sga_Y15071.dat	hrq1-	YOR202W	1.04187	0.04127
31	28	2395	MB_dm_hrq1-_10_sga_Y15071.dat	hrq1-	YOR202W	#NUM!	#NUM!	status=JK
31	29	2432	MB_dm_hrq1-_10_sga_Y15071.dat	hrq1-	YOR202W	1.0116	0.01102
31	30	2408	MB_dm_hrq1-_10_sga_Y15071.dat	hrq1-	YOR202W	0.99634	-0.00423
31	31	2479	MB_dm_hrq1-_10_sga_Y15071.dat	hrq1-	YOR202W	1.01754	0.01695
31	32	2350	MB_dm_hrq1-_10_sga_Y15071.dat	hrq1-	YOR202W	#NUM!	#NUM!	status=JK
31	33	2437	MB_dm_hrq1-_10_sga_Y15071.dat	hrq1-	YOR202W	0.96867	-0.03189
31	34	2369	MB_dm_hrq1-_10_sga_Y15071.dat	hrq1-	YOR202W	0.9404	-0.06014
31	35	2267	MB_dm_hrq1-_10_sga_Y15071.dat	hrq1-	YOR202W	0.90369	-0.09683
31	36	2083	MB_dm_hrq1-_10_sga_Y15071.dat	hrq1-	YOR202W	0.83364	-0.16684
31	37	2579	MB_dm_hrq1-_10_sga_Y15071.dat	hrq1-	YOR202W	1.02636	0.02576
31	38	2362	MB_dm_hrq1-_10_sga_Y15071.dat	hrq1-	YOR202W	0.93482	-0.06573
31	39	2202	MB_dm_hrq1-_10_sga_Y15071.dat	hrq1-	YOR202W	0.87205	-0.12845
31	40	2393	MB_dm_hrq1-_10_sga_Y15071.dat	hrq1-	YOR202W	0.94505	-0.0555
31	41	2388	MB_dm_hrq1-_10_sga_Y15071.dat	hrq1-	YOR202W	0.93777	-0.06277
31	42	2372	MB_dm_hrq1-_10_sga_Y15071.dat	hrq1-	YOR202W	0.93507	-0.06547
31	43	2216	MB_dm_hrq1-_10_sga_Y15071.dat	hrq1-	YOR202W	0.88356	-0.11695
31	44	2470	MB_dm_hrq1-_10_sga_Y15071.dat	hrq1-	YOR202W	0.99418	-0.00639
31	45	2518	MB_dm_hrq1-_10_sga_Y15071.dat	hrq1-	YOR202W	1.01523	0.01464
31	46	2604	MB_dm_hrq1-_10_sga_Y15071.dat	hrq1-	YOR202W	1.02284	0.02225
31	47	2576	MB_dm_hrq1-_10_sga_Y15071.dat	hrq1-	YOR202W	0.93576	-0.06478
31	48	2828	MB_dm_hrq1-_10_sga_Y15071.dat	hrq1-	YOR202W	0.94977	-0.05078
32	1	3284	MB_dm_hrq1-_10_sga_Y15071.dat	hrq1-	YOR202W	0.80649	-0.19398
32	2	3254	MB_dm_hrq1-_10_sga_Y15071.dat	hrq1-	YOR202W	0.85009	-0.15041
32	3	3465	MB_dm_hrq1-_10_sga_Y15071.dat	hrq1-	YOR202W	0.96175	-0.03881
32	4	2985	MB_dm_hrq1-_10_sga_Y15071.dat	hrq1-	YOR202W	0.85798	-0.14251
32	5	3099	MB_dm_hrq1-_10_sga_Y15071.dat	hrq1-	YOR202W	#NUM!	#NUM!	status=JK
32	6	3707	MB_dm_hrq1-_10_sga_Y15071.dat	hrq1-	YOR202W	1.10726	0.10662
32	7	3106	MB_dm_hrq1-_10_sga_Y15071.dat	hrq1-	YOR202W	0.90865	-0.09187
32	8	3282	MB_dm_hrq1-_10_sga_Y15071.dat	hrq1-	YOR202W	0.94481	-0.05573
32	9	3413	MB_dm_hrq1-_10_sga_Y15071.dat	hrq1-	YOR202W	0.98185	-0.01871
32	10	3384	MB_dm_hrq1-_10_sga_Y15071.dat	hrq1-	YOR202W	0.96292	-0.03764
32	11	3556	MB_dm_hrq1-_10_sga_Y15071.dat	hrq1-	YOR202W	0.9954	-0.00518
32	12	3501	MB_dm_hrq1-_10_sga_Y15071.dat	hrq1-	YOR202W	0.96798	-0.03258
32	13	3484	MB_dm_hrq1-_10_sga_Y15071.dat	hrq1-	YOR202W	0.96158	-0.03897
32	14	3644	MB_dm_hrq1-_10_sga_Y15071.dat	hrq1-	YOR202W	0.99711	-0.00346
32	15	3673	MB_dm_hrq1-_10_sga_Y15071.dat	hrq1-	YOR202W	0.98513	-0.01544
32	16	3652	MB_dm_hrq1-_10_sga_Y15071.dat	hrq1-	YOR202W	0.96398	-0.03658
32	17	3877	MB_dm_hrq1-_10_sga_Y15071.dat	hrq1-	YOR202W	1.01861	0.01802
32	18	3594	MB_dm_hrq1-_10_sga_Y15071.dat	hrq1-	YOR202W	0.93917	-0.06137
32	19	4057	MB_dm_hrq1-_10_sga_Y15071.dat	hrq1-	YOR202W	1.0477	0.0471
32	20	3703	MB_dm_hrq1-_10_sga_Y15071.dat	hrq1-	YOR202W	0.94071	-0.05984
32	21	3927	MB_dm_hrq1-_10_sga_Y15071.dat	hrq1-	YOR202W	0.9825	-0.01806
32	22	3877	MB_dm_hrq1-_10_sga_Y15071.dat	hrq1-	YOR202W	0.97884	-0.02172
32	23	3760	MB_dm_hrq1-_10_sga_Y15071.dat	hrq1-	YOR202W	0.96878	-0.03178
32	24	3958	MB_dm_hrq1-_10_sga_Y15071.dat	hrq1-	YOR202W	1.0336	0.033
32	25	4074	MB_dm_hrq1-_10_sga_Y15071.dat	hrq1-	YOR202W	1.06356	0.06294
32	26	3809	MB_dm_hrq1-_10_sga_Y15071.dat	hrq1-	YOR202W	1.00264	0.00206
32	27	3951	MB_dm_hrq1-_10_sga_Y15071.dat	hrq1-	YOR202W	1.05366	0.05305
32	28	3910	MB_dm_hrq1-_10_sga_Y15071.dat	hrq1-	YOR202W	1.05444	0.05384
32	29	3786	MB_dm_hrq1-_10_sga_Y15071.dat	hrq1-	YOR202W	1.02631	0.02572
[truncated: 19 more rows]

## Sheet: MB_dm_hrq1 _06_sga_Y15071.dat
Row	Column	Raw colony size	Plate id / file name	Query	Array	Normalized colony size	Score	Additional information
[truncated: 1,534 more rows]

[truncated: 26 more sheets: MB_dm_hrq1 _14_sga_Y15071.dat, MB_dm_hrq1 _09_sga_Y15071.dat, MB_dm_hrq1 _12_sga_Y15071.dat, MB_dm_hrq1 _07_sga_Y15071.dat, MB_dm_hrq1 _05_sga_Y15071.dat, MB_dm_hrq1 _03_sga_Y15071.dat, MB_dm_hrq1 _02_sga_Y15071.dat, MB_dm_hrq1 _04_sga_Y15071.dat, MB_dm_hrq1 _11_sga_Y15071.dat, MB_dm_hrq1 _01_sga_Y15071.dat, MB_dm_hrq1 _08_sga_Y15071.dat, MB_wt_ura3 _03_sga_Y8835.dat, MB_wt_ura3 _07_sga_Y8835.dat, MB_wt_ura3 _06_sga_Y8835.dat, MB_wt_ura3 _11_sga_Y8835.dat, MB_wt_ura3 _13_sga_Y8835.dat, MB_wt_ura3 _09_sga_Y8835.dat, MB_wt_ura3 _10_sga_Y8835.dat, MB_wt_ura3 _14_sga_Y8835.dat, MB_wt_ura3 _05_sga_Y8835.dat …]
