# Supplementary material for: A screen for synthetic genetic interactions with the Saccharomyces cerevisiae hrq1ΔN allele
Source: G3 (Bethesda). 2025 Sep 25;15(12):jkaf222. doi: 10.1093/g3journal/jkaf222 (PMC12693483; doi:10.1093/g3journal/jkaf222)
Supplement: jkaf222_Supplementary_Data [file jkaf222_supplementary_data.zip › Supplementary_Table_2_G3-2025-406047/MB_Y15071_vs_Y8835_SGAv2/README.txt]

####################################################################################
# SGATools v1.0
# Tools for image processing, normalizing and scoring Synthetic Genetic Array screens.
#
# This software is in the public domain, furnished "as is", without technical
# support, and with no warranty, express or implied, as to its usefulness for
# any purpose.
####################################################################################

Your normalized and scored data folder will contain:
a) For each input image, one dat file 
b) One combined data file: this file combines all files from a) and averages values (colony sizes, scores, etc..) of replicate arrays 
c) Scores only data file: this file contains only data rows with scores and has a much simpler format compared to that described below. There are 6 tab-delimited columns: query, array, score, standard deviation, p-value


Each file in your directory will has a 9 columns tab-delimited format:

1. Row: the row of the colony
______________________________________________________________________

2. Column: the column of the colony
______________________________________________________________________

3. Raw colony size: the size of the colony as quantified by the image analysis software
______________________________________________________________________

4. Plate id: unique id for this plate, set as file name 
______________________________________________________________________

5. Query gene name/ORF: Name of the query ORF if image/dat files follow conventional file naming (see file naming in help). If they do not, a value of '1' is placed as the query ORF
______________________________________________________________________

6. Array gene name/ORF: Name of the array ORF if plate layout file supplied. If not, a unique value is assigned to each group of replicate arrays 
______________________________________________________________________

7. Normalized colony size: the raw colony size after normalization. The size is relative to plate median colony size, and a proxy for fitness. Normalized value of 1 is as fit as the average strain, 1.3 means it is 30% fitter than the average strain, and 0.4 that it's 40% as fit as the average strain.
______________________________________________________________________

8. Score: the colony fitness score computed using the normalized colony size (7) and the corresponding normalized colony size in the control screen
______________________________________________________________________

9. Additional information as key-value pairs
	* SD: Standard deviation of scores (in the combined file)
	* LK: Linkage effect- the array exists too close to the query on the chromosome
	* JK: Jackknife filter- This colony induces too much variance in the sizes of other colonies in the replicate group
	* BG: Big replicates- At least three colonies of this replicate are too large. The whole replicate is excluded
	* CP: Cap- Normalized colony size was too large (> 1000) and was capped at 1000


For more help, see SGAtools help page at http://sgatools.ccbr.utoronto.ca/help
