# Supplementary material for: A screen for synthetic genetic interactions with the Saccharomyces cerevisiae hrq1ΔN allele
Source: G3 (Bethesda). 2025 Sep 25;15(12):jkaf222. doi: 10.1093/g3journal/jkaf222 (PMC12693483; doi:10.1093/g3journal/jkaf222)
Supplement: jkaf222_Supplementary_Data [file jkaf222_supplementary_data.zip › Supplementary_Table_2_G3-2025-406047/MB_Y15071_vs_Y8835_TSv6/data.xlsx]

## Sheet: README
####################################################################################
# SGATools v1.0
# Tools for image processing, normalizing and scoring Synthetic Genetic Array screens.
#
# This software is in the public domain, furnished "as is", without technical
# support, and with no warranty, express or implied, as to its usefulness for
# any purpose.
####################################################################################
Your normalized and scored data folder will contain:
a) For each input image, one dat file
b) One combined data file: this file combines all files from a) and averages values (colony sizes, scores, etc..) of replicate arrays
c) Scores only data file: this file contains only data rows with scores and has a much simpler format compared to that described below. There are 6 tab-delimited columns: query, array, score, standard deviation, p-value
Each file in your directory will has a 9 columns tab-delimited format:
1. Row: the row of the colony
______________________________________________________________________
2. Column: the column of the colony
______________________________________________________________________
3. Raw colony size: the size of the colony as quantified by the image analysis software
______________________________________________________________________
4. Plate id: unique id for this plate, set as file name
______________________________________________________________________
5. Query gene name/ORF: Name of the query ORF if image/dat files follow conventional file naming (see file naming in help). If they do not, a value of '1' is placed as the query ORF
______________________________________________________________________
6. Array gene name/ORF: Name of the array ORF if plate layout file supplied. If not, a unique value is assigned to each group of replicate arrays
______________________________________________________________________
7. Normalized colony size: the raw colony size after normalization. The size is relative to plate median colony size, and a proxy for fitness. Normalized value of 1 is as fit as the average strain, 1.3 means it is 30% fitter than the average strain, and 0.4 that it's 40% as fit as the average strain.
______________________________________________________________________
8. Score: the colony fitness score computed using the normalized colony size (7) and the corresponding normalized colony size in the control screen
______________________________________________________________________
9. Additional information as key-value pairs
* SD: Standard deviation of scores (in the combined file)
* LK: Linkage effect- the array exists too close to the query on the chromosome
* JK: Jackknife filter- This colony induces too much variance in the sizes of other colonies in the replicate group
* BG: Big replicates- At least three colonies of this replicate are too large. The whole replicate is excluded
* CP: Cap- Normalized colony size was too large (> 1000) and was capped at 1000
For more help, see SGAtools help page at http://sgatools.ccbr.utoronto.ca/help

## Sheet: Significant hits
Significant positive genetic interactions with hrq1DN
Query ORF	Query Name	Array ORF	Array Name	Array annotation	Normalized colony size (EXPERIMENT)	Normalized colony std. dev. (EXPERIMENT)	Normalized colony size (CONTROL)	Normalized colony std. dev. (CONTROL)	Score	Score stdev	p-Value	Additional information
hrq1-	hrq1-	YDL028C	MPS1	mps1-1	1.48784	0.209	0.46425	0.227	1.03668	0.208	0.0065	status=JK
hrq1-	hrq1-	YGR218W	CRM1	crm1-1	0.6173	0.29	0	0	0.61657	0.289	0.02367
hrq1-	hrq1-	YDL014W	NOP1	nop1-2	0.70143	0.65	0.09161	0.054	0.5988	0.649	0.1197
hrq1-	hrq1-	YOR046C	DBP5	dbp5-2	0.99922	0.658	0.70734	0.562	0.41776	0.657	0.05591
hrq1-	hrq1-	YLL003W	SFI1	sfi1-7	0.66691	0.631	0.23534	0.213	0.40394	0.631	0.1251
hrq1-	hrq1-	YDL030W	PRP9	prp9-ts	0.8383	0.029	0.4373	0.084	0.39994	0.029	0.0004	status=JK
hrq1-	hrq1-	YJR065C	ARP3	arp3-h161a	0.33867	0.392	0.02372	0.041	0.33827	0.391	0.18211
hrq1-	hrq1-	YDL126C	CDC48	cdc48-4601	0.60492	0.049	0.30526	0.035	0.30225	0.049	0.00215	status=JK
hrq1-	hrq1-	YNR010W	CSE2		0.84711	0.224	0.5896	0.449	0.3014	0.224	0.00478
hrq1-	hrq1-	YOR181W	LAS17	las17-1	0.79714	0.081	0.50222	0.046	0.29246	0.081	0.00029
hrq1-	hrq1-	YDL126C	CDC48	cdc48-1	0.52028	0.075	0.23782	0.051	0.28377	0.074	0.0008
hrq1-	hrq1-	YGR246C	BRF1	brf1-w107r	0.78092	0.637	0.55123	0.372	0.28295	0.636	0.09154
hrq1-	hrq1-	YDL132W	CDC53	cdc53-1	0.61488	0.04	0.36048	0.111	0.278	0.04	0.00142	status=JK
hrq1-	hrq1-	YFL039C	ACT1	act1-3	0.78825	0.029	0.50328	0.042	0.26785	0.029	1e-05
hrq1-	hrq1-	YLR086W	SMC4	smc4-1	0.63938	0.13	0.38325	0.089	0.26177	0.129	0.00221
hrq1-	hrq1-	YJL090C	DPB11	dpb11-1	1.19316	0.046	0.93471	0.027	0.26093	0.046	2e-05
hrq1-	hrq1-	YDR172W	SUP35	sup35-td	0.83151	0.026	0.57588	0.009	0.25734	0.026	0.00032	status=JK
hrq1-	hrq1-	YDR021W	FAL1	fal1-1	0.93289	0.085	0.62591	0.276	0.25303	0.085	0.00021
hrq1-	hrq1-	YJL025W	RRN7	rrn7-ph	0.99478	0.03	0.74522	0	0.24743	0.03	0.0003	status=JK
hrq1-	hrq1-	YJL019W	MPS3	mps3-1	0.47876	0.295	0.2298	0.029	0.2411	0.295	0.04776
hrq1-	hrq1-	YML010W	SPT5	spt5-194	0.31608	0.333	0.11386	0.086	0.223	0.333	0.15405
hrq1-	hrq1-	YDL132W	CDC53	cdc53-1	0.57354	0.027	0.35109	0.057	0.22012	0.027	0.00072	status=JK
hrq1-	hrq1-	YLR410W	VIP1		1.17925	0.049	0.97917	0.071	0.21513	0.049	0.00058	status=JK
hrq1-	hrq1-	YJR073C	OPI3		0.58472	0.059	0.38333	0.095	0.21187	0.059	0.00028
hrq1-	hrq1-	YJR057W	CDC8	cdc8-2	0.52868	0.062	0.31816	0.022	0.20821	0.061	0.00043
hrq1-	hrq1-	YBR142W	MAK5	mak5-ph	0.81252	0.128	0.59431	0.133	0.20392	0.128	0.00105
hrq1-	hrq1-	YNL075W	IMP4	imp4-2	1.07583	0.063	0.84983	0.115	0.20381	0.063	0.00113	status=JK
hrq1-	hrq1-	YMR197C	VTI1	vti1-11	0.95557	0.064	0.76506	0.019	0.19995	0.064	8e-05
hrq1-	hrq1-	YPR181C	SEC23	sec23-1	0.72306	0.052	0.54208	0.08	0.19742	0.052	0.0001
hrq1-	hrq1-	YOR057W	SGT1	sgt1-5	1.12035	0.022	0.92808	0.016	0.18852	0.022	0.00012	status=JK
hrq1-	hrq1-	YKL006C-A	SFT1	sft1-15	1.01692	0.093	0.83708	0.082	0.18533	0.093	0.00021
hrq1-	hrq1-	YLR026C	SED5	sed5-1	0.86773	0.089	0.68482	0.063	0.18464	0.089	0.0003
hrq1-	hrq1-	YDR398W	UTP5	ydr398w-ph	0.61552	0.052	0.44793	0.073	0.18022	0.052	0.00017
hrq1-	hrq1-	YNR003C	RPC34	rpc34-1	0.83802	0.044	0.64323	0.058	0.17986	0.044	4e-05
hrq1-	hrq1-	YJL019W	MPS3	mps3-7	0.17973	0.031	0.01727	0.03	0.17952	0.031	0.00999	status=JK
hrq1-	hrq1-	YFL039C	ACT1	act1-155	1.05781	0.03	0.88052	0.038	0.16578	0.03	1e-05
hrq1-	hrq1-	YPL175W	SPT14	spt14-1-10c	0.48944	0.117	0.33978	0.027	0.16114	0.116	0.00355
hrq1-	hrq1-	YJR065C	ARP3	arp3-d11a	1.00483	0.095	0.84522	0.029	0.16039	0.095	0.00023
hrq1-	hrq1-	YDL003W	MCD1	ydl003w-ph	0.5388	0.081	0.37668	0.049	0.1591	0.08	0.0009
hrq1-	hrq1-	YHR118C	ORC6	orc6-ph	0.67714	0.127	0.50958	0.058	0.15604	0.127	0.00176
hrq1-	hrq1-	YDL002C	NHP10		0.84244	0.018	0.70671	0.077	0.15272	0.018	0
hrq1-	hrq1-	YJL097W	PHS1	phs1-1	1.17017	0.063	1.00441	0.044	0.15197	0.063	0.00095	status=JK
hrq1-	hrq1-	YDR182W	CDC1	cdc1-4	0.88388	0.071	0.7106	0.086	0.14903	0.071	0.00014
hrq1-	hrq1-	YER125W	RSP5	rsp5-sm1	0.89714	0.023	0.75253	0.066	0.1485	0.023	0
hrq1-	hrq1-	YGR116W	SPT6	spt6-14	0.6687	0.439	0.52282	0.007	0.14672	0.438	0.0555
hrq1-	hrq1-	YLR071C	RGR1	rgr1-100	0.73	0.076	0.6005	0.05	0.14476	0.076	0.00031
hrq1-	hrq1-	YPL217C	BMS1	bms1-1	0.82079	0.023	0.68224	0.005	0.13839	0.023	0.00026	status=JK
hrq1-	hrq1-	YER092W	IES5		0.7164	0.04	0.58105	0.022	0.13743	0.04	5e-05
hrq1-	hrq1-	YDR150W	NUM1		0.9452	0.096	0.81316	0.054	0.135	0.096	0.00028
hrq1-	hrq1-	YLR087C	CSF1		0.92747	0.023	0.79473	0.023	0.12988	0.023	0
hrq1-	hrq1-	YLR045C	STU2	stu2-10	0.43419	0.109	0.33892	0.15	0.1296	0.109	0.02025	status=JK
hrq1-	hrq1-	YAL002W	VPS8		1.14624	0.046	1.01465	0.011	0.12948	0.046	2e-05
hrq1-	hrq1-	YLR105C	SEN2	sen2-1	1.07383	0.014	0.9464	0.006	0.12797	0.014	6e-05	status=JK
hrq1-	hrq1-	YLR088W	GAA1	gaa1-ts	1.17761	0.12	1.06354	0.057	0.12508	0.12	0.00029
hrq1-	hrq1-	YOR103C	OST2	ost2-ph	0.42873	0.463	0.30386	0.316	0.12487	0.463	0.16137
hrq1-	hrq1-	YNL071W	LAT1		1.15549	0.096	1.02728	0.052	0.12467	0.096	0.00016
hrq1-	hrq1-	YBR257W	POP4	pop4-ph	0.50438	0.165	0.38223	0.019	0.12113	0.164	0.00873
hrq1-	hrq1-	YER093C	TSC11	tsc11-1	1.18654	0.084	1.06406	0.047	0.1183	0.084	0.0001
hrq1-	hrq1-	YPL057C	SUR1		0.76887	0.023	0.64739	0.047	0.11811	0.023	0.00031	status=JK
hrq1-	hrq1-	YGR113W	DAM1	dam1-1	0.82004	0.053	0.71838	0.128	0.11774	0.053	7e-05
hrq1-	hrq1-	YDL065C	PEX19		1.15793	0.07	1.03507	0.033	0.11608	0.07	6e-05
hrq1-	hrq1-	YGL098W	USE1	use1-ts	1.18576	0.083	1.07516	0.018	0.11301	0.083	9e-05
hrq1-	hrq1-	YKL173W	SNU114	snu114-60	1.17426	0.104	1.0514	0.052	0.11203	0.104	0.00019
hrq1-	hrq1-	YDL148C	NOP14	ydl148c-ph	0.70672	0.084	0.5919	0.043	0.10967	0.084	0.00046
hrq1-	hrq1-	YKL004W	AUR1	ykl004w-ph	1.22737	0.042	1.11287	0.027	0.1084	0.041	1e-05
hrq1-	hrq1-	YMR100W	MUB1		1.2391	0.042	1.12267	0.029	0.10774	0.041	0.00037	status=JK
hrq1-	hrq1-	YML069W	POB3	pob3-l78r	0.75781	0.074	0.65015	0.063	0.10605	0.074	0.00025
hrq1-	hrq1-	YIR022W	SEC11	sec11-2	0.93428	0.008	0.82585	0.014	0.10557	0.008	2e-05	status=JK
hrq1-	hrq1-	YPL082C	MOT1	mot1-1033	0.62227	0.003	0.52334	0.082	0.10495	0.003	1e-05	status=JK
hrq1-	hrq1-	YGL120C	PRP43	prp43-ts2	0.98918	0.049	0.87158	0.078	0.10484	0.049	0.0008	status=JK
hrq1-	hrq1-	YBL084C	CDC27	cdc27-2	1.05547	0.038	0.95219	0.007	0.10391	0.038	1e-05
hrq1-	hrq1-	YHR024C	MAS2	mas2-10	1.04244	0.041	0.93677	0.017	0.10367	0.041	2e-05
hrq1-	hrq1-	YGR245C	SDA1	sda1-2	0.54249	0.149	0.42641	0.067	0.10327	0.149	0.00537
hrq1-	hrq1-	YDR478W	SNM1	snm1-ph	0.12822	0.127	0.02434	0.024	0.1029	0.127	0.22171	status=JK
hrq1-	hrq1-	YDL008W	APC11	apc11-22	0.46153	0.039	0.36437	0.015	0.09981	0.039	0.00016
hrq1-	hrq1-	YGL022W	STT3	stt3-1	0.59114	0.082	0.48802	0.018	0.09948	0.082	0.00072
hrq1-	hrq1-	YIL126W	STH1	sth1-3	0.64746	0.425	0.58787	0.512	0.09936	0.425	0.05569
hrq1-	hrq1-	YMR281W	GPI12	gpi12-ph	0.99591	0.043	0.90286	0.064	0.09935	0.042	2e-05
hrq1-	hrq1-	YJL001W	PRE3	pre3-2	1.30026	0.064	1.19867	0.022	0.09857	0.064	3e-05
hrq1-	hrq1-	YNL138W	SRV2	srv2-2	1.02774	0.07	0.90744	0.084	0.09835	0.07	9e-05
hrq1-	hrq1-	YMR076C	PDS5	pds5-1	1.05306	0.046	0.95301	0.003	0.09823	0.046	2e-05
hrq1-	hrq1-	YDL213C	NOP6		0.98045	0.058	0.87885	0.082	0.09823	0.058	6e-05
hrq1-	hrq1-	YKL060C	FBA1	ykl060c-ph	0.99164	0.022	0.88828	0.024	0.09772	0.022	0
hrq1-	hrq1-	YBR070C	ALG14	alg14-ph	0.98403	0.015	0.88218	0.028	0.09671	0.015	8e-05	status=JK
hrq1-	hrq1-	YKL210W	UBA1	uba1-1	1.03465	0.041	0.94041	0.008	0.09647	0.041	2e-05
hrq1-	hrq1-	YOR260W	GCD1	gcd1-502	0.9842	0.074	0.89024	0.008	0.0961	0.074	0.00012
hrq1-	hrq1-	YBR079C	RPG1	rpg1-ph	1.10608	0.014	1.00725	0.012	0.09572	0.014	6e-05	status=JK
hrq1-	hrq1-	YDR013W	PSF1	psf1-1	1.03114	0.011	0.93965	0.022	0.09568	0.011	4e-05	status=JK
hrq1-	hrq1-	YKL145W	RPT1	rpt1-1	0.81202	0.017	0.71115	0.02	0.09538	0.017	0.00015	status=JK
hrq1-	hrq1-	YJR043C	POL32		1.13094	0.025	1.04674	0.047	0.09501	0.025	0
hrq1-	hrq1-	YKR068C	BET3	bet3-ph	0.8692	0.082	0.77281	0.035	0.09386	0.082	0.00023
hrq1-	hrq1-	YBR143C	SUP45	sup45-ts	0.66527	0.082	0.58277	0.058	0.09373	0.082	0.00052
hrq1-	hrq1-	YPL076W	GPI2	gpi2-774	1.11292	0.055	1.02834	0.042	0.0932	0.055	3e-05
hrq1-	hrq1-	YBL034C	STU1	stu1-7	0.43529	0.503	0.36586	0.136	0.09193	0.503	0.18218
hrq1-	hrq1-	YOR122C	PFY1	pfy1-4	0.76908	0.091	0.67389	0.008	0.09161	0.091	0.00045
hrq1-	hrq1-	YMR197C	VTI1	vti1-2	1.11284	0.014	1.02097	0.016	0.0908	0.014	0
hrq1-	hrq1-	YML128C	MSC1		1.04554	0.06	0.95889	0.033	0.09012	0.06	5e-05
hrq1-	hrq1-	YGL022W	STT3	stt3-2	0.86433	0.08	0.79236	0.084	0.08934	0.08	0.00022
hrq1-	hrq1-	YKL048C	ELM1		1.14643	0.012	1.05988	0.031	0.08922	0.012	4e-05	status=JK
hrq1-	hrq1-	YLR212C	TUB4	tub4-y445d	1.05465	0.03	0.9609	0.048	0.08904	0.03	1e-05
hrq1-	hrq1-	YDR416W	SYF1	ydr416w-ph	1.02952	0.045	0.93912	0.016	0.08896	0.045	2e-05
hrq1-	hrq1-	YNL102W	POL1	pol1-1	1.2098	0.018	1.12149	0.006	0.08869	0.018	7e-05	status=JK
hrq1-	hrq1-	YER093C	TSC11	tsc11-5	1.18464	0.04	1.09671	0.023	0.08836	0.04	1e-05
hrq1-	hrq1-	YLL038C	ENT4		1.2165	0.052	1.12686	0.007	0.08833	0.052	2e-05
hrq1-	hrq1-	YFR005C	SAD1	sad1-1	1.03807	0.027	0.9499	0.022	0.08828	0.027	0.00022	status=JK
hrq1-	hrq1-	YJL194W	CDC6	cdc6-1	1.02302	0.061	0.92698	0.059	0.08792	0.061	6e-05
hrq1-	hrq1-	YLR212C	TUB4	tub4-d	0.96501	0.065	0.87527	0.03	0.08739	0.065	8e-05
hrq1-	hrq1-	YMR298W	LIP1	lip1-ph	1.13387	0.082	1.02587	0.095	0.08713	0.082	0.0001
hrq1-	hrq1-	YKL173W	SNU114	snu114-40	1.13866	0.008	1.04529	0.019	0.08658	0.008	0
hrq1-	hrq1-	YPR162C	ORC4	ypr162c-ph	0.94659	0.077	0.86605	0.067	0.08593	0.077	0.00015
hrq1-	hrq1-	YML121W	GTR1		1.16519	0.07	1.08026	0.018	0.08579	0.07	6e-05
hrq1-	hrq1-	YER171W	RAD3	rad3-ts14	0.7573	0.065	0.67076	0.009	0.08534	0.065	0.00017
hrq1-	hrq1-	YDL126C	CDC48	cdc48-2	0.89404	0.059	0.80963	0.011	0.08479	0.059	8e-05
hrq1-	hrq1-	YDR478W	SNM1	snm1-172	0.95867	0.037	0.88148	0.047	0.08446	0.037	2e-05
hrq1-	hrq1-	YDL098C	SNU23	snu23-ph	1.04223	0.08	0.95101	0.039	0.08437	0.08	0.00013
hrq1-	hrq1-	YGR099W	TEL2	tel2-15	1.21553	0.033	1.12965	0.008	0.08379	0.033	1e-05
hrq1-	hrq1-	YOR122C	PFY1	pfy1-14	1.169	0.013	1.08896	0.034	0.08335	0.013	4e-05	status=JK
hrq1-	hrq1-	YNL091W	NST1		1.07703	0.021	0.99176	0.02	0.08311	0.021	0.00013	status=JK
hrq1-	hrq1-	YER083C	GET2		1.07532	0.044	0.98525	0.023	0.08289	0.044	2e-05
hrq1-	hrq1-	YOR260W	GCD1	gcd1-ph	0.7321	0.019	0.64301	0.086	0.08259	0.019	0.00022	status=JK
hrq1-	hrq1-	YDL102W	POL3	cdc2-7	0.51381	0.086	0.42914	0.041	0.08234	0.086	0.00126
hrq1-	hrq1-	YGR216C	GPI1	gpi1-1	1.19349	0.036	1.12197	0.017	0.08196	0.036	1e-05
hrq1-	hrq1-	YIL026C	IRR1	irr1-1	1.14379	0.015	1.05901	0.027	0.0817	0.015	0
hrq1-	hrq1-	YOL139C	CDC33	cdc33-e72g	1.07023	0.068	0.99306	0.021	0.08131	0.068	7e-05
hrq1-	hrq1-	YLR298C	YHC1	yhc1-1	1.24675	0.051	1.17663	0.034	0.08108	0.051	2e-05
hrq1-	hrq1-	YML069W	POB3	pob3-q308k	0.43577	0.293	0.35168	0.236	0.0809	0.293	0.05905
Significant negative genetic interactions with hrq1DN
Query ORF	Query Name	Array ORF	Array Name	Array annotation	Normalized colony size (EXPERIMENT)	Normalized colony std. dev. (EXPERIMENT)	Normalized colony size (CONTROL)	Normalized colony std. dev. (CONTROL)	Score	Score stdev	p-Value	Additional information
hrq1-	hrq1-	YER147C	SCC4	scc4-4	1.01466	0.039	1.09336	0.003	-0.08056	0.039	2e-05
hrq1-	hrq1-	YDL217C	TIM22	tim22-19	1.03016	0.156	1.11226	0.064	-0.08066	0.155	0.00093
hrq1-	hrq1-	YGR005C	TFG2	tfg2-ph	1.01711	0.026	1.09954	0.002	-0.08188	0.026	0
hrq1-	hrq1-	YIL040W	APQ12		0.72456	0.107	0.80702	0.035	-0.08277	0.107	0.00087
hrq1-	hrq1-	YML041C	VPS71		0.98106	0.122	1.07698	0.073	-0.0837	0.121	0.00052
hrq1-	hrq1-	YDL090C	RAM1	ram1-119	0.90092	0.133	0.97483	0.059	-0.08516	0.133	0.00086
hrq1-	hrq1-	YDR145W	TAF12	taf12-ts23	0.90081	0.005	0.99112	0.058	-0.0867	0.005	1e-05	status=JK
hrq1-	hrq1-	YCR077C	PAT1		0.7813	0.082	0.86323	0.02	-0.08676	0.082	0.00032
hrq1-	hrq1-	YDL033C	SLM3		1.02296	0.037	1.09834	0.043	-0.08737	0.037	1e-05
hrq1-	hrq1-	YML023C	NSE5	nse5-ts3	0.89362	0.019	0.99054	0.035	-0.08815	0.019	0.00015	status=JK
hrq1-	hrq1-	YHR178W	STB5		0.80195	0.053	0.89331	0.006	-0.08908	0.053	8e-05
hrq1-	hrq1-	YIL046W	MET30	met30-6	0.88078	0.02	0.96349	0.049	-0.08954	0.02	0.00017	status=JK
hrq1-	hrq1-	YFR051C	RET2	ret2-1	1.07498	0.071	1.16606	0.053	-0.09004	0.071	8e-05
hrq1-	hrq1-	YAR019C	CDC15	cdc15-2	1.00533	0.108	1.09357	0.021	-0.09115	0.108	0.00034
hrq1-	hrq1-	YJL047C	RTT101		0.87548	0.016	0.96842	0.011	-0.09172	0.016	0
hrq1-	hrq1-	YGR195W	SKI6	ski6-ph	0.72126	0.094	0.8162	0.011	-0.09177	0.094	0.0006
hrq1-	hrq1-	YBR131W	CCZ1		0.84194	0.075	0.93806	0.038	-0.09185	0.075	0.00019
hrq1-	hrq1-	YDL015C	TSC13	tsc13-ph	1.04111	0.017	1.13072	0.019	-0.09245	0.017	9e-05	status=JK
hrq1-	hrq1-	YPL055C	LGE1		0.88267	0.016	0.98059	0.035	-0.09302	0.016	0.00011	status=JK
hrq1-	hrq1-	YOR322C	LDB19		0.96082	0.044	1.05599	0.009	-0.09367	0.044	3e-05
hrq1-	hrq1-	YIL048W	NEO1	neo1-2	0.85559	0.057	0.95348	0.007	-0.09554	0.057	8e-05
hrq1-	hrq1-	YGL116W	CDC20	cdc20-1	0.9723	0.004	1.07092	0.01	-0.10075	0.004	1e-05	status=JK
hrq1-	hrq1-	YLR056W	ERG3		0.7444	0.104	0.84594	0.001	-0.10158	0.103	0.00073
hrq1-	hrq1-	YMR093W	UTP15	ymr093w-ph	0.73051	0.002	0.8335	0.038	-0.10206	0.002	0	status=JK
hrq1-	hrq1-	YIL150C	MCM10	mcm10-43	0.73714	0.103	0.84187	0.04	-0.10457	0.103	0.00073
hrq1-	hrq1-	YFL039C	ACT1	act1-101	0.89546	0.112	1.01105	0.041	-0.107	0.112	0.00053
hrq1-	hrq1-	YGL097W	SRM1	srm1-ts	0	0	0.09634	0.024	-0.10739	0	#NUM!	status=JK
hrq1-	hrq1-	YDR062W	LCB2	lcb2-16	0.52752	0.035	0.62776	0.09	-0.10817	0.035	0.00145	status=JK
hrq1-	hrq1-	YML023C	NSE5	nse5-ts4	0.85482	0.109	0.95883	0.025	-0.10899	0.109	0.00057
hrq1-	hrq1-	YPR034W	ARP7	arp7-e411k	0.76684	0.03	0.87383	0.01	-0.11137	0.03	2e-05
hrq1-	hrq1-	YOL102C	TPT1	yol102c-ph	0.89996	0.222	1.01699	0.022	-0.11711	0.221	0.0039
hrq1-	hrq1-	YDR054C	CDC34	cdc34-1	0.95753	0.017	1.07365	0.025	-0.11732	0.017	0.0001	status=JK
hrq1-	hrq1-	YGR034W	RPL26B		0.80728	0.101	0.9229	0.089	-0.11739	0.1	0.00053
hrq1-	hrq1-	YPR086W	SUA7	sua7-c149r	0.68764	0.094	0.80682	0.062	-0.11789	0.093	0.00068
hrq1-	hrq1-	YHR085W	IPI1	ipi1-ph	0.76561	0.069	0.88273	0.007	-0.11865	0.069	0.0002
hrq1-	hrq1-	YDL105W	NSE4	nse4-ts1	0.60544	0.134	0.73845	0.054	-0.12056	0.134	0.00286
hrq1-	hrq1-	YPR085C	ASA1	ypr085c-ph	0.67228	0.026	0.79841	0.032	-0.12285	0.026	2e-05
hrq1-	hrq1-	YLR029C	RPL15A	ylr029c-ph	0.65181	0.038	0.77643	0.031	-0.12428	0.038	5e-05
hrq1-	hrq1-	YDL209C	CWC2	cwc2-1	0.92701	0.112	1.054	0.007	-0.12658	0.112	0.00048
hrq1-	hrq1-	YOR254C	SEC63	sec63-1	0.5313	0.075	0.65167	0.051	-0.12717	0.075	0.00076
hrq1-	hrq1-	YFL034C-B	MOB2	mob2-24	0.37778	0.097	0.50339	0.03	-0.12961	0.097	0.00437
hrq1-	hrq1-	YHR088W	RPF1	rpf1-ph	0.61944	0.098	0.75357	0.032	-0.13053	0.098	0.00108
hrq1-	hrq1-	YLR066W	SPC3	spc3-4	0.98844	0.182	1.11483	0.031	-0.13156	0.182	0.00167
hrq1-	hrq1-	YDR062W	LCB2	lcb2-2	0.51047	0.019	0.6306	0.085	-0.13384	0.019	0.00047	status=JK
hrq1-	hrq1-	YDL207W	GLE1	gle1-2	0	0	0.16461	0.162	-0.13531	0	#NUM!	status=JK
hrq1-	hrq1-	YLR195C	NMT1	nmt1-181	0.65438	0.094	0.79186	0.022	-0.1362	0.094	0.00079
hrq1-	hrq1-	YFL034C-B	MOB2	mob2-26	0.63479	0.009	0.76501	0.032	-0.13764	0.009	7e-05	status=JK
hrq1-	hrq1-	YKL024C	URA6	ura6-5	0.40497	0.024	0.55083	0.092	-0.1393	0.024	0.00119	status=JK
hrq1-	hrq1-	YPL211W	NIP7	nip7-1	0.3637	0.059	0.50822	0.124	-0.1403	0.058	0.00112
hrq1-	hrq1-	YBR236C	ABD1	abd1-5	0.76226	0.118	0.90118	0.009	-0.14047	0.118	0.00099
hrq1-	hrq1-	YIL084C	SDS3		0.84059	0.047	0.98332	0.023	-0.14183	0.047	5e-05
hrq1-	hrq1-	YGL112C	TAF6	taf6-ts	0.84009	0.004	0.99779	0.045	-0.1428	0.004	1e-05	status=JK
hrq1-	hrq1-	YNL061W	NOP2	nop2-4	0.60923	0.097	0.76008	0.006	-0.14817	0.096	0.00107
hrq1-	hrq1-	YGR119C	NUP57	nup57-e17	0.55451	0.047	0.71196	0.006	-0.15604	0.047	0.00017
hrq1-	hrq1-	YIL106W	MOB1	yil106w-ph	0.26641	0.052	0.42076	0.015	-0.1566	0.052	0.00196
hrq1-	hrq1-	YDR392W	SPT3		0.82905	0.18	1.01748	0.096	-0.15701	0.179	0.00269
hrq1-	hrq1-	YGL066W	SGF73		0.74799	0.043	0.90644	0.054	-0.15959	0.043	0.00111	status=JK
hrq1-	hrq1-	YBL041W	PRE7	pre7-ph	0.95064	0.073	1.1175	0.02	-0.16423	0.073	0.00013
hrq1-	hrq1-	YER148W	SPT15	spt15-p65s	0.82743	0.144	0.99486	0.024	-0.16703	0.144	0.00142
hrq1-	hrq1-	YDR126W	SWF1		0.92277	0.128	1.09386	0.033	-0.17102	0.128	0.00073
hrq1-	hrq1-	YDL143W	CCT4	cct4-1	0.68121	0.05	0.85145	0.014	-0.17386	0.049	0.00176	status=JK
hrq1-	hrq1-	YBR109C	CMD1	cmd1-3	0.68702	0.007	0.86037	0.021	-0.17476	0.007	4e-05	status=JK
hrq1-	hrq1-	YOR074C	CDC21	cdc21-1	0.22649	0.017	0.40491	0.071	-0.17766	0.017	0.00178	status=JK
hrq1-	hrq1-	YBR160W	CDC28	cdc28-4	0.8547	0.344	1.04003	0.082	-0.18478	0.343	0.01563
hrq1-	hrq1-	YDR123C	INO2		0.42357	0.021	0.62429	0.046	-0.18711	0.021	0.00084	status=JK
hrq1-	hrq1-	YPL233W	NSL1	nsl1-6	0.01985	0.034	0.17029	0.153	-0.18829	0.034	0.42265	status=JK
hrq1-	hrq1-	YJR065C	ARP3	arp3-g15c	0.2976	0.128	0.45629	0.184	-0.19369	0.127	0.01858
hrq1-	hrq1-	YJL104W	PAM16	pam16-3	0.80837	0.258	1.0092	0.058	-0.19709	0.257	0.00816
hrq1-	hrq1-	YBL093C	ROX3	rox3-182	0.44677	0.068	0.69177	0.16	-0.20127	0.068	0.00772	status=JK
hrq1-	hrq1-	YPL255W	BBP1	bbp1-1	0.88933	0.334	1.06796	0.085	-0.2019	0.333	0.01291
hrq1-	hrq1-	YLR002C	NOC3	noc3-ph	0.73735	0.053	0.9362	0.028	-0.2025	0.053	0.0001
hrq1-	hrq1-	YNR038W	DBP6	dbp6-ph	0.81822	0.05	1.0272	0.033	-0.20286	0.05	0.00126	status=JK
hrq1-	hrq1-	YMR112C	MED11	med11-ts	0.67521	0.249	0.87368	0.126	-0.20368	0.249	0.01233
hrq1-	hrq1-	YDL105W	NSE4	nse4-ts2	0.64285	0.053	0.85214	0.057	-0.20706	0.053	0.00016
hrq1-	hrq1-	YKL112W	ABF1	abf1-102	0.60733	0.032	0.82445	0.075	-0.20918	0.032	0.00094	status=JK
hrq1-	hrq1-	YKL197C	PEX1		0.69753	0.325	0.93115	0.048	-0.21792	0.325	0.02324
hrq1-	hrq1-	YNL102W	POL1	pol1-17	0.70789	0.076	0.94219	0.332	-0.21866	0.076	0.00384	status=JK
hrq1-	hrq1-	YLL036C	PRP19	prp19-1	0.52127	0.102	0.75323	0.119	-0.22146	0.102	0.00202
hrq1-	hrq1-	YIL126W	STH1	sth1-2	0.18313	0.154	0.4424	0.461	-0.22711	0.154	0.09775
hrq1-	hrq1-	YGL097W	SRM1	srm1-g282s	0.1501	0.056	0.51497	0.513	-0.23138	0.056	0.0432	status=JK
hrq1-	hrq1-	YOR046C	DBP5	dbp5-1	0.08375	0.099	0.28324	0.06	-0.23231	0.099	0.18853
hrq1-	hrq1-	YHR067W	HTD2		0.59208	0.037	0.82939	0.058	-0.23864	0.036	6e-05
hrq1-	hrq1-	YDR510W	SMT3	smt3-331	0.65754	0.043	0.9006	0.04	-0.24038	0.043	8e-05
hrq1-	hrq1-	YML015C	TAF11	taf11-ts2	0.59428	0.32	0.81812	0.072	-0.24245	0.32	0.034
hrq1-	hrq1-	YOL077C	BRX1	brx1-ph	0.68727	0.201	0.93732	0.023	-0.2445	0.201	0.00638
hrq1-	hrq1-	YLL031C	GPI13	gpi13-3	0.9093	0.201	1.12491	0.071	-0.24674	0.201	0.00286
hrq1-	hrq1-	YLR298C	YHC1	yhc1-2	0.4916	0.17	0.75912	0.427	-0.25472	0.17	0.01033
hrq1-	hrq1-	YHR019C	DED81	ded81-ph	0.57484	0.106	0.85619	0.075	-0.26907	0.106	0.00167
hrq1-	hrq1-	YNL002C	RLP7	rlp7-ph	0.75892	0.378	0.99737	0.12	-0.26997	0.378	0.0278
hrq1-	hrq1-	YPR168W	NUT2	nut2-ts	0.69849	0.307	1.01988	0.04	-0.30859	0.307	0.01994
hrq1-	hrq1-	YOR196C	LIP5		0.56526	0.074	0.87702	0.033	-0.31093	0.073	0.0006
hrq1-	hrq1-	YNL136W	EAF7		0.88318	0.047	1.19445	0.049	-0.31576	0.047	0.00095	status=JK
hrq1-	hrq1-	YPL255W	BBP1	bbp1-2	0.03766	0.032	0.53484	0.658	-0.31979	0.032	0.17692	status=JK
hrq1-	hrq1-	YLR298C	YHC1	yhc1-7	0.05011	0.036	0.41767	0.392	-0.32516	0.036	0.07075
hrq1-	hrq1-	YMR043W	MCM1	mcm1-ph	0.15572	0.086	0.42924	0.244	-0.34211	0.086	0.03589
hrq1-	hrq1-	YLL050C	COF1	cof1-5	0.69499	0.28	1.06169	0.123	-0.34455	0.28	0.01577
hrq1-	hrq1-	YGR009C	SEC9	sec9-4	0.04494	0.039	0.41109	0.314	-0.34483	0.039	0.18351	status=JK
hrq1-	hrq1-	YFL034C-B	MOB2	mob2-40	0.01705	0.018	0.36856	0.053	-0.3499	0.018	0.15038
hrq1-	hrq1-	YJR141W	YJR141W	yjr141w-ph	0.33586	0.401	0.68701	0.125	-0.35341	0.4	0.1923
hrq1-	hrq1-	YMR296C	LCB1	lcb1-4	0.52155	0.324	0.86681	0.211	-0.35568	0.323	0.0485
hrq1-	hrq1-	YFR031C	SMC2	smc2-8	0.00134	0.002	0.52039	0.573	-0.3559	0.002	0.30048	status=JK
hrq1-	hrq1-	YJR065C	ARP3	arp3-31	0.23332	0.102	0.6244	0.507	-0.35818	0.102	0.01978
hrq1-	hrq1-	YFL034C-B	MOB2	mob2-11	0.05551	0.029	0.42047	0.049	-0.36133	0.029	0.03277
hrq1-	hrq1-	YOR250C	CLP1	clp1-ph	0.24711	0.13	0.64811	0.543	-0.36294	0.13	0.08161	status=JK
hrq1-	hrq1-	YPL252C	YAH1	yah1-ts	0.00179	0.003	0.32904	0.181	-0.36778	0.003	0.42265	status=JK
hrq1-	hrq1-	YFL034C-B	MOB2	mob2-19	0.08056	0.006	0.4553	0.032	-0.3775	0.006	0.00012
hrq1-	hrq1-	YFL034C-B	MOB2	mob2-34	0.03998	0.021	0.41013	0.02	-0.37764	0.021	0.03046
hrq1-	hrq1-	YHR107C	CDC12	cdc12-td	0.52342	0.179	0.87949	0.172	-0.37889	0.179	0.00999
hrq1-	hrq1-	YGL130W	CEG1	ceg1-c354	0.21496	0.153	0.59175	0.261	-0.38425	0.152	0.06685
hrq1-	hrq1-	YFL034C-B	MOB2	mob2-22	0.08655	0.025	0.46699	0.059	-0.38528	0.025	0.00618
hrq1-	hrq1-	YHR172W	SPC97	yhr172w-ph	0.58251	0.195	0.95743	0.048	-0.38799	0.195	0.00944
hrq1-	hrq1-	YPL124W	SPC29	spc29-20	0.15853	0.127	0.58048	0.595	-0.40223	0.127	0.08844
hrq1-	hrq1-	YMR308C	PSE1	pse1-34	0.41481	0.252	0.7324	0.274	-0.40379	0.252	0.04622
hrq1-	hrq1-	YFL034C-B	MOB2	mob2-20	0.04161	0.021	0.44021	0.05	-0.40486	0.021	0.07423	status=JK
hrq1-	hrq1-	YKL203C	TOR2	tor2-29	0	0	0.43231	0.162	-0.42384	0	#NUM!	status=JK
hrq1-	hrq1-	YFL037W	TUB2	tub2-443	0.76713	0.116	1.19316	0.014	-0.42822	0.116	0.00094
hrq1-	hrq1-	YFL034C-B	MOB2	mob2-28	0.05418	0.01	0.47981	0.078	-0.43253	0.01	0.012	status=JK
hrq1-	hrq1-	YOR244W	ESA1	esa1-1851	0.02128	0.027	0.52361	0.559	-0.43484	0.027	0.21712
hrq1-	hrq1-	YDL105W	NSE4	nse4-ph	0.49324	0.213	0.92884	0.115	-0.43901	0.213	0.01894
hrq1-	hrq1-	YFL034C-B	MOB2	mob2-14	0.04493	0.008	0.48866	0.024	-0.44446	0.008	0.00126
hrq1-	hrq1-	YLL031C	GPI13	gpi13-4	0.03559	0.057	0.62839	0.672	-0.46641	0.057	0.39001	status=JK
hrq1-	hrq1-	YML031W	NDC1	ndc1-4	0.30823	0.069	0.84909	0.48	-0.51638	0.069	0.003
hrq1-	hrq1-	YJR054W	KCH1		0.21384	0.05	0.73183	0.018	-0.52466	0.05	0.01798	status=JK
hrq1-	hrq1-	YBR160W	CDC28	cdc28-td	0.15651	0.077	0.73176	0.096	-0.55435	0.077	0.07192	status=JK
hrq1-	hrq1-	YFL034C-B	MOB2	mob2-8	0.0795	0.007	0.63604	0.036	-0.55794	0.007	0.00023
hrq1-	hrq1-	YFL034C-B	MOB2	mob2-36	0.07322	0.012	0.60623	0.114	-0.56309	0.012	0.00112
hrq1-	hrq1-	YKL172W	EBP2	ebp2-1	0.2006	0.098	0.71034	0.303	-0.58199	0.098	0.07171	status=JK
hrq1-	hrq1-	YAL003W	EFB1	efb1-4	0.8749	0.522	1.42669	0.056	-0.58344	0.522	0.04409
hrq1-	hrq1-	YPR110C	RPC40	rpc40-v78r	0.23259	0.041	0.76919	0.309	-0.58952	0.041	0.01021	status=JK
hrq1-	hrq1-	YLR272C	YCS4	ycs4-1	0.0637	0.065	0.63971	0.55	-0.60846	0.065	0.23226	status=JK
hrq1-	hrq1-	YGR002C	SWC4	swc4-4	0.09451	0.093	0.72635	0.594	-0.65668	0.092	0.13392
hrq1-	hrq1-	YFL034C-B	MOB2	mob2-38	0.07511	0.008	0.7417	0.038	-0.67759	0.008	0.00358	status=JK
hrq1-	hrq1-	YKL088W	CAB3	cab3-ph	0	0	0.66183	0.069	-0.6799	0	#NUM!	status=JK
hrq1-	hrq1-	YDR496C	PUF6		0.19297	0.076	0.89793	0.032	-0.71563	0.076	0.04759	status=JK
hrq1-	hrq1-	YOL135C	MED7	med7-163	0.03381	0.059	0.70306	0.394	-0.73756	0.058	0.42265	status=JK
hrq1-	hrq1-	YPR086W	SUA7	ypr086w-ph	0.52162	0.393	1.23102	0.105	-0.74657	0.392	0.07658
hrq1-	hrq1-	YBR055C	PRP6	prp6-ts	0	0	0.66707	0.46	-0.789	0	#NUM!
hrq1-	hrq1-	YLR249W	YEF3	yef3-f650s	0.18974	0.04	1.27236	0.111	-1.07489	0.04	0.0025

## Sheet: Combined data
Query ORF	Query Name	Array ORF	Array Name	Array annotation	Normalized colony size (EXPERIMENT)	Normalized colony std. dev. (EXPERIMENT)	Normalized colony size (CONTROL)	Normalized colony std. dev. (CONTROL)	Score	Score stdev	p-Value	Additional information
hrq1-	hrq1-	YDR310C	SUM1		#NUM!	#NUM!	#NUM!	#NUM!	#NUM!	#NUM!	#NUM!	status=LK
hrq1-	hrq1-	YDR392W	SPT3		0.83286	0.071	1.01748	0.096	-0.1542	0.071	0.00017
hrq1-	hrq1-	YDR496C	PUF6		0.73065	0.163	0.89793	0.032	-0.17951	0.163	0.00294
hrq1-	hrq1-	YER161C	SPT2		1.0072	0.02	1.00875	0.006	-0.00437	0.02	0
hrq1-	hrq1-	YFL031W	HAC1		1.03636	0.064	1.03562	0.065	-0.00462	0.064	6e-05
hrq1-	hrq1-	YGR034W	RPL26B		0.88805	0.124	0.9229	0.089	-0.03764	0.124	0.00073
hrq1-	hrq1-	YHR030C	SLT2		1.02556	0.051	0.99682	0.041	0.02587	0.051	0
hrq1-	hrq1-	YHR066W	SSF1		0.92297	0.06	0.87346	0.028	0.05124	0.06	8e-05
hrq1-	hrq1-	YBR057C	MUM2		1.04878	0.013	1.04199	0.004	0.0078	0.013	5e-05	status=JK
hrq1-	hrq1-	YHR200W	RPN10		0.95732	0.032	1.02476	0.008	-0.068	0.032	1e-05
hrq1-	hrq1-	YIL008W	URM1		1.00572	0.017	0.99654	0.026	0.00365	0.017	0.0001	status=JK
hrq1-	hrq1-	YIL040W	APQ12		0.63114	0.077	0.80702	0.035	-0.17689	0.077	0.00049
hrq1-	hrq1-	YIR005W	IST3		0.99624	0.003	0.9859	0.005	0.01014	0.003	0	status=JK
hrq1-	hrq1-	YJL047C	RTT101		0.9253	0.05	0.96842	0.011	-0.04294	0.05	4e-05
hrq1-	hrq1-	YJR139C	HOM6		0.93471	0.026	0.91888	0.02	0.01275	0.026	1e-05
hrq1-	hrq1-	YKL113C	RAD27		0.8272	0.047	0.8225	0.03	0.0054	0.047	5e-05
hrq1-	hrq1-	YKL197C	PEX1		0.90833	0.015	0.93115	0.048	-0.00828	0.015	9e-05	status=JK
hrq1-	hrq1-	YBR131W	CCZ1		0.88064	0.018	0.93806	0.038	-0.05414	0.018	0.00014	status=JK
hrq1-	hrq1-	YBR164C	ARL1		1.0052	0.043	1.02903	0.025	-0.02697	0.043	2e-05
hrq1-	hrq1-	YLR087C	CSF1		0.89249	0.029	0.79473	0.023	0.09417	0.029	1e-05
hrq1-	hrq1-	YLR119W	SRN2		1.07365	0.05	1.08733	0.027	-0.01382	0.05	3e-05
hrq1-	hrq1-	YLR191W	PEX13		1.19123	0.04	1.15759	0.037	0.02372	0.04	1e-05
hrq1-	hrq1-	YLR218C	COA4		1.09626	0.045	1.16411	0.017	-0.07071	0.045	0.00056	status=JK
hrq1-	hrq1-	YBR175W	SWD3		0.96722	0.003	0.99628	0.016	-0.02998	0.003	0	status=JK
hrq1-	hrq1-	YLR319C	BUD6		1.0117	0.046	1.06517	0.028	-0.05285	0.046	3e-05
hrq1-	hrq1-	YML081C-A	ATP18		1.01046	0.053	1.03399	0.017	-0.02711	0.053	4e-05
hrq1-	hrq1-	YML128C	MSC1		1.0312	0.024	0.95889	0.033	0.07486	0.024	0
hrq1-	hrq1-	YBR221C	PDB1		0.94327	0.027	0.92654	0.037	0.02392	0.027	1e-05
hrq1-	hrq1-	YMR198W	CIK1		0	0	0	0	0	0	#NUM!
hrq1-	hrq1-	YMR224C	MRE11		0.77867	0.001	0.80018	0.008	-0.02427	0.001	0	status=JK
hrq1-	hrq1-	YMR271C	URA10		1.00989	0.086	1.00419	0.102	-0.00108	0.085	0	status=JK
hrq1-	hrq1-	YMR263W	SAP30		1.10752	0.008	1.13501	0.015	-0.02705	0.008	0
hrq1-	hrq1-	YNL064C	YDJ1		0.90872	0.065	0.89346	0.066	0.00894	0.065	0.0001
hrq1-	hrq1-	YNL091W	NST1		1.06294	0.031	0.99176	0.02	0.06805	0.03	1e-05
hrq1-	hrq1-	YOR030W	DFG16		0.97685	0.046	0.97315	0.022	0.00861	0.046	3e-05
hrq1-	hrq1-	YOR089C	VPS21		0.97093	0.069	0.95498	0.01	0.01579	0.069	0.0001
hrq1-	hrq1-	YOR275C	RIM20		0.99374	0.041	1.02993	0.025	-0.03118	0.041	2e-05
hrq1-	hrq1-	YPL101W	ELP4		0.86064	0.04	0.90057	0.037	-0.03869	0.04	3e-05
hrq1-	hrq1-	YCL032W	STE50		0.56543	0.079	0.61531	0.046	-0.04238	0.079	0.00073
hrq1-	hrq1-	YPR018W	RLF2		1.04936	0.024	1.01206	0.023	0.03668	0.024	0
hrq1-	hrq1-	YPR060C	ARO7		1.05389	0.089	1.0237	0.05	0.01962	0.088	0.00016
hrq1-	hrq1-	YPR191W	QCR2		0.99008	0.03	1.04889	0.017	-0.06284	0.03	1e-05
hrq1-	hrq1-	YGR122W	YGR122W		0.98277	0.037	0.98738	0.014	-0.01288	0.037	1e-05
hrq1-	hrq1-	YCL061C	MRC1		1.01247	0.012	0.97792	0.04	0.04558	0.012	0
hrq1-	hrq1-	YBR118W	TEF2		0.86518	0.095	0.89968	0.069	-0.03087	0.095	0.00036
hrq1-	hrq1-	YDL033C	SLM3		0.99115	0.034	1.09834	0.043	-0.12026	0.034	1e-05
hrq1-	hrq1-	YDL192W	ARF1		0.57285	0.169	0.50637	0.105	0.04746	0.169	0.00659
hrq1-	hrq1-	YDR004W	RAD57		0.86992	0.04	0.85534	0.022	0.00711	0.04	3e-05
hrq1-	hrq1-	YDR126W	SWF1		1.05351	0.001	1.09386	0.033	-0.04153	0.001	0	status=JK
hrq1-	hrq1-	YKL052C	ASK1	ask1-2	1.0809	0.013	1.10925	0.023	-0.03194	0.013	4e-05	status=JK
hrq1-	hrq1-	YML023C	NSE5	nse5-ts2	1.03292	0.069	1.01212	0.023	0.02721	0.069	8e-05
hrq1-	hrq1-	YML023C	NSE5	nse5-ts3	0.96219	0.04	0.99054	0.035	-0.02064	0.04	2e-05
hrq1-	hrq1-	YDR437W	GPI19	gpi19-2xh	1.12431	0.011	1.16198	0.031	-0.03961	0.011	3e-05	status=JK
hrq1-	hrq1-	YDR188W	CCT6	cct6-18	0.98355	0.068	0.93346	0.014	0.04544	0.068	9e-05
hrq1-	hrq1-	YHR058C	MED6	med6-ts	0.85133	0.051	0.94179	0.048	-0.09461	0.051	6e-05
hrq1-	hrq1-	YLR186W	EMG1	emg1-1	0.88229	0.003	0.78522	0.02	0.09418	0.003	0	status=JK
hrq1-	hrq1-	YDL147W	RPN5	rpn5-1	0.95002	0.023	0.95365	0.024	0.00147	0.023	0
hrq1-	hrq1-	YHR036W	BRL1	brl1-2221	1.0477	0.051	1.13538	0.007	-0.0874	0.051	3e-05
hrq1-	hrq1-	YFL017C	GNA1	gna1-ts	0.00015	0	0.1064	0.133	-0.07533	0	0.42265	status=JK
hrq1-	hrq1-	YMR229C	RRP5	rrp5-delta6	0.96836	0.062	0.96135	0.024	0.00694	0.062	7e-05
hrq1-	hrq1-	YDL209C	CWC2	cwc2-1	0.98946	0.054	1.054	0.007	-0.06526	0.054	5e-05
hrq1-	hrq1-	YHR058C	MED6	med6-ts	0.91703	0.031	0.98451	0.025	-0.06815	0.031	1e-05
hrq1-	hrq1-	YNL163C	RIA1	ria1-ts	#NUM!	#NUM!	#NUM!	#NUM!	#NUM!	#NUM!	#NUM!	status=LK
hrq1-	hrq1-	YBR011C	IPP1	ipp1-ph	0	0	0	0	0	0	#NUM!
hrq1-	hrq1-	YBR029C	CDS1	cds1-ph	1.01461	0.039	1.05539	0.028	-0.03653	0.039	2e-05
hrq1-	hrq1-	YBL040C	ERD2	erd2-ph	0.98316	0.123	1.01054	0.034	-0.03549	0.123	0.00053
hrq1-	hrq1-	YBR152W	SPP381	spp381-ph	1.02911	0.024	1.05012	0.029	-0.01627	0.024	0
hrq1-	hrq1-	YDR045C	RPC11	rpc11-ph	0.96985	0.013	0.93793	0.006	0.03491	0.013	6e-05	status=JK
hrq1-	hrq1-	YER003C	PMI40	pmi40-ph	#NUM!	#NUM!	#NUM!	#NUM!	#NUM!	#NUM!	#NUM!	status=LK
hrq1-	hrq1-	YER023W	PRO3	pro3-ph	#NUM!	#NUM!	#NUM!	#NUM!	#NUM!	#NUM!	#NUM!	status=LK
hrq1-	hrq1-	YFL022C	FRS2	frs2-ph	0	0	0	0	0	0	#NUM!
hrq1-	hrq1-	YGL011C	SCL1	scl1-ph	1.01831	0.032	0.99374	0.025	0.02652	0.032	1e-05
hrq1-	hrq1-	YDR118W	APC4	apc4-ph	1.08272	0.061	1.10498	0.025	-0.02818	0.061	5e-05
hrq1-	hrq1-	YKL196C	YKT6	ykt6-ph	1.16494	0.017	1.0602	0.011	0.1018	0.017	7e-05	status=JK
hrq1-	hrq1-	YDL108W	KIN28	kin28-ts	1.10439	0.029	1.11714	0.045	-0.01821	0.029	0
hrq1-	hrq1-	YKR068C	BET3	bet3-ph	0.91556	0.045	0.77281	0.035	0.13941	0.045	3e-05
hrq1-	hrq1-	YGR278W	CWC22	cwc22-ph	1.12593	0.018	1.06705	0.012	0.06161	0.018	8e-05	status=JK
hrq1-	hrq1-	YDL103C	QRI1	qri1-ph	1.03779	0.053	0.97447	0.008	0.06508	0.053	4e-05
hrq1-	hrq1-	YHR088W	RPF1	rpf1-ph	0.8074	0.081	0.75357	0.032	0.05646	0.08	0.00027
hrq1-	hrq1-	YKR081C	RPF2	rpf2-ph	0.88278	0.061	0.76905	0.058	0.12935	0.061	9e-05
hrq1-	hrq1-	YBL023C	MCM2	mcm2-1	1.03327	0.033	1.00061	0.014	0.03147	0.033	1e-05
hrq1-	hrq1-	YBR154C	RPB5	rpb5-ph	1.08695	0.054	1.07677	0.002	0.01081	0.054	3e-05
hrq1-	hrq1-	YDR064W	RPS13	rps13-ph	1.02413	0.037	0.9971	0.028	0.03369	0.037	1e-05
hrq1-	hrq1-	YER168C	CCA1	cca1-ph	0	0	0	0	0	0	#NUM!
hrq1-	hrq1-	YER009W	NTF2	ntf2-ph	#NUM!	#NUM!	#NUM!	#NUM!	#NUM!	#NUM!	#NUM!	status=LK
hrq1-	hrq1-	YHR019C	DED81	ded81-ph	0.90079	0.081	0.85619	0.075	0.05566	0.081	0.0002
hrq1-	hrq1-	YGL091C	NBP35	nbp35-ph	0.84036	0.013	0.81892	0.039	0.01828	0.013	0
hrq1-	hrq1-	YDR091C	RLI1	rli1-ph	1.06032	0.003	1.04742	0.008	0.01204	0.003	0	status=JK
hrq1-	hrq1-	YGL142C	GPI10	gpi10-ph	0.79	0.018	0.65241	0.042	0.1297	0.018	0.00017	status=JK
hrq1-	hrq1-	YMR043W	MCM1	mcm1-ph	0.33338	0.142	0.42924	0.244	-0.16517	0.141	0.0181
hrq1-	hrq1-	YHR196W	UTP9	utp9-ph	0.81743	0.041	0.88517	0.012	-0.06804	0.041	3e-05
hrq1-	hrq1-	YER094C	PUP3	pup3-ph	0.80303	0.041	0.72786	0.064	0.09286	0.041	4e-05
hrq1-	hrq1-	YLR196W	PWP1	pwp1-ph	0.9662	0.031	0.95625	0.014	0.00729	0.031	1e-05
hrq1-	hrq1-	YLR291C	GCD7	gcd7-ph	1.07986	0.029	1.04058	0.035	0.04474	0.029	1e-05
hrq1-	hrq1-	YNL267W	PIK1	pik1-104	#NUM!	#NUM!	#NUM!	#NUM!	#NUM!	#NUM!	#NUM!	status=LK
hrq1-	hrq1-	YLR316C	TAD3	tad3-ph	0.82967	0.023	0.86917	0.02	-0.04694	0.023	0.00026	status=JK
hrq1-	hrq1-	YNL038W	GPI15	gpi15-ph	1.13452	0.024	1.08722	0.033	0.0452	0.024	0
hrq1-	hrq1-	YNL267W	PIK1	pik1-139	#NUM!	#NUM!	#NUM!	#NUM!	#NUM!	#NUM!	#NUM!	status=LK
hrq1-	hrq1-	YML127W	RSC9	rsc9-ph	0.86463	0.064	0.85182	0.103	-0.01521	0.064	0.00011
hrq1-	hrq1-	YMR281W	GPI12	gpi12-ph	0.989	0.053	0.90286	0.064	0.09156	0.053	4e-05
hrq1-	hrq1-	YJR006W	POL31	pol31-ph	1.08219	0.007	1.04015	0.054	0.02831	0.007	2e-05	status=JK
hrq1-	hrq1-	YNR017W	TIM23	tim23-ph	0.87805	0.017	0.91873	0.006	-0.04152	0.017	0
hrq1-	hrq1-	YOL077C	BRX1	brx1-ph	0.85425	0.045	0.93732	0.023	-0.07866	0.045	0.00094	status=JK
hrq1-	hrq1-	YOR143C	THI80	thi80-ph	1.17095	0.065	1.15879	0.045	0.00391	0.064	5e-05
hrq1-	hrq1-	YDR437W	GPI19	gpi19-ph	0.96283	0.043	0.95674	0.023	0.00797	0.042	2e-05
hrq1-	hrq1-	YOR194C	TOA1	toa1-ph	0.9191	0.049	0.94857	0.046	-0.01821	0.049	4e-05
hrq1-	hrq1-	YOR168W	GLN4	gln4-ph	1.04738	0.012	1.08857	0.009	-0.04306	0.012	4e-05	status=JK
hrq1-	hrq1-	YPL128C	TBF1	tbf1-ph	0.98022	0.009	1.00371	0.04	-0.01848	0.009	0
hrq1-	hrq1-	YPL007C	TFC8	tfc8-ph	1.06143	0.04	1.04316	0.005	0.01806	0.04	1e-05
hrq1-	hrq1-	YMR134W	YMR134W	ymr134w-ph	0.67052	0.086	0.57077	0.084	0.10674	0.086	0.00057
hrq1-	hrq1-	YLR440C	SEC39	sec39-ph	1.05025	0.05	1.05063	0.029	0.00333	0.05	3e-05
hrq1-	hrq1-	YDR531W	CAB1	cab1-ph	0.90319	0.015	0.96635	0.031	-0.07088	0.015	0
hrq1-	hrq1-	YDL105W	NSE4	nse4-ph	1.10315	0.014	0.92884	0.115	0.16926	0.014	5e-05	status=JK
hrq1-	hrq1-	YLR305C	STT4	stt4-4	1.16646	0.06	1.12084	0.009	0.04431	0.06	4e-05
hrq1-	hrq1-	YPR088C	SRP54	ypr088c-ph	1.07671	0.105	1.08478	0.073	-0.01488	0.105	0.00026
hrq1-	hrq1-	YPR082C	DIB1	ypr082c-ph	1.04344	0.013	1.04891	0.042	-0.01268	0.013	5e-05	status=JK
hrq1-	hrq1-	YGR047C	TFC4	ygr047c-ph	0.98294	0.063	0.99267	0.007	-0.01275	0.063	7e-05
hrq1-	hrq1-	YMR093W	UTP15	ymr093w-ph	0.71753	0.006	0.8335	0.038	-0.11587	0.006	2e-05	status=JK
hrq1-	hrq1-	YLR029C	RPL15A	ylr029c-ph	0.76534	0.015	0.77643	0.031	-0.01166	0.015	0
hrq1-	hrq1-	YJR064W	CCT5	yjr064w-ph	0.96251	0.021	1.00694	0.009	-0.04521	0.021	0
hrq1-	hrq1-	YDR449C	UTP6	ydr449c-ph	1.06191	0.043	1.01777	0.011	0.0439	0.043	2e-05
hrq1-	hrq1-	YIL106W	MOB1	yil106w-ph	0.31671	0.034	0.42076	0.015	-0.10679	0.034	0.00034
hrq1-	hrq1-	YER147C	SCC4	yer147c-ph	1.06926	0.044	1.0217	0.003	0.04723	0.044	2e-05
hrq1-	hrq1-	YCL004W	PGS1	ycl004w-ph	0.95302	0.036	1.00286	0.016	-0.04891	0.036	1e-05
hrq1-	hrq1-	YOL102C	TPT1	yol102c-ph	1.0571	0.093	1.01699	0.022	0.03884	0.093	0.00019
hrq1-	hrq1-	YDR404C	RPB7	ydr404c-ph	0.79804	0.048	0.77754	0.039	0.02221	0.048	6e-05
hrq1-	hrq1-	YJL011C	RPC17	yjl011c-ph	0.96758	0.035	0.97474	0.003	-0.00804	0.035	1e-05
hrq1-	hrq1-	YDR208W	MSS4	mss4-103	#NUM!	#NUM!	#NUM!	#NUM!	#NUM!	#NUM!	#NUM!	status=LK
hrq1-	hrq1-	YFL039C	ACT1	act1-4	0.89696	0.008	0.92299	0.003	-0.02641	0.008	0
hrq1-	hrq1-	YFL039C	ACT1	act1-125	0.91969	0.063	0.84193	0.034	0.07423	0.063	9e-05
hrq1-	hrq1-	YFR028C	CDC14	cdc14-3	1.05597	0.063	1.04236	0.028	0.01475	0.063	6e-05
hrq1-	hrq1-	YGR092W	DBF2	dbf2-1	1.01975	0.038	1.01691	0.006	0.00274	0.038	1e-05
hrq1-	hrq1-	YDR052C	DBF4	dbf4-4	1.10912	0.028	1.0917	0.015	0.02087	0.028	0
hrq1-	hrq1-	YMR235C	RNA1	rna1-s116f	1.10273	0.015	1.1063	0.008	-0.00152	0.015	0
hrq1-	hrq1-	YKL018W	SWD2	swd2-ts1	1.03278	0.076	1.14082	0.031	-0.10942	0.075	0.00011
hrq1-	hrq1-	YER125W	RSP5	rsp5-1	0.96659	0.037	0.87683	0.049	0.08019	0.037	2e-05
hrq1-	hrq1-	YGL048C	RPT6	rpt6-25	1.05048	0.026	1.04065	0.037	0.00325	0.026	0
hrq1-	hrq1-	YKL210W	UBA1	uba1-1	0.97451	0.063	0.94041	0.008	0.03547	0.063	7e-05
hrq1-	hrq1-	YLR459W	GAB1	gab1-3	1.1913	0.016	1.19505	0.034	0.00432	0.016	0
hrq1-	hrq1-	YML130C	ERO1	ero1-1	1.07317	0.048	1.06927	0.02	0.00263	0.048	2e-05
hrq1-	hrq1-	YDL126C	CDC48	cdc48-3	0.96551	0.031	0.93585	0.03	0.0305	0.031	1e-05
hrq1-	hrq1-	YFL039C	ACT1	act1-112	0.89455	0.015	0.7838	0.038	0.09963	0.015	0
hrq1-	hrq1-	YPL094C	SEC62	sec62-ts	1.0428	0.064	1.03378	0.024	0.01231	0.064	6e-05
hrq1-	hrq1-	YGR179C	OKP1	okp1-5	1.0429	0.013	1.03932	0.006	0.00261	0.013	5e-05	status=JK
hrq1-	hrq1-	YOR181W	LAS17	las17-14	1.09281	0.058	1.0415	0.027	0.04653	0.058	4e-05
hrq1-	hrq1-	YOR122C	PFY1	pfy1-4	0.81822	0.072	0.67389	0.008	0.14002	0.071	0.00018
hrq1-	hrq1-	YLL050C	COF1	cof1-5	0.83105	0.411	1.06169	0.123	-0.20971	0.41	0.02719
hrq1-	hrq1-	YGR113W	DAM1	dam1-5	1.04739	0.046	1.09661	0.023	-0.03805	0.046	2e-05
hrq1-	hrq1-	YGR113W	DAM1	dam1-9	1.07458	0.012	1.08517	0.033	-0.01311	0.012	4e-05	status=JK
hrq1-	hrq1-	YGR113W	DAM1	dam1-19	1.04456	0.011	1.08104	0.031	-0.02985	0.011	4e-05	status=JK
hrq1-	hrq1-	YER009W	NTF2	ntf2-h104y	#NUM!	#NUM!	#NUM!	#NUM!	#NUM!	#NUM!	#NUM!	status=LK
hrq1-	hrq1-	YLR229C	CDC42	cdc42-1	1.08434	0.032	1.11735	0.032	-0.03756	0.032	1e-05
hrq1-	hrq1-	YLR086W	SMC4	smc4-1	0.60071	0.096	0.38325	0.089	0.22278	0.096	0.00109
hrq1-	hrq1-	YOR326W	MYO2	myo2-14	1.12407	0.035	1.02473	0.032	0.09345	0.035	1e-05
hrq1-	hrq1-	YAR007C	RFA1	rfa1-m2	1.03199	0.063	0.99216	0.011	0.04338	0.063	6e-05
hrq1-	hrq1-	YBL034C	STU1	stu1-5	1.11503	0.048	1.12885	0.058	-0.0181	0.048	2e-05
hrq1-	hrq1-	YBL076C	ILS1	ils1-1	1.0477	0.035	1.03393	0.007	0.01746	0.035	1e-05
hrq1-	hrq1-	YLR310C	CDC25	cdc25-2	1.1263	0.07	1.17285	0.041	-0.05395	0.07	7e-05
hrq1-	hrq1-	YGR185C	TYS1	tys1-1	1.05072	0.089	0.9949	0.044	0.04877	0.089	0.00017
hrq1-	hrq1-	YJR065C	ARP3	arp3-g15c	0.29497	0.14	0.45629	0.184	-0.19682	0.14	0.02462
hrq1-	hrq1-	YOL139C	CDC33	cdc33-e72g	1.02239	0.023	0.99306	0.021	0.03255	0.023	0.00017	status=JK
hrq1-	hrq1-	YKL112W	ABF1	abf1-102	0.73807	0.06	0.82445	0.075	-0.07941	0.06	0.00015
hrq1-	hrq1-	YFL008W	SMC1	smc1-2	1.02378	0.015	1.04432	0.013	-0.0187	0.015	7e-05	status=JK
hrq1-	hrq1-	YHR191C	CTF8	ctf8-162	1.05021	0.039	1.02296	0.012	0.02873	0.039	1e-05
hrq1-	hrq1-	YJR045C	SSC1	ssc1-2	0.97752	0.044	0.93678	0.003	0.04144	0.044	3e-05
hrq1-	hrq1-	YPR183W	DPM1	dpm1-6	1.05826	0.028	1.03432	0.018	0.02709	0.028	1e-05
hrq1-	hrq1-	YBR060C	ORC2	orc2-3	1.10848	0.018	1.06822	0.028	0.04348	0.018	0
hrq1-	hrq1-	YGL155W	CDC43	cdc43-2	1.04512	0.034	1.0466	0.016	-0.00091	0.034	1e-05
hrq1-	hrq1-	YOR326W	MYO2	myo2-16	1.12873	0.016	1.06007	0.028	0.07144	0.016	0
hrq1-	hrq1-	YAL038W	CDC19	cdc19-1	1.11376	0.016	1.0797	0.034	0.02938	0.016	7e-05	status=JK
hrq1-	hrq1-	YIR008C	PRI1	pri1-m4	0.97305	0.048	0.91809	0.002	0.0538	0.048	3e-05
hrq1-	hrq1-	YNL102W	POL1	pol1-13	1.04738	0.028	1.05725	0.01	-0.008	0.028	1e-05
hrq1-	hrq1-	YHR164C	DNA2	dna2-1	1.0282	0.017	0.96112	0.028	0.06432	0.017	0.0001	status=JK
hrq1-	hrq1-	YIR006C	PAN1	pan1-4	1.00319	0.009	1.00124	0.017	0.0034	0.009	0
hrq1-	hrq1-	YGL130W	CEG1	ceg1-ts	1.05883	0.022	1.04552	0.028	0.00504	0.022	0
hrq1-	hrq1-	YGL130W	CEG1	ceg1-34	1.04576	0.05	1.07041	0.013	-0.02437	0.05	3e-05
hrq1-	hrq1-	YDR164C	SEC1	sec1-1	1.23309	0.077	1.19333	0.045	0.04301	0.077	7e-05
hrq1-	hrq1-	YNL102W	POL1	pol1-1	1.14727	0.012	1.12149	0.006	0.02513	0.012	3e-05	status=JK
hrq1-	hrq1-	YBL035C	POL12	pol12-ts	1.00365	0.045	0.94621	0.03	0.05095	0.045	0.00067	status=JK
hrq1-	hrq1-	YBR055C	PRP6	prp6-ts	0.0148	0.026	0.66707	0.46	-0.77507	0.026	0.42265	status=JK
hrq1-	hrq1-	YMR268C	PRP24	prp24-ts	1.11455	0.007	1.11024	0.007	0.00479	0.007	2e-05	status=JK
hrq1-	hrq1-	YLR274W	MCM5	cdc46-1	1.03584	0.071	1.01431	0.042	0.01732	0.071	9e-05
hrq1-	hrq1-	YJR057W	CDC8	cdc8-1	0.63067	0.022	0.61073	0.025	0.03237	0.022	1e-05
hrq1-	hrq1-	YAL041W	CDC24	cdc24-2	1.20687	0.015	1.29089	0.017	-0.0855	0.015	0
hrq1-	hrq1-	YAL041W	CDC24	cdc24-3	1.07068	0.032	1.1065	0.021	-0.03187	0.032	1e-05
hrq1-	hrq1-	YGL116W	CDC20	cdc20-2	1.17295	0.011	1.15242	0.027	0.02342	0.011	3e-05	status=JK
hrq1-	hrq1-	YPL228W	CET1	cet1-15	1.10824	0.025	1.08713	0.006	0.02115	0.025	0
hrq1-	hrq1-	YGL073W	HSF1	hsf1-848	1.0302	0.04	1.04783	0.02	-0.02461	0.04	2e-05
hrq1-	hrq1-	YKR083C	DAD2	dad2-9	1.04638	0.034	0.99057	0.022	0.05284	0.034	1e-05
hrq1-	hrq1-	YOR122C	PFY1	pfy1-14	1.07011	0.027	1.08896	0.034	-0.0165	0.027	0
hrq1-	hrq1-	YJL050W	MTR4	mtr4-1	1.02149	0.051	0.99155	0.073	0.01952	0.051	3e-05
hrq1-	hrq1-	YIR010W	DSN1	dsn1-8	1.08266	0.021	1.03884	0.007	0.04237	0.021	0
hrq1-	hrq1-	YJR112W	NNF1	nnf1-48	1.14243	0.04	1.18402	0.014	-0.0433	0.04	1e-05
hrq1-	hrq1-	YGL093W	SPC105	spc105-15	1.08701	0.069	1.06492	0.01	0.0216	0.069	7e-05
hrq1-	hrq1-	YDR212W	TCP1	tcp1-2	#NUM!	#NUM!	#NUM!	#NUM!	#NUM!	#NUM!	#NUM!	status=LK
hrq1-	hrq1-	YPL233W	NSL1	nsl1-5	1.10639	0.081	1.08113	0.032	0.03057	0.08	0.00011
hrq1-	hrq1-	YBR055C	PRP6	prp6-1	1.15778	0.021	1.14124	0.014	0.01938	0.021	0
hrq1-	hrq1-	YNL287W	SEC21	sec21-1	#NUM!	#NUM!	#NUM!	#NUM!	#NUM!	#NUM!	#NUM!	status=LK
hrq1-	hrq1-	YGL065C	ALG2	alg2-1	1.0416	0.041	0.98018	0.055	0.05805	0.041	2e-05
hrq1-	hrq1-	YPL076W	GPI2	gpi2-1-7b	1.01935	0.017	0.9514	0.043	0.07406	0.017	9e-05	status=JK
hrq1-	hrq1-	YER157W	COG3	cog3-2	1.05132	0.055	1.13041	0.021	-0.08036	0.055	4e-05
hrq1-	hrq1-	YNR053C	NOG2	nog2-1	0.57359	0.037	0.4668	0.016	0.10607	0.037	7e-05
hrq1-	hrq1-	YLR008C	PAM18	pam18-1	1.00155	0.004	1.04034	0.053	-0.03422	0.004	1e-05	status=JK
hrq1-	hrq1-	YOR232W	MGE1	mge1-100	1.15532	0.008	1.10016	0.03	0.05349	0.008	2e-05	status=JK
hrq1-	hrq1-	YIL126W	STH1	sth1-2	0.12216	0.112	0.4424	0.461	-0.28844	0.111	0.11637
hrq1-	hrq1-	YBR198C	TAF5	taf5-3	1.02839	0.05	1.03115	0.078	-0.00321	0.05	3e-05
hrq1-	hrq1-	YDR166C	SEC5	sec5-24	1.03674	0.023	1.03727	0.013	-0.00082	0.023	0
hrq1-	hrq1-	YBR198C	TAF5	taf5-20	1.00232	0.012	0.98638	0.068	0.01556	0.012	4e-05	status=JK
hrq1-	hrq1-	YGR274C	TAF1	taf1-1	0.99629	0.017	1.03195	0.011	-0.03698	0.017	0
hrq1-	hrq1-	YKL125W	RRN3	rrn3-s213p	0.95869	0.033	0.95404	0.018	0.00633	0.033	1e-05
hrq1-	hrq1-	YPL028W	ERG10	erg10-1	1.10407	0.011	1.06538	0.026	0.03253	0.011	3e-05	status=JK
hrq1-	hrq1-	YOR341W	RPA190	rpa190-g728d	0.83434	0.027	0.88244	0.014	-0.0515	0.027	1e-05
hrq1-	hrq1-	YFR004W	RPN11	rpn11-14	0.89075	0.003	0.86676	0.023	0.02643	0.003	0	status=JK
hrq1-	hrq1-	YBL105C	PKC1	pkc1-2	0.91865	0.064	0.90604	0.024	0.01436	0.064	9e-05
hrq1-	hrq1-	YBL105C	PKC1	pkc1-4	1.00642	0.032	1.00926	0.025	-0.00262	0.032	1e-05
hrq1-	hrq1-	YBR265W	TSC10	tsc10-1	1.03291	0.046	1.02616	0.032	0.00387	0.046	2e-05
hrq1-	hrq1-	YGL137W	SEC27	sec27-1	1.08193	0.064	0.96264	0.032	0.1235	0.064	6e-05
hrq1-	hrq1-	YGR216C	GPI1	gpi1-1	1.17113	0.032	1.12197	0.017	0.05853	0.032	1e-05
hrq1-	hrq1-	YLR045C	STU2	stu2-10	0.5761	0.079	0.33892	0.15	0.27105	0.079	0.00618	status=JK
hrq1-	hrq1-	YLR045C	STU2	stu2-12	1.10602	0.014	1.12444	0.023	-0.01228	0.014	0
hrq1-	hrq1-	YNL216W	RAP1	rap1-2	#NUM!	#NUM!	#NUM!	#NUM!	#NUM!	#NUM!	#NUM!	status=LK
hrq1-	hrq1-	YNL272C	SEC2	sec2-41	#NUM!	#NUM!	#NUM!	#NUM!	#NUM!	#NUM!	#NUM!	status=LK
hrq1-	hrq1-	YOR244W	ESA1	esa1-d414	1.11133	0.038	1.08247	0.023	0.02939	0.038	1e-05
hrq1-	hrq1-	YOR244W	ESA1	esa1-1851	0.56558	0.58	0.52361	0.559	0.10837	0.579	0.14603
hrq1-	hrq1-	YOR329C	SCD5	scd5-d338	0	0	0	0	0	0	#NUM!
hrq1-	hrq1-	YBR058C-A	TSC3	tsc3-2	0.80157	0.076	0.76382	0.024	0.03725	0.076	0.00023
hrq1-	hrq1-	YKL193C	SDS22	sds22-5	1.10856	0.043	1.11093	0.016	-0.00017	0.043	2e-05
hrq1-	hrq1-	YEL002C	WBP1	wbp1-2	#NUM!	#NUM!	#NUM!	#NUM!	#NUM!	#NUM!	#NUM!	status=LK
hrq1-	hrq1-	YEL002C	WBP1	wbp1-1	#NUM!	#NUM!	#NUM!	#NUM!	#NUM!	#NUM!	#NUM!	status=LK
hrq1-	hrq1-	YFL038C	YPT1	ypt1-3	1.10189	0.047	1.08937	0.02	0.01781	0.047	2e-05
hrq1-	hrq1-	YGL098W	USE1	use1-ts	1.13915	0.014	1.07516	0.018	0.06539	0.014	5e-05	status=JK
hrq1-	hrq1-	YGL112C	TAF6	taf6-ts	0.91502	0.014	0.99779	0.045	-0.06894	0.014	8e-05	status=JK
hrq1-	hrq1-	YFL034C-B	MOB2	mob2-40	0.03707	0.002	0.36856	0.053	-0.3303	0.002	0.00055	status=JK
hrq1-	hrq1-	YKL173W	SNU114	snu114-60	1.09897	0.048	1.0514	0.052	0.03578	0.048	2e-05
hrq1-	hrq1-	YLR066W	SPC3	spc3-4	1.07087	0.158	1.11483	0.031	-0.05034	0.158	0.00086
hrq1-	hrq1-	YNL061W	NOP2	nop2-3	0.73636	0.005	0.82201	0.03	-0.0837	0.005	1e-05	status=JK
hrq1-	hrq1-	YLR298C	YHC1	yhc1-1	1.23256	0.027	1.17663	0.034	0.06575	0.027	0
hrq1-	hrq1-	YER136W	GDI1	gdi1-1	0.99941	0.027	1.05745	0.008	-0.05515	0.027	1e-05
hrq1-	hrq1-	YPR110C	RPC40	rpc40-v78r	0.9336	0.532	0.76919	0.309	0.10986	0.531	0.03917
hrq1-	hrq1-	YKR086W	PRP16	prp16-ts	0.96643	0.017	0.97675	0.028	-0.01499	0.017	0
hrq1-	hrq1-	YLR298C	YHC1	yhc1-7	0.08709	0.071	0.41767	0.392	-0.28863	0.07	0.09017
hrq1-	hrq1-	YER093C	TSC11	tsc11-1	1.16488	0.129	1.06406	0.047	0.09561	0.129	0.00037
hrq1-	hrq1-	YIL026C	IRR1	irr1-1	1.14033	0.022	1.05901	0.027	0.07719	0.022	0
hrq1-	hrq1-	YLR105C	SEN2	sen2-1	1.01279	0.029	0.9464	0.006	0.06607	0.029	1e-05
hrq1-	hrq1-	YDR228C	PCF11	pcf11-ts10	#NUM!	#NUM!	#NUM!	#NUM!	#NUM!	#NUM!	#NUM!	status=LK
hrq1-	hrq1-	YDR228C	PCF11	pcf11-ts9	#NUM!	#NUM!	#NUM!	#NUM!	#NUM!	#NUM!	#NUM!	status=LK
hrq1-	hrq1-	YDR228C	PCF11	pcf11-2	#NUM!	#NUM!	#NUM!	#NUM!	#NUM!	#NUM!	#NUM!	status=LK
hrq1-	hrq1-	YLR195C	NMT1	nmt1-181	0.74303	0.061	0.79186	0.022	-0.04844	0.061	0.00015
hrq1-	hrq1-	YKR062W	TFA2	tfa2-45	0.94271	0.067	0.96357	0.046	-0.01537	0.067	0.0001
hrq1-	hrq1-	YLR103C	CDC45	cdc45-27	1.01786	0.12	1.03412	0.055	-0.01653	0.12	0.00044
hrq1-	hrq1-	YMR028W	TAP42	tap42-11	1.01255	0.007	1.01492	0.026	0.00378	0.007	0
hrq1-	hrq1-	YPL124W	SPC29	spc29-20	0.32755	0.318	0.58048	0.595	-0.23398	0.317	0.13119
hrq1-	hrq1-	YJL074C	SMC3	smc3-42	1.04267	0.061	0.90667	0.004	0.13684	0.061	5e-05
hrq1-	hrq1-	YDR478W	SNM1	snm1-172	0.97091	0.033	0.88148	0.047	0.09582	0.033	1e-05
hrq1-	hrq1-	YDL217C	TIM22	tim22-19	1.02897	0.082	1.11226	0.064	-0.08297	0.082	0.00014
hrq1-	hrq1-	YDL008W	APC11	apc11-22	0.60707	0.113	0.36437	0.015	0.24484	0.112	0.00171
hrq1-	hrq1-	YDR238C	SEC26	sec26-f856aw860a	#NUM!	#NUM!	#NUM!	#NUM!	#NUM!	#NUM!	#NUM!	status=LK
hrq1-	hrq1-	YEL034W	HYP2	hyp2-1	#NUM!	#NUM!	#NUM!	#NUM!	#NUM!	#NUM!	#NUM!	status=LK
hrq1-	hrq1-	YEL034W	HYP2	hyp2-3	#NUM!	#NUM!	#NUM!	#NUM!	#NUM!	#NUM!	#NUM!	status=LK
hrq1-	hrq1-	YGL001C	ERG26	erg26-1	0.97064	0.08	1.05077	0.045	-0.09156	0.08	0.00015
hrq1-	hrq1-	YOR249C	APC5	apc5-ca-paps	0	0	0	0	0	0	#NUM!
hrq1-	hrq1-	YOR249C	APC5	apc5-ca	1.2283	0.048	1.19216	0.01	0.0371	0.048	2e-05
hrq1-	hrq1-	YNL118C	DCP2	dcp2-7d	0.71254	0.095	0.76113	0.019	-0.0405	0.095	0.00065
hrq1-	hrq1-	YPR025C	CCL1	ccl1-ts4	1.11859	0.035	1.08693	0.057	0.04297	0.035	1e-05
hrq1-	hrq1-	YGL022W	STT3	stt3-1	0.7166	0.086	0.48802	0.018	0.22433	0.086	0.00047
hrq1-	hrq1-	YIL004C	BET1	bet1-1	1.06407	0.005	1.12023	0.014	-0.05418	0.005	1e-05	status=JK
hrq1-	hrq1-	YKL165C	MCD4	mcd4-174	1.07077	0.05	1.0224	0.044	0.04359	0.05	3e-05
hrq1-	hrq1-	YMR112C	MED11	med11-ts	0.82898	0.097	0.87368	0.126	-0.05098	0.097	0.00044
hrq1-	hrq1-	YDL140C	RPO21	rpo21-1	0.801	0.002	0.82749	0.025	-0.02854	0.002	0	status=JK
hrq1-	hrq1-	YDR145W	TAF12	taf12-l446a	0.82474	0.005	0.73207	0.031	0.08885	0.005	1e-05	status=JK
hrq1-	hrq1-	YDR228C	PCF11	pcf11-1	#NUM!	#NUM!	#NUM!	#NUM!	#NUM!	#NUM!	#NUM!	status=LK
hrq1-	hrq1-	YDR328C	SKP1	skp1-3	#NUM!	#NUM!	#NUM!	#NUM!	#NUM!	#NUM!	#NUM!	status=LK
hrq1-	hrq1-	YFL034C-B	MOB2	mob2-36	0.09097	0.007	0.60623	0.114	-0.54605	0.007	0.0018	status=JK
hrq1-	hrq1-	YPR168W	NUT2	nut2-ts	0.89046	0.078	1.01988	0.04	-0.11785	0.077	0.00018
hrq1-	hrq1-	YBR154C	RPB5	rpb5-h147r	0.99176	0.011	1.00905	0.027	-0.0156	0.011	4e-05	status=JK
hrq1-	hrq1-	YJR093C	FIP1	fip1-433	1.0453	0.066	1.07731	0.004	-0.03177	0.066	7e-05
hrq1-	hrq1-	YML010W	SPT5	spt5-194	0.18994	0.03	0.11386	0.086	0.09692	0.03	0.00801	status=JK
hrq1-	hrq1-	YKL203C	TOR2	tor2-29	0	0	0.43231	0.162	-0.4243	0	#NUM!	status=JK
hrq1-	hrq1-	YJR076C	CDC11	cdc11-5	0.95015	0.06	0.78251	0.068	0.17986	0.06	7e-05
hrq1-	hrq1-	YLR298C	YHC1	yhc1-3	0.20074	0.021	0.22222	0.026	-0.01506	0.021	0.00374	status=JK
hrq1-	hrq1-	YLR116W	MSL5	msl5-9	0.99355	0.027	1.02771	0.026	-0.03669	0.027	1e-05
hrq1-	hrq1-	YOL123W	HRP1	hrp1-4	0.61531	0.029	0.72647	0.047	-0.11352	0.029	0.00076	status=JK
hrq1-	hrq1-	YDR113C	PDS1	pds1-128	1.03663	0.005	0.96652	0.056	0.0542	0.005	1e-05	status=JK
hrq1-	hrq1-	YPL255W	BBP1	bbp1-2	0.23366	0.137	0.53484	0.658	-0.12439	0.137	0.09772	status=JK
hrq1-	hrq1-	YDL017W	CDC7	cdc7-1	1.01601	0.043	1.015	0.005	-0.00101	0.043	2e-05
hrq1-	hrq1-	YOR236W	DFR1	dfr1-td	0.24849	0.011	0.31447	0.004	-0.06758	0.011	2e-05
hrq1-	hrq1-	YJR065C	ARP3	arp3-31	0.67417	0.562	0.6244	0.507	0.08156	0.561	0.0959
hrq1-	hrq1-	YBL084C	CDC27	cdc27-2	0.95716	0.033	0.95219	0.007	0.00476	0.032	1e-05
hrq1-	hrq1-	YBR196C	PGI1	pgi1-2	1.08891	0.043	1.08021	0.027	0.00988	0.043	2e-05
hrq1-	hrq1-	YFL039C	ACT1	act1-159	1.00613	0.01	0.9962	0.033	0.01574	0.01	4e-05	status=JK
hrq1-	hrq1-	YOR048C	RAT1	rat1-1	1.08131	0.013	1.09095	0.026	-0.01031	0.013	5e-05	status=JK
hrq1-	hrq1-	YPR103W	PRE2	pre2-1	0.99604	0.022	0.99846	0.004	-0.00207	0.022	0
hrq1-	hrq1-	YDL207W	GLE1	gle1-4	0.92224	0.037	0.98045	0.007	-0.05611	0.037	2e-05
hrq1-	hrq1-	YFR028C	CDC14	cdc14-8	1.26555	0.021	1.2466	0.032	0.01996	0.021	9e-05	status=JK
hrq1-	hrq1-	YDR510W	SMT3	smt3-331	0.85374	0.046	0.9006	0.04	-0.04531	0.046	4e-05
hrq1-	hrq1-	YBR143C	SUP45	sup45-ts	0.72481	0.097	0.58277	0.058	0.15264	0.097	0.00065
hrq1-	hrq1-	YGR099W	TEL2	tel2-15	1.18301	0.032	1.12965	0.008	0.05018	0.032	1e-05
hrq1-	hrq1-	YFL034C-B	MOB2	mob2-20	0.04165	0.006	0.44021	0.05	-0.40531	0.006	0.00724	status=JK
hrq1-	hrq1-	YNL061W	NOP2	nop2-10	0.0051	0.007	0.01149	0.012	-0.00449	0.007	0.22007
hrq1-	hrq1-	YOL123W	HRP1	hrp1-7	0.10407	0.057	0.14049	0.071	0.00349	0.057	0.08615	status=JK
hrq1-	hrq1-	YIL046W	MET30	met30-9	1.08848	0.015	1.00058	0.011	0.08402	0.015	6e-05	status=JK
hrq1-	hrq1-	YDR052C	DBF4	dbf4-ts	1.01071	0.037	1.02547	0.031	-0.01248	0.037	1e-05
hrq1-	hrq1-	YBL034C	STU1	stu1-7	0.34071	0.29	0.36586	0.136	-0.00288	0.29	0.10066
hrq1-	hrq1-	YOL123W	HRP1	hrp1-1	0.5572	0.033	0.66788	0.029	-0.10812	0.033	0.00117	status=JK
hrq1-	hrq1-	YDL084W	SUB2	sub2-1	1.04232	0.048	1.06912	0.014	-0.02082	0.048	3e-05
hrq1-	hrq1-	YDR288W	NSE3	nse3-ts3	#NUM!	#NUM!	#NUM!	#NUM!	#NUM!	#NUM!	#NUM!	status=LK
hrq1-	hrq1-	YDR288W	NSE3	nse3-ts4	#NUM!	#NUM!	#NUM!	#NUM!	#NUM!	#NUM!	#NUM!	status=LK
hrq1-	hrq1-	BLANK	BLANK		0	0	0	0	#NUM!	#NUM!	#NUM!
hrq1-	hrq1-	YDR245W	MNN10		#NUM!	#NUM!	#NUM!	#NUM!	#NUM!	#NUM!	#NUM!	status=LK
hrq1-	hrq1-	YER092W	IES5		0.71408	0.016	0.58105	0.022	0.13538	0.016	0
hrq1-	hrq1-	YER083C	GET2		1.07572	0.047	0.98525	0.023	0.08372	0.047	2e-05
hrq1-	hrq1-	YER116C	SLX8		0.7994	0.083	0.79887	0.056	0.0061	0.083	0.00031
hrq1-	hrq1-	YGL066W	SGF73		0.74251	0.019	0.90644	0.054	-0.16468	0.019	0.00022	status=JK
hrq1-	hrq1-	YGL115W	SNF4		1.26277	0.023	1.2586	0.029	0.00983	0.023	0
hrq1-	hrq1-	YAL011W	SWC3		1.17046	0.047	1.2209	0.028	-0.04947	0.046	2e-05
hrq1-	hrq1-	YGL174W	BUD13		0.94079	0.008	0.9969	0.014	-0.05191	0.008	3e-05	status=JK
hrq1-	hrq1-	YGR092W	DBF2		0.92608	0.063	1.0043	0.049	-0.08151	0.063	9e-05
hrq1-	hrq1-	YGR229C	SMI1		0.99758	0.052	0.95396	0.027	0.03887	0.052	4e-05
hrq1-	hrq1-	YHR012W	VPS29		0.95214	0.008	0.94153	0.001	0.01038	0.008	2e-05	status=JK
hrq1-	hrq1-	YHR034C	PIH1		1.01996	0.008	1.06467	0.038	-0.04444	0.008	2e-05	status=JK
hrq1-	hrq1-	YHR030C	SLT2		1.02425	0.091	1.00937	0.018	0.01443	0.091	0.00019
hrq1-	hrq1-	YHR111W	UBA4		0.82531	0.101	0.93019	0.013	-0.10903	0.101	0.0005
hrq1-	hrq1-	YHR129C	ARP1		1.00152	0.001	0.984	0.009	0.01923	0.001	0	status=JK
hrq1-	hrq1-	YHR178W	STB5		0.76473	0.096	0.89331	0.006	-0.12588	0.096	0.00053
hrq1-	hrq1-	YIL084C	SDS3		0.90988	0.03	0.98332	0.023	-0.0722	0.03	1e-05
hrq1-	hrq1-	YBR082C	UBC4		0.98753	0.045	0.98254	0.049	0.00862	0.045	3e-05
hrq1-	hrq1-	YJR043C	POL32		1.13226	0.014	1.04674	0.047	0.09679	0.014	5e-05	status=JK
hrq1-	hrq1-	YJR054W	KCH1		0.72062	0.4	0.73183	0.018	-0.01816	0.399	0.03666
hrq1-	hrq1-	YJR074W	MOG1		1.00112	0.053	1.01422	0.064	-0.02012	0.053	4e-05
hrq1-	hrq1-	YJR073C	OPI3		0.54223	0.143	0.38333	0.095	0.16961	0.143	0.00477
hrq1-	hrq1-	YKL069W	YKL069W		1.01502	0.023	1.01681	0.016	-0.00917	0.023	0
hrq1-	hrq1-	YKL074C	MUD2		1.08737	0.038	1.0427	0.034	0.0412	0.038	1e-05
hrq1-	hrq1-	YKL208W	CBT1		1.06187	0.005	1.06078	0.018	0.00315	0.005	1e-05	status=JK
hrq1-	hrq1-	YKR092C	SRP40		0.97709	0.024	0.96319	0.025	0.01015	0.024	0
hrq1-	hrq1-	YKR099W	BAS1		1.00348	0.038	1.02058	0.021	-0.01867	0.038	2e-05
hrq1-	hrq1-	YLR418C	CDC73		0	0	0	0	0	0	#NUM!
hrq1-	hrq1-	YLR436C	ECM30		1.07889	0.037	1.01052	0.016	0.06614	0.037	1e-05
hrq1-	hrq1-	YML001W	YPT7		0.93222	0.002	0.89366	0.003	0.03866	0.002	0	status=JK
hrq1-	hrq1-	YML121W	GTR1		1.14447	0.008	1.08026	0.018	0.06557	0.008	2e-05	status=JK
hrq1-	hrq1-	YMR078C	CTF18		0.75792	0.038	0.76434	0.005	-0.00515	0.038	3e-05
hrq1-	hrq1-	YMR075W	RCO1		1.02873	0.004	1.05845	0.034	-0.02889	0.004	0	status=JK
hrq1-	hrq1-	YMR123W	PKR1		1.03553	0.056	0.93591	0.008	0.0959	0.056	4e-05
hrq1-	hrq1-	YMR154C	RIM13		0.93816	0.05	0.96059	0.052	-0.01434	0.05	4e-05
hrq1-	hrq1-	YMR271C	URA10		1.01789	0.094	1.01552	0.09	0.00063	0.094	0	status=JK
hrq1-	hrq1-	YNL021W	HDA1		1.2163	0.018	1.20797	0.048	0.00232	0.018	7e-05	status=JK
hrq1-	hrq1-	YNL067W	RPL9B		1.00023	0.05	1.02796	0.029	-0.03092	0.05	4e-05
hrq1-	hrq1-	YNL079C	TPM1		0.93577	0.033	0.91821	0.015	0.02158	0.033	1e-05
hrq1-	hrq1-	YNL153C	GIM3		0.8151	0.01	0.89126	0.023	-0.07786	0.01	0
hrq1-	hrq1-	YNR051C	BRE5		0.98046	0.017	0.91273	0.008	0.06984	0.017	0.0001	status=JK
hrq1-	hrq1-	YOR035C	SHE4		1.13152	0.033	1.13989	0	-0.00838	0.033	1e-05
hrq1-	hrq1-	YOR123C	LEO1		0.93844	0.047	0.98737	0.041	-0.04791	0.046	3e-05
hrq1-	hrq1-	YOR322C	LDB19		1.00529	0.128	1.05599	0.009	-0.0488	0.128	0.00056
hrq1-	hrq1-	YPL057C	SUR1		0.79729	0.05	0.64739	0.047	0.14678	0.05	7e-05
hrq1-	hrq1-	YPL101W	ELP4		0.86599	0.034	0.87322	0.022	-0.00535	0.034	2e-05
hrq1-	hrq1-	YFL013C	IES1		1.01483	0.07	0.90369	0.078	0.12483	0.07	9e-05
hrq1-	hrq1-	YFL001W	DEG1		0.96101	0.016	0.96066	0.023	-0.00118	0.016	0
hrq1-	hrq1-	YDL213C	NOP6		0.93793	0.011	0.87885	0.082	0.05615	0.011	5e-05	status=JK
hrq1-	hrq1-	YDR083W	RRP8		0.85016	0.024	0.81713	0.026	0.02746	0.024	1e-05
hrq1-	hrq1-	YDR127W	ARO1		1.04406	0.065	1.02707	0.072	0.00762	0.065	7e-05
hrq1-	hrq1-	YDR123C	INO2		0.52611	0.022	0.62429	0.046	-0.08443	0.022	2e-05
hrq1-	hrq1-	YDR158W	HOM2		1.00858	0.057	1.03257	0.014	-0.02651	0.057	5e-05
hrq1-	hrq1-	YDR156W	RPA14		0.94973	0.034	0.94392	0.017	0.0084	0.034	1e-05
hrq1-	hrq1-	YML023C	NSE5	nse5-ts4	0.80605	0.001	0.95883	0.025	-0.15731	0.001	0	status=JK
hrq1-	hrq1-	YPR133C	SPN1	spn1-k192n	1.03297	0.099	0.90894	0.165	0.08394	0.099	0.00024
hrq1-	hrq1-	YDR437W	GPI19	gpi19-2	0.92674	0.024	0.87333	0.056	0.05347	0.024	0
hrq1-	hrq1-	YOL144W	NOP8	nop8-101	1.05556	0.027	1.06744	0.014	-0.01266	0.027	0
hrq1-	hrq1-	YKL024C	URA6	ura6-6	1.01587	0.043	1.0415	0.021	-0.02407	0.042	2e-05
hrq1-	hrq1-	YPR108W	RPN7	rpn7-3	0.79494	0.041	0.84356	0.006	-0.04887	0.041	4e-05
hrq1-	hrq1-	YHR036W	BRL1	brl1-3231	1.12669	0.021	1.09945	0.009	0.02883	0.021	0
hrq1-	hrq1-	YHR036W	BRL1	brl1-c371r	1.30744	0.032	1.3193	0.01	-0.00803	0.032	0
hrq1-	hrq1-	YLR007W	NSE1	nse1-16	0.73238	0.115	0.84168	0.011	-0.11264	0.115	0.00104
hrq1-	hrq1-	YPR094W	RDS3	rds3-1	1.05616	0.016	1.11534	0.031	-0.05575	0.016	0
hrq1-	hrq1-	YBR070C	ALG14	alg14-ph	0.9301	0.065	0.88218	0.028	0.04323	0.065	9e-05
hrq1-	hrq1-	YBL041W	PRE7	pre7-ph	1.02067	0.039	1.1175	0.02	-0.0938	0.039	2e-05
hrq1-	hrq1-	YAL025C	MAK16	mak16-ph	0.95218	0.028	0.86173	0.03	0.08937	0.028	0.00029	status=JK
hrq1-	hrq1-	YBR253W	SRB6	srb6-ph	0.9145	0.01	0.98916	0.05	-0.0899	0.01	4e-05	status=JK
hrq1-	hrq1-	YBR153W	RIB7	rib7-ph	1.25214	0.061	1.21247	0.037	0.03744	0.06	3e-05
hrq1-	hrq1-	YBR167C	POP7	pop7-ph	1.16816	0.044	1.1319	0.045	0.03138	0.044	1e-05
hrq1-	hrq1-	YDL147W	RPN5	rpn5-ph	0.73803	0.121	0.86218	0.084	-0.14447	0.121	0.0012
hrq1-	hrq1-	YDL111C	RRP42	rrp42-ph	1.04838	0.026	0.98689	0.019	0.06306	0.025	0
hrq1-	hrq1-	YJL035C	TAD2	tad2-ph	1.09628	0.031	1.09545	0.014	0.00415	0.031	1e-05
hrq1-	hrq1-	YIL150C	MCM10	mcm10-1	0.81717	0.076	0.87668	0.013	-0.05619	0.076	0.00022
hrq1-	hrq1-	YMR049C	ERB1	erb1-ph	0.98934	0.085	0.9579	0.033	0.03658	0.085	0.00017
hrq1-	hrq1-	YMR200W	ROT1	rot1-ph	0.81755	0.068	0.75844	0.004	0.05774	0.068	0.00016
hrq1-	hrq1-	YBL074C	AAR2	aar2-ph	0.99006	0.039	1.00334	0.032	-0.01448	0.039	2e-05
hrq1-	hrq1-	YBR142W	MAK5	mak5-ph	0.62216	0.067	0.59431	0.133	0.01405	0.067	0.00034
hrq1-	hrq1-	YGR013W	SNU71	snu71-ph	1.19117	0.083	1.19543	0.054	0.00384	0.082	9e-05
hrq1-	hrq1-	YDR201W	SPC19	spc19-ph	#NUM!	#NUM!	#NUM!	#NUM!	#NUM!	#NUM!	#NUM!	status=LK
hrq1-	hrq1-	YGR195W	SKI6	ski6-ph	0.74913	0.067	0.8162	0.011	-0.06359	0.067	0.0002
hrq1-	hrq1-	YKL089W	MIF2	mif2-3	1.0038	0.046	0.94666	0.028	0.05965	0.046	3e-05
hrq1-	hrq1-	YML077W	BET5	bet5-ph	1.04215	0.004	1.07169	0.008	-0.02929	0.004	0	status=JK
hrq1-	hrq1-	YLR005W	SSL1	ssl1-ph	0.99697	0.04	0.99211	0.017	0.00333	0.04	2e-05
hrq1-	hrq1-	YHR118C	ORC6	orc6-ph	0.61175	0.129	0.50958	0.058	0.09097	0.129	0.00249
hrq1-	hrq1-	YPL211W	NIP7	nip7-1	0.42999	0.072	0.50822	0.124	-0.07388	0.072	0.00126
hrq1-	hrq1-	YLR197W	NOP56	nop56-ph	0.74274	0.077	0.75291	0.028	-0.00724	0.077	0.00031
hrq1-	hrq1-	YNL002C	RLP7	rlp7-ph	0.68197	0.023	0.99737	0.12	-0.34641	0.023	0.00039	status=JK
hrq1-	hrq1-	YNR038W	DBP6	dbp6-ph	0.97235	0.026	1.0272	0.033	-0.04848	0.026	1e-05
hrq1-	hrq1-	YHR188C	GPI16	gpi16-ph	1.07342	0.024	1.04817	0.016	0.02481	0.024	0
hrq1-	hrq1-	YLL035W	GRC3	grc3-ph	1.10373	0.09	1.04745	0.027	0.0543	0.09	0.00015
hrq1-	hrq1-	YML065W	ORC1	orc1-ph	0.85494	0.048	0.69526	0.062	0.15876	0.048	5e-05
hrq1-	hrq1-	YLR100W	ERG27	erg27-ph	0.89037	0.018	0.88148	0.022	0.01315	0.017	0.00013	status=JK
hrq1-	hrq1-	YBR254C	TRS20	trs20-ph	1.03626	0.085	1.01752	0.043	0.01569	0.085	0.00015
hrq1-	hrq1-	YMR235C	RNA1	rna1-1	0.97795	0.067	0.99618	0.018	-0.02308	0.067	9e-05
hrq1-	hrq1-	YDR478W	SNM1	snm1-ph	0.01597	0.028	0.02434	0.024	-0.00921	0.028	0.42265	status=JK
hrq1-	hrq1-	YNL126W	SPC98	spc98-ph	1.20803	0.042	1.14831	0.019	0.05814	0.042	1e-05
hrq1-	hrq1-	YPL063W	TIM50	tim50-ph	1.24617	0.096	1.24819	0.006	-0.00427	0.096	0.00013
hrq1-	hrq1-	YKL078W	DHR2	dhr2-ph	1.04971	0.025	0.98734	0.035	0.05505	0.025	0
hrq1-	hrq1-	YNL182C	IPI3	ipi3-ph	#NUM!	#NUM!	#NUM!	#NUM!	#NUM!	#NUM!	#NUM!	status=LK
hrq1-	hrq1-	YPL204W	HRR25	hrr25-ph	0.78173	0.061	0.78996	0.05	-0.01176	0.061	0.00013
hrq1-	hrq1-	YOR260W	GCD1	gcd1-ph	0.67982	0.047	0.64301	0.086	0.03066	0.047	9e-05
hrq1-	hrq1-	YDR196C	CAB5	cab5-ph	#NUM!	#NUM!	#NUM!	#NUM!	#NUM!	#NUM!	#NUM!	status=LK
hrq1-	hrq1-	YHR122W	CIA2	yhr122w-ph	0.97924	0.012	0.9068	0.029	0.0769	0.012	5e-05	status=JK
hrq1-	hrq1-	YLR268W	SEC22	sec22-3	0.62472	0.07	0.67377	0.007	-0.05043	0.07	0.00038
hrq1-	hrq1-	YNL181W	YNL181W	ynl181w-ph	#NUM!	#NUM!	#NUM!	#NUM!	#NUM!	#NUM!	#NUM!	status=LK
hrq1-	hrq1-	YHR085W	IPI1	ipi1-ph	0.70901	0.019	0.88273	0.007	-0.17482	0.019	0.00023	status=JK
hrq1-	hrq1-	YDL193W	NUS1	nus1-ph	1.10421	0.048	1.07679	0.041	0.03149	0.048	2e-05
hrq1-	hrq1-	YJR072C	NPA3	npa3-ph	1.13175	0.018	1.07292	0.005	0.05922	0.018	0
hrq1-	hrq1-	YJL072C	PSF2	yjl072c-ph	1.10309	0.095	1.02445	0.016	0.0832	0.095	0.00018
hrq1-	hrq1-	YDR331W	GPI8	ydr331w-ph	#NUM!	#NUM!	#NUM!	#NUM!	#NUM!	#NUM!	#NUM!	status=LK
hrq1-	hrq1-	YDL148C	NOP14	ydl148c-ph	0.65153	0.075	0.5919	0.043	0.0548	0.075	0.00042
hrq1-	hrq1-	YDR081C	PDC2	ydr081c-ph	0.34784	0.067	0.24895	0.023	0.10277	0.067	0.01225	status=JK
hrq1-	hrq1-	YGR094W	VAS1	ygr094w-ph	1.11763	0.006	1.12662	0.028	-0.00963	0.006	0
hrq1-	hrq1-	YJR141W	YJR141W	yjr141w-ph	0.52476	0.011	0.68701	0.125	-0.16445	0.011	0.00016	status=JK
hrq1-	hrq1-	YPR161C	SGV1	ypr161c-ph	1.00871	0.026	1.01853	0.008	-0.00571	0.026	0
hrq1-	hrq1-	YJR007W	SUI2	yjr007w-ph	1.05374	0.017	1.03776	0.017	0.0189	0.017	0
hrq1-	hrq1-	YIL061C	SNP1	yil061c-ph	0.2499	0.166	0.34476	0.2	-0.11735	0.165	0.05689
hrq1-	hrq1-	YKL004W	AUR1	ykl004w-ph	1.20098	0.047	1.11287	0.027	0.08253	0.046	2e-05
hrq1-	hrq1-	YJL174W	KRE9	yjl174w-ph	0.93953	0.071	0.93291	0.041	0.01272	0.071	0.00012
hrq1-	hrq1-	YLR314C	CDC3	cdc3-3	1.09825	0.062	1.1417	0.036	-0.04965	0.062	5e-05
hrq1-	hrq1-	YDL017W	CDC7	cdc7-4	1.04571	0.03	1.05814	0.047	-0.00995	0.03	1e-05
hrq1-	hrq1-	YDL102W	POL3	cdc2-2	1.13295	0.028	1.1476	0.012	-0.01378	0.028	0
hrq1-	hrq1-	YFL039C	ACT1	act1-101	0.97796	0.081	1.01105	0.041	-0.02416	0.081	0.00016
hrq1-	hrq1-	YFL039C	ACT1	act1-136	1.00993	0.015	1.00756	0.023	-0.00251	0.015	0
hrq1-	hrq1-	YOR257W	CDC31	cdc31-2	0.05067	0.061	0.05011	0.06	0.01666	0.061	0.1962
hrq1-	hrq1-	YBR109C	CMD1	cmd1-8	1.04547	0.042	1.03084	0.04	0.02455	0.042	2e-05
hrq1-	hrq1-	YNL263C	YIF1	yif1-td	#NUM!	#NUM!	#NUM!	#NUM!	#NUM!	#NUM!	#NUM!	status=LK
hrq1-	hrq1-	YGR092W	DBF2	dbf2-3	0.91912	0.079	0.94904	0.053	-0.02384	0.079	0.00017
hrq1-	hrq1-	YDR087C	RRP1	rrp1-1	0.72937	0.103	0.59756	0.018	0.13064	0.103	0.00077
hrq1-	hrq1-	YIL109C	SEC24	sec24-2	1.17699	0.027	1.08121	0.025	0.09888	0.027	0
hrq1-	hrq1-	YKR002W	PAP1	pap1-1	0.99306	0.008	0.97465	0.002	0.01937	0.008	2e-05	status=JK
hrq1-	hrq1-	YLR078C	BOS1	bos1-1	0.89022	0.044	0.85375	0.008	0.03262	0.044	3e-05
hrq1-	hrq1-	YNL262W	POL2	pol2-12	#NUM!	#NUM!	#NUM!	#NUM!	#NUM!	#NUM!	#NUM!	status=LK
hrq1-	hrq1-	YLR459W	GAB1	gab1-2	1.01197	0.008	0.95898	0.01	0.05033	0.008	2e-05	status=JK
hrq1-	hrq1-	YOR075W	UFE1	ufe1-1	1.20217	0.031	1.15131	0.047	0.05594	0.031	0
hrq1-	hrq1-	YLR457C	NBP1	nbp1-1	1.06387	0.021	1.09621	0.018	-0.02679	0.021	0.00014	status=JK
hrq1-	hrq1-	YOR254C	SEC63	sec63-1	0.49374	0.079	0.65167	0.051	-0.16441	0.079	0.00109
hrq1-	hrq1-	YGL061C	DUO1	duo1-2	1.16166	0.01	1.17726	0.008	-0.01673	0.01	2e-05	status=JK
hrq1-	hrq1-	YGR113W	DAM1	dam1-11	1.02913	0.041	1.07608	0.018	-0.03737	0.041	2e-05
hrq1-	hrq1-	YLL036C	PRP19	prp19-1	0.67713	0.013	0.75323	0.119	-0.06547	0.013	0.00012	status=JK
hrq1-	hrq1-	YDR060W	MAK21	mak21-3	1.13203	0.062	1.10882	0.088	0.03126	0.062	4e-05
hrq1-	hrq1-	YDR189W	SLY1	sly1-ts	1.05132	0.019	1.03547	0.031	0.01092	0.019	0
hrq1-	hrq1-	YFL037W	TUB2	tub2-443	0.82002	0.098	1.19316	0.014	-0.3749	0.098	0.00047
hrq1-	hrq1-	YHR027C	RPN1	rpn1-821	1.00873	0.098	0.9865	0.044	0.0144	0.098	0.00025
hrq1-	hrq1-	YNL207W	RIO2	rio2-1	#NUM!	#NUM!	#NUM!	#NUM!	#NUM!	#NUM!	#NUM!	status=LK
hrq1-	hrq1-	YOR157C	PUP1	pup1-1	0.91515	0.011	0.92026	0.027	-0.01088	0.011	4e-05	status=JK
hrq1-	hrq1-	YGL145W	TIP20	tip20-5	1.28521	0.031	1.26665	0.017	0.018	0.031	0
hrq1-	hrq1-	YER012W	PRE1	pre1-1	#NUM!	#NUM!	#NUM!	#NUM!	#NUM!	#NUM!	#NUM!	status=LK
hrq1-	hrq1-	YHR186C	KOG1	kog1-1	1.18746	0.057	1.18975	0.023	-0.00341	0.057	3e-05
hrq1-	hrq1-	YJL001W	PRE3	pre3-2	1.24245	0.054	1.19867	0.022	0.04135	0.054	2e-05
hrq1-	hrq1-	YJR065C	ARP3	arp3-h161a	0.11387	0.116	0.02372	0.041	0.11375	0.116	0.23166	status=JK
hrq1-	hrq1-	YJL090C	DPB11	dpb11-1	1.10765	0.072	0.93471	0.027	0.17594	0.071	7e-05
hrq1-	hrq1-	YDR054C	CDC34	cdc34-2	0.00056	0.001	0	0	0.00056	0.001	0.26568	status=JK
hrq1-	hrq1-	YDR182W	CDC1	cdc1-1	1.09364	0.102	1.04558	0.043	0.04763	0.102	0.00022
hrq1-	hrq1-	YDL165W	CDC36	cdc36-16	0.95678	0.047	0.9525	0.004	0.00251	0.047	3e-05
hrq1-	hrq1-	YMR220W	ERG8	erg8-1	1.16011	0.026	1.10486	0.009	0.05969	0.026	0.00016	status=JK
hrq1-	hrq1-	YFL009W	CDC4	cdc4-3	1.06707	0.015	1.01529	0.019	0.05047	0.015	6e-05	status=JK
hrq1-	hrq1-	YJR068W	RFC2	rfc2-1	1.00776	0.063	1.00505	0.022	0.00679	0.063	7e-05
hrq1-	hrq1-	YNL102W	POL1	pol1-ts	1.02783	0.005	1.07054	0.002	-0.04221	0.005	1e-05	status=JK
hrq1-	hrq1-	YKL049C	CSE4	cse4-1	1.09593	0.04	1.08066	0.024	0.01166	0.04	1e-05
hrq1-	hrq1-	YPR175W	DPB2	dpb2-1	0.8526	0.065	0.8902	0.027	-0.03287	0.065	0.00012
hrq1-	hrq1-	YGR264C	MES1	mes1-1	1.03889	0.063	0.99449	0.033	0.03784	0.063	6e-05
hrq1-	hrq1-	YLL004W	ORC3	orc3-70	0.97969	0.035	0.99773	0.016	-0.02228	0.035	1e-05
hrq1-	hrq1-	YPR055W	SEC8	sec8-6	1.07567	0.01	1.14485	0.04	-0.06799	0.01	3e-05	status=JK
hrq1-	hrq1-	YDL064W	UBC9	ubc9-2	0.98562	0.051	1.02758	0.019	-0.04341	0.051	4e-05
hrq1-	hrq1-	YDR373W	FRQ1	frq1-1	#NUM!	#NUM!	#NUM!	#NUM!	#NUM!	#NUM!	#NUM!	status=LK
hrq1-	hrq1-	YMR277W	FCP1	fcp1-1	1.0631	0.062	1.06904	0.017	-0.00388	0.062	5e-05
hrq1-	hrq1-	YOR057W	SGT1	sgt1-5	0.98496	0.019	0.92808	0.016	0.0537	0.019	0.00013	status=JK
hrq1-	hrq1-	YER008C	SEC3	sec3-2	#NUM!	#NUM!	#NUM!	#NUM!	#NUM!	#NUM!	#NUM!	status=LK
hrq1-	hrq1-	YJR112W	NNF1	nnf1-17	1.12415	0.011	1.0995	0.037	0.0334	0.011	3e-05	status=JK
hrq1-	hrq1-	YDR170C	SEC7	sec7-1	1.18023	0.07	1.16078	0.046	0.01599	0.07	6e-05
hrq1-	hrq1-	YJR112W	NNF1	nnf1-77	1.1026	0.049	1.11714	0.027	-0.01004	0.049	2e-05
hrq1-	hrq1-	YNL062C	GCD10	gcd10-506	1.08833	0.027	1.07923	0.032	0.01332	0.027	0
hrq1-	hrq1-	YKL042W	SPC42	spc42-11	1.19427	0.028	1.1742	0.018	0.01687	0.028	0
hrq1-	hrq1-	YBL050W	SEC17	sec17-1	1.06105	0.015	1.06634	0.015	-0.00903	0.015	0
hrq1-	hrq1-	YBL034C	STU1	stu1-8	1.27727	0.042	1.29458	0.038	-0.01091	0.042	1e-05
hrq1-	hrq1-	YIL150C	MCM10	mcm10-43	0.86889	0.014	0.84187	0.04	0.02739	0.014	9e-05	status=JK
hrq1-	hrq1-	YER125W	RSP5	rsp5-3	1.2986	0.054	1.23887	0.038	0.06837	0.054	2e-05
hrq1-	hrq1-	YNL006W	LST8	lst8-15	1.0447	0.012	1.14603	0.013	-0.10711	0.012	0
hrq1-	hrq1-	YPL175W	SPT14	spt14-1-10c	0.41183	0.034	0.33978	0.027	0.08377	0.034	0.00016
hrq1-	hrq1-	YHR083W	SAM35	sam35-2	1.18708	0.105	1.14836	0.003	0.04044	0.105	0.00019
hrq1-	hrq1-	YMR033W	ARP9	arp9-1	1.0152	0.028	1.05896	0.028	-0.04076	0.028	1e-05
hrq1-	hrq1-	YPR178W	PRP4	prp4-1	1.0464	0.032	1.05549	0.008	-0.00935	0.032	1e-05
hrq1-	hrq1-	YDR303C	RSC3	rsc3-1	#NUM!	#NUM!	#NUM!	#NUM!	#NUM!	#NUM!	#NUM!	status=LK
hrq1-	hrq1-	YGL055W	OLE1	ole1-m2	1.10457	0.052	1.02218	0.07	0.0868	0.052	3e-05
hrq1-	hrq1-	YDR145W	TAF12	taf12-w486stop	0.9709	0.021	1.02555	0.002	-0.05529	0.021	0
hrq1-	hrq1-	YDR145W	TAF12	taf12-l464a	0	0	0	0	0	0	#NUM!
hrq1-	hrq1-	YFR004W	RPN11	rpn11-8	0.83865	0.049	0.82934	0.028	0.01036	0.049	5e-05
hrq1-	hrq1-	YFR031C	SMC2	smc2-8	0.05863	0.017	0.52039	0.573	-0.29855	0.017	0.02778	status=JK
hrq1-	hrq1-	YHR024C	MAS2	mas2-10	0.73595	0.091	0.93677	0.017	-0.20207	0.09	0.00051
hrq1-	hrq1-	YKL172W	EBP2	ebp2-1	0.91703	0.445	0.71034	0.303	0.13394	0.444	0.02585
hrq1-	hrq1-	YBL105C	PKC1	pkc1-1	1.03642	0.055	1.06387	0.033	-0.03086	0.055	4e-05
hrq1-	hrq1-	YBR247C	ENP1	enp1-1	1.10176	0.062	1.06547	0.023	0.03407	0.062	5e-05
hrq1-	hrq1-	YGL022W	STT3	stt3-7	0.90631	0.051	0.85597	0.069	0.05864	0.051	5e-05
hrq1-	hrq1-	YLR045C	STU2	stu2-11	1.03768	0.017	1.01185	0.006	0.02464	0.017	0
hrq1-	hrq1-	YGR211W	ZPR1	zpr1-1	0.85909	0.05	0.87557	0.018	-0.01591	0.05	6e-05
hrq1-	hrq1-	YGL022W	STT3	stt3-2	0.90475	0.036	0.79236	0.084	0.13006	0.036	2e-05
hrq1-	hrq1-	YNL075W	IMP4	imp4-2	0.98213	0.116	0.84983	0.115	0.11061	0.116	0.00045
hrq1-	hrq1-	YDR243C	PRP28	prp28-101	#NUM!	#NUM!	#NUM!	#NUM!	#NUM!	#NUM!	#NUM!	status=LK
hrq1-	hrq1-	YDR013W	PSF1	psf1-1	0.99904	0.052	0.93965	0.022	0.06403	0.052	4e-05
hrq1-	hrq1-	YLR249W	YEF3	yef3-f650s	0.39252	0.135	1.27236	0.111	-0.87187	0.135	0.01018
hrq1-	hrq1-	YMR094W	CTF13	ctf13-30	1.22911	0.036	1.23854	0.003	-0.0081	0.036	1e-05
hrq1-	hrq1-	YEL055C	POL5	pol5-1	#NUM!	#NUM!	#NUM!	#NUM!	#NUM!	#NUM!	#NUM!	status=LK
hrq1-	hrq1-	YDL030W	PRP9	prp9-1	0	0	0	0	0	0	#NUM!
hrq1-	hrq1-	YMR296C	LCB1	lcb1-5	1.0414	0.066	1.05261	0.009	-0.00723	0.066	7e-05
hrq1-	hrq1-	YGR099W	TEL2	tel2-7	1.10394	0.024	1.07459	0.032	0.03479	0.024	0.00016	status=JK
hrq1-	hrq1-	YHR170W	NMD3	nmd3-4	1.04625	0.074	1.09215	0.043	-0.0228	0.073	0.0001
hrq1-	hrq1-	YMR296C	LCB1	lcb1-10	0.72071	0.034	0.7362	0.123	-0.05612	0.034	0.00075	status=JK
hrq1-	hrq1-	YFL034C-B	MOB2	mob2-22	0.09093	0.018	0.46699	0.059	-0.38073	0.018	0.00198
hrq1-	hrq1-	YGR158C	MTR3	mtr3-ts	0.49369	0.152	0.58407	0.071	-0.09356	0.152	0.00745
hrq1-	hrq1-	YIL021W	RPB3	rpb3-2	0.97689	0.058	0.98459	0.012	-0.0036	0.058	6e-05
hrq1-	hrq1-	YIR012W	SQT1	sqt1-201	1.03109	0.089	1.06457	0.024	-0.02958	0.089	0.00018
hrq1-	hrq1-	YKL006C-A	SFT1	sft1-15	0.90595	0.101	0.83708	0.082	0.07486	0.101	0.00038
hrq1-	hrq1-	YNL061W	NOP2	nop2-4	0.65721	0.07	0.76008	0.006	-0.09992	0.07	0.00034
hrq1-	hrq1-	YML069W	POB3	pob3-7	0.90251	0.036	0.92039	0.016	-0.02056	0.036	2e-05
hrq1-	hrq1-	YLR298C	YHC1	yhc1-2	0.50965	0.272	0.75912	0.427	-0.23639	0.272	0.03322
hrq1-	hrq1-	YOR046C	DBP5	dbp5-1	0.09759	0.02	0.28324	0.06	-0.21836	0.02	0.00217
hrq1-	hrq1-	YML015C	TAF11	taf11-ts2	0.74945	0.217	0.81812	0.072	-0.08712	0.217	0.00625
hrq1-	hrq1-	YGL044C	RNA15	rna15-58	0.99087	0.019	1.03621	0.015	-0.04656	0.019	0
hrq1-	hrq1-	YDR088C	SLU7	slu7-ts2	1.10016	0.029	0.99776	0.024	0.10724	0.029	0.00024	status=JK
hrq1-	hrq1-	YER093C	TSC11	tsc11-7	1.1746	0.009	1.0739	0.03	0.1018	0.009	2e-05	status=JK
hrq1-	hrq1-	YDR180W	SCC2	scc2-4	1.04143	0.026	1.07325	0.013	-0.03352	0.026	0
hrq1-	hrq1-	YPL043W	NOP4	nop4-3	0	0	0.0643	0.079	-0.03997	0	#NUM!
hrq1-	hrq1-	YMR239C	RNT1	rnt1-47	0.89382	0.113	0.96862	0.054	-0.08245	0.113	0.00055
hrq1-	hrq1-	YGR048W	UFD1	ufd1-2	1.05227	0.02	1.04431	0.012	0.00542	0.02	0
hrq1-	hrq1-	YPL217C	BMS1	bms1-1	0.78106	0.023	0.68224	0.005	0.09901	0.023	1e-05
hrq1-	hrq1-	YFL008W	SMC1	smc1-259	1.03627	0.025	1.00934	0.034	0.02524	0.025	0
hrq1-	hrq1-	YOR294W	RRS1	rrs1-84	1.03265	0.072	1.02363	0.018	0.00297	0.072	9e-05
hrq1-	hrq1-	YJR017C	ESS1	ess1-h164r	0.86115	0.048	0.90383	0.023	-0.03848	0.048	5e-05
hrq1-	hrq1-	YKL028W	TFA1	tfa1-21	1.03206	0.054	1.0307	0.039	-0.00301	0.054	4e-05
hrq1-	hrq1-	YDL003W	MCD1	mcd1-73	1.06964	0.04	1.10469	0.031	-0.03134	0.04	1e-05
hrq1-	hrq1-	YFR005C	SAD1	sad1-1	0.9921	0.052	0.9499	0.022	0.04278	0.052	4e-05
hrq1-	hrq1-	YMR213W	CEF1	cef1-13	1.02734	0.021	1.05836	0.014	-0.02836	0.021	0
hrq1-	hrq1-	YPL124W	SPC29	spc29-3	0.83264	0.227	0.87924	0.233	0.0028	0.227	0.00526
hrq1-	hrq1-	YHR052W	CIC1	cic1-2	1.01313	0.011	1.01989	0.032	-0.00764	0.011	4e-05	status=JK
hrq1-	hrq1-	YDR311W	TFB1	tfb1-6	#NUM!	#NUM!	#NUM!	#NUM!	#NUM!	#NUM!	#NUM!	status=LK
hrq1-	hrq1-	YBR211C	AME1	ame1-4	1.10198	0.031	1.06855	0.019	0.03384	0.031	1e-05
hrq1-	hrq1-	YLR212C	TUB4	tub4-y445d	1.01724	0.025	0.9609	0.048	0.05209	0.025	0
hrq1-	hrq1-	YLR212C	TUB4	tub4-d	0.95169	0.059	0.87527	0.03	0.07447	0.058	6e-05
hrq1-	hrq1-	YFL039C	ACT1	act1-124	1.15183	0.033	1.10771	0.036	0.05063	0.033	1e-05
hrq1-	hrq1-	YLR440C	SEC39	sec39-1	1.07354	0.031	1.07607	0.028	0.0048	0.031	1e-05
hrq1-	hrq1-	YOL034W	SMC5	smc5-6	1.09049	0.019	1.06386	0.027	0.02656	0.019	0
hrq1-	hrq1-	YDL143W	CCT4	cct4-1	0.7335	0.032	0.85145	0.014	-0.12128	0.032	2e-05
hrq1-	hrq1-	YKL154W	SRP102	srp102-510	0.99207	0.036	1.02383	0.018	-0.03171	0.036	1e-05
hrq1-	hrq1-	YJL002C	OST1	ost1-6	1.06476	0.062	1.06671	0.03	0.00634	0.062	5e-05
hrq1-	hrq1-	YOL135C	MED7	med7-163	0.27557	0.142	0.70306	0.394	-0.49579	0.142	0.07834	status=JK
hrq1-	hrq1-	YBR193C	MED8	med8-51	0.97522	0.01	0.93174	0.013	0.04295	0.01	3e-05	status=JK
hrq1-	hrq1-	YEL034W	HYP2	hyp2-1159	#NUM!	#NUM!	#NUM!	#NUM!	#NUM!	#NUM!	#NUM!	status=LK
hrq1-	hrq1-	YEL034W	HYP2	hyp2-2	#NUM!	#NUM!	#NUM!	#NUM!	#NUM!	#NUM!	#NUM!	status=LK
hrq1-	hrq1-	YOL069W	NUF2	nuf2-61	1.05792	0.072	1.0639	0.013	-0.0084	0.072	9e-05
hrq1-	hrq1-	YCR002C	CDC10	cdc10-1	1.2419	0.06	1.19357	0.05	0.04541	0.06	3e-05
hrq1-	hrq1-	YDR212W	TCP1	tcp1-1	#NUM!	#NUM!	#NUM!	#NUM!	#NUM!	#NUM!	#NUM!	status=LK
hrq1-	hrq1-	YDL008W	APC11	apc11-13	0.43828	0.051	0.37595	0.028	0.06556	0.051	0.00044
hrq1-	hrq1-	YDR362C	TFC6	tfc6-m1	#NUM!	#NUM!	#NUM!	#NUM!	#NUM!	#NUM!	#NUM!	status=LK
hrq1-	hrq1-	YFL034C-B	MOB2	mob2-26	0.82112	0.077	0.76501	0.032	0.04881	0.077	0.00023
hrq1-	hrq1-	YFL039C	ACT1	act1-2	0.72392	0.091	0.42584	0.093	0.28468	0.091	0.00054
hrq1-	hrq1-	YCR002C	CDC10	cdc10-2	1.04803	0.016	1.06603	0.036	-0.02609	0.016	8e-05	status=JK
hrq1-	hrq1-	YAR019C	CDC15	cdc15-1	1.05105	0.037	1.06633	0.004	-0.01332	0.037	1e-05
hrq1-	hrq1-	YPR086W	SUA7	sua7-c149r	0.69908	0.156	0.80682	0.062	-0.10613	0.156	0.00292
hrq1-	hrq1-	YGR116W	SPT6	spt6-14	0.73718	0.192	0.52282	0.007	0.21536	0.192	0.0046
hrq1-	hrq1-	YIL118W	RHO3	rho3-ser228	1.08862	0.016	1.08664	0.002	0.00282	0.016	7e-05	status=JK
hrq1-	hrq1-	YLR298C	YHC1	yhc1-6	0.32285	0.037	0.3293	0.076	-0.00242	0.037	0.00043
hrq1-	hrq1-	YML069W	POB3	pob3-q308k	0.25413	0.188	0.35168	0.236	-0.10038	0.188	0.07358
hrq1-	hrq1-	YJL085W	EXO70	exo70-38	1.1106	0.07	1.11555	0.023	-0.00789	0.07	7e-05
hrq1-	hrq1-	YOR149C	SMP3	smp3-1	1.06621	0.06	1.0272	0.014	0.0329	0.06	5e-05
hrq1-	hrq1-	YDL195W	SEC31	sec31-1	1.06333	0.055	1.10309	0.032	-0.04469	0.055	4e-05
hrq1-	hrq1-	YDL103C	QRI1	qri1-ts1	1.1794	0.035	1.12487	0.016	0.0559	0.035	1e-05
hrq1-	hrq1-	YPL190C	NAB3	nab3-11	0.46605	0.128	0.52554	0.127	-0.05071	0.128	0.00534
hrq1-	hrq1-	YHR166C	CDC23	cdc23-4	1.00731	0.054	0.9996	0.004	0.00672	0.054	4e-05
hrq1-	hrq1-	YFL009W	CDC4	cdc4-1	1.12815	0.046	1.07858	0.032	0.048	0.046	2e-05
hrq1-	hrq1-	YMR001C	CDC5	cdc5-1	0	0	0.00652	0.011	0	0	#NUM!	status=JK
hrq1-	hrq1-	YFR036W	CDC26	cdc26-1	0.97539	0.036	0.97315	0.076	-0.00373	0.036	1e-05
hrq1-	hrq1-	YDL220C	CDC13	cdc13-1	1.06342	0.016	1.09057	0.006	-0.02668	0.016	8e-05	status=JK
hrq1-	hrq1-	YAR019C	CDC15	cdc15-2	1.10931	0.059	1.09357	0.021	0.01319	0.059	4e-05
hrq1-	hrq1-	YLR314C	CDC3	cdc3-1	1.19471	0.02	1.17294	0.017	0.02009	0.02	9e-05	status=JK
hrq1-	hrq1-	YIL062C	ARC15	arc15-10	1.05798	0.04	1.04769	0.018	0.00963	0.04	1e-05
hrq1-	hrq1-	YKL189W	HYM1	hym1-15	1.16466	0.003	1.17318	0.029	-0.00618	0.003	0	status=JK
hrq1-	hrq1-	YNL102W	POL1	pol1-12	1.1127	0.036	1.0745	0.045	0.03634	0.036	1e-05
hrq1-	hrq1-	YPR181C	SEC23	sec23-1	0.68795	0.125	0.54208	0.08	0.16259	0.125	0.00161
hrq1-	hrq1-	YFL039C	ACT1	act1-108	1.05183	0.042	1.08346	0.018	-0.0351	0.042	2e-05
hrq1-	hrq1-	YGL048C	RPT6	rpt6-1	0.99252	0.021	0.91554	0.021	0.07379	0.021	0
hrq1-	hrq1-	YFL039C	ACT1	act1-121	1.20434	0.007	1.14855	0.021	0.05654	0.007	0
hrq1-	hrq1-	YPR103W	PRE2	pre2-2	1.09419	0.045	1.04771	0.026	0.04351	0.045	2e-05
hrq1-	hrq1-	YPR103W	PRE2	pre2-75	1.05821	0.013	1.05258	0.008	0.00313	0.013	5e-05	status=JK
hrq1-	hrq1-	YDL207W	GLE1	gle1-2	0.17604	0.158	0.16461	0.162	0.04058	0.158	0.11239
hrq1-	hrq1-	YPR103W	PRE2	pre2-v214a	1.01321	0.044	1.00287	0.004	0.01227	0.044	2e-05
hrq1-	hrq1-	YPL160W	CDC60	cdc60-ts	1.18825	0.004	1.1215	0.04	0.06816	0.004	0	status=JK
hrq1-	hrq1-	YBR135W	CKS1	cks1-35	1.05305	0.03	1.0462	0.032	0.00506	0.03	1e-05
hrq1-	hrq1-	YOR181W	LAS17	las17-13	0	0	0.01634	0.028	0	0	#NUM!	status=JK
hrq1-	hrq1-	YJL019W	MPS3	mps3-7	0	0	0.01727	0.03	0	0	#NUM!	status=JK
hrq1-	hrq1-	YPR034W	ARP7	arp7-e411k	0.78454	0.01	0.87383	0.01	-0.09332	0.01	0
hrq1-	hrq1-	YFL034C-B	MOB2	mob2-14	0.04773	0.006	0.48866	0.024	-0.44148	0.006	0.00057
hrq1-	hrq1-	YFL034C-B	MOB2	mob2-28	0.06038	0.009	0.47981	0.078	-0.42616	0.009	0.00077
hrq1-	hrq1-	YFL034C-B	MOB2	mob2-19	0.07843	0.007	0.4553	0.032	-0.37946	0.007	0.00018
hrq1-	hrq1-	YGL130W	CEG1	ceg1-3	1.09135	0.046	1.09871	0.033	-0.01197	0.045	2e-05
hrq1-	hrq1-	YMR005W	TAF4	taf4-18	1.01568	0.015	0.96693	0.025	0.04278	0.015	7e-05	status=JK
hrq1-	hrq1-	YIL046W	MET30	met30-6	0.8741	0.208	0.96349	0.049	-0.09579	0.208	0.00353
hrq1-	hrq1-	YDR460W	TFB3	tfb3-ts	0.086	0.07	0.10701	0.069	-0.00661	0.07	0.16591	status=JK
hrq1-	hrq1-	YGL097W	SRM1	srm1-ts	0.30102	0.26	0.09634	0.024	0.19333	0.26	0.10351
hrq1-	hrq1-	YDR167W	TAF10	taf10-ts34	0.01899	0.022	0.00089	0.002	0.01897	0.022	0.18732
hrq1-	hrq1-	YER168C	CCA1	cca1-1	0	0	0	0	0	0	#NUM!
hrq1-	hrq1-	YLL031C	GPI13	gpi13-4	0.35429	0.314	0.62839	0.672	-0.14787	0.314	0.1095
hrq1-	hrq1-	YDL132W	CDC53	cdc53-1	0.52072	0.004	0.35109	0.057	0.16753	0.004	2e-05	status=JK
hrq1-	hrq1-	YGL092W	NUP145	nup145-r4	1.06789	0.037	1.09594	0.065	-0.02213	0.037	1e-05
hrq1-	hrq1-	YML049C	RSE1	rse1-1	1.03036	0.045	0.98516	0.046	0.04972	0.045	2e-05
hrq1-	hrq1-	YDL105W	NSE4	nse4-ts3	0.94926	0.027	0.91552	0.012	0.02859	0.027	1e-05
hrq1-	hrq1-	YDL105W	NSE4	nse4-ts4	0.90986	0.041	0.91112	0.017	-0.00272	0.041	3e-05
hrq1-	hrq1-	BLANK	BLANK		0	0	0	0	#NUM!	#NUM!	#NUM!
hrq1-	hrq1-	YDR276C	PMP3		#NUM!	#NUM!	#NUM!	#NUM!	#NUM!	#NUM!	#NUM!	status=LK
hrq1-	hrq1-	YDR315C	IPK1		#NUM!	#NUM!	#NUM!	#NUM!	#NUM!	#NUM!	#NUM!	status=LK
hrq1-	hrq1-	YDR334W	SWR1		#NUM!	#NUM!	#NUM!	#NUM!	#NUM!	#NUM!	#NUM!	status=LK
hrq1-	hrq1-	YDR378C	LSM6		#NUM!	#NUM!	#NUM!	#NUM!	#NUM!	#NUM!	#NUM!	status=LK
hrq1-	hrq1-	YDR463W	STP1		0.90237	0.012	0.89888	0.031	0.00473	0.012	0
hrq1-	hrq1-	YER083C	GET2		1.06337	0.052	1.05919	0.03	0.00986	0.052	3e-05
hrq1-	hrq1-	YER155C	BEM2		1.03067	0.02	0.98485	0.044	0.05899	0.02	0
hrq1-	hrq1-	YFR032C-A	RPL29		0.88774	0.061	0.89539	0.005	-0.00412	0.061	9e-05
hrq1-	hrq1-	YGL163C	RAD54		1.01297	0.046	1.03967	0.073	-0.0277	0.046	3e-05
hrq1-	hrq1-	YGL213C	SKI8		1.16569	0.01	1.17246	0.032	0.00265	0.01	3e-05	status=JK
hrq1-	hrq1-	YGL255W	ZRT1		0.98207	0.101	0.94352	0.076	0.04126	0.101	0.0003
hrq1-	hrq1-	YGR101W	PCP1		0.7004	0.106	0.7844	0.067	-0.09595	0.106	0.00094
hrq1-	hrq1-	YGR125W	YGR125W		1.04067	0.021	0.96159	0.044	0.06936	0.021	0.00014	status=JK
hrq1-	hrq1-	YHR067W	HTD2		0.61124	0.053	0.82939	0.058	-0.21656	0.053	0.00018
hrq1-	hrq1-	YHR189W	PTH1		1.06725	0.068	1.16372	0.009	-0.09475	0.068	7e-05
hrq1-	hrq1-	YAL002W	VPS8		1.1185	0.015	1.01465	0.011	0.1054	0.015	0
hrq1-	hrq1-	YJL136C	RPS21B		0.93435	0.044	0.89277	0.008	0.04407	0.044	3e-05
hrq1-	hrq1-	YJL148W	RPA34		0.87795	0.049	0.79982	0.039	0.08679	0.049	5e-05
hrq1-	hrq1-	YKL048C	ELM1		1.04042	0.026	1.05988	0.031	-0.0129	0.026	0
hrq1-	hrq1-	YKL176C	LST4		0.91444	0.043	0.88136	0.027	0.0325	0.043	3e-05
hrq1-	hrq1-	YKR020W	VPS51		1.13192	0.025	1.13153	0.015	-0.00025	0.025	0
hrq1-	hrq1-	YBR126C	TPS1		1.03098	0.052	1.0082	0.002	0.02339	0.052	4e-05
hrq1-	hrq1-	YKR084C	HBS1		1.02947	0.037	1.02947	0.047	0.00191	0.037	1e-05
hrq1-	hrq1-	YKR082W	NUP133		1.01215	0.002	1.02709	0.007	-0.01379	0.002	0	status=JK
hrq1-	hrq1-	YLR032W	RAD5		0.34017	0.425	0	0	0.33979	0.424	0.20756
hrq1-	hrq1-	YLR089C	ALT1		0.90356	0.082	0.82357	0.05	0.08656	0.082	0.0002
hrq1-	hrq1-	YLR200W	YKE2		0.89993	0.036	0.93719	0.023	-0.0378	0.036	2e-05
hrq1-	hrq1-	YBR195C	MSI1		1.04038	0.033	1.05759	0.008	-0.01404	0.033	1e-05
hrq1-	hrq1-	YLR384C	IKI3		0.96553	0.011	0.95082	0.01	0.01565	0.011	4e-05	status=JK
hrq1-	hrq1-	YLR393W	ATP10		1.13644	0.059	1.07726	0.032	0.05492	0.058	4e-05
hrq1-	hrq1-	YLR410W	VIP1		0.91233	0.086	0.97917	0.071	-0.04804	0.086	0.00023
hrq1-	hrq1-	YML032C	RAD52		0.80884	0.076	0.88957	0.032	-0.07494	0.076	0.00023
hrq1-	hrq1-	YBR200W	BEM1		0.60655	0.227	0.55273	0.09	0.07718	0.227	0.01288
hrq1-	hrq1-	YMR100W	MUB1		1.20896	0.021	1.12267	0.029	0.08168	0.021	0.0001	status=JK
hrq1-	hrq1-	YMR205C	PFK2		0.99549	0.064	0.96191	0.01	0.03706	0.064	7e-05
hrq1-	hrq1-	YMR271C	URA10		1.01149	0.091	1.00158	0.115	0.00269	0.091	0	status=JK
hrq1-	hrq1-	YMR272C	SCS7		1.19421	0.01	1.13488	0.022	0.05788	0.01	2e-05	status=JK
hrq1-	hrq1-	YNL071W	LAT1		1.08706	0.079	1.02728	0.052	0.06001	0.079	0.00011
hrq1-	hrq1-	YNL136W	EAF7		1.01537	0.027	1.19445	0.049	-0.17945	0.027	0.00024	status=JK
hrq1-	hrq1-	YNL153C	GIM3		0.88701	0.086	0.93457	0.065	-0.06181	0.085	0
hrq1-	hrq1-	YNL001W	DOM34		0.99582	0.045	1.03323	0.026	-0.03697	0.045	3e-05
hrq1-	hrq1-	YNR010W	CSE2		0.13171	0.035	0.5896	0.449	-0.41125	0.035	0.02334	status=JK
hrq1-	hrq1-	YOL081W	IRA2		0.99409	0.03	1.03841	0.037	-0.03517	0.03	0.0003	status=JK
hrq1-	hrq1-	YOR070C	GYP1		0.89587	0.033	0.96207	0.044	-0.05341	0.033	1e-05
hrq1-	hrq1-	YCL016C	DCC1		1.07148	0.021	1.06755	0.019	0.00795	0.021	0
hrq1-	hrq1-	YPL101W	ELP4		1.05753	0.007	0.9729	0.011	0.08465	0.007	1e-05	status=JK
hrq1-	hrq1-	YPL120W	VPS30		1.01502	0.047	1.06534	0.039	-0.04475	0.047	3e-05
hrq1-	hrq1-	YPR135W	CTF4		0.88288	0.043	0.88828	0.051	0.00988	0.043	3e-05
hrq1-	hrq1-	YNL147W	LSM7		0.95851	0.014	0.96653	0.022	-0.00408	0.014	0
hrq1-	hrq1-	YCR077C	PAT1		0.87167	0.037	0.86323	0.02	0.0066	0.037	2e-05
hrq1-	hrq1-	YDL020C	RPN4		1.05087	0.005	0.95622	0.063	0.0964	0.005	1e-05	status=JK
hrq1-	hrq1-	YDL002C	NHP10		0.89678	0.036	0.70671	0.077	0.20948	0.036	2e-05
hrq1-	hrq1-	YDL077C	VAM6		0.8531	0.021	0.72177	0.023	0.13028	0.021	0
hrq1-	hrq1-	YDL065C	PEX19		1.14401	0.016	1.03507	0.033	0.1059	0.016	6e-05	status=JK
hrq1-	hrq1-	YDL190C	UFD2		0.92236	0.145	0.90519	0.047	0.01142	0.145	0.00106
hrq1-	hrq1-	YDR049W	VMS1		1.02301	0.02	0.96834	0.015	0.05782	0.02	0
hrq1-	hrq1-	YBL007C	SLA1		1.18919	0.035	1.15465	0.024	0.03023	0.035	1e-05
hrq1-	hrq1-	YHR088W	RPF1	rpf1-1	1.01244	0.006	1.00182	0.006	0.01318	0.006	1e-05	status=JK
hrq1-	hrq1-	YIL147C	SLN1	sln1-ts4	1.12635	0.063	1.16461	0.033	-0.0431	0.063	5e-05
hrq1-	hrq1-	YKL052C	ASK1	ask1-3	1.17919	0.022	1.18728	0.035	-0.00296	0.022	0
hrq1-	hrq1-	YML023C	NSE5	nse5-ts1	0.88902	0.007	0.92191	0.017	-0.03852	0.007	2e-05	status=JK
hrq1-	hrq1-	YPR016C	TIF6	tif6-ts1	0.85884	0.035	0.8891	0.033	-0.03448	0.034	2e-05
hrq1-	hrq1-	YDL105W	NSE4	nse4-ts2	0.73661	0.02	0.85214	0.057	-0.11039	0.02	1e-05
hrq1-	hrq1-	YLR430W	SEN1	sen1-1	0.91608	0.06	0.98279	0.034	-0.06709	0.059	8e-05
hrq1-	hrq1-	YLR430W	SEN1	sen1-1	0.9278	0.05	0.98035	0.005	-0.05194	0.05	4e-05
hrq1-	hrq1-	YPR161C	SGV1	sgv1-23	0.15668	0.036	0.19511	0.025	-0.03867	0.036	0.01708	status=JK
hrq1-	hrq1-	YPR161C	SGV1	sgv1-35	0.96143	0.008	0.98864	0.05	-0.03861	0.008	2e-05	status=JK
hrq1-	hrq1-	YOL021C	DIS3	dis3-1	1.08671	0.065	1.04826	0.026	0.04636	0.064	6e-05
hrq1-	hrq1-	YKL024C	URA6	ura6-5	0.40794	0.107	0.55083	0.092	-0.1344	0.107	0.0047
hrq1-	hrq1-	YDL097C	RPN6	rpn6-1	1.05168	0.023	1.04834	0.019	0.00141	0.023	0
hrq1-	hrq1-	YHR036W	BRL1	brl1-k405i	0.99775	0.04	0.9863	0.014	0.01171	0.04	2e-05
hrq1-	hrq1-	YKL021C	MAK11	mak11-2	0.89029	0.01	0.93449	0.04	-0.04485	0.01	4e-05	status=JK
hrq1-	hrq1-	YLR186W	EMG1	emg1-1	0.77201	0.006	0.79517	0.02	-0.01588	0.006	2e-05	status=JK
hrq1-	hrq1-	YDR489W	SLD5	sld5-ph	0.99604	0.063	1.02142	0.006	-0.02266	0.063	7e-05
hrq1-	hrq1-	YMR298W	LIP1	lip1-ph	1.10094	0.078	1.02587	0.095	0.05798	0.078	0.0001
hrq1-	hrq1-	YBR121C	GRS1	grs1-ph	1.08591	0.067	1.08066	0.035	0.00441	0.067	6e-05
hrq1-	hrq1-	YDR016C	DAD1	dad1-ph	1.06655	0.035	1.05158	0.025	0.02351	0.035	1e-05
hrq1-	hrq1-	YDR280W	RRP45	rrp45-ph	#NUM!	#NUM!	#NUM!	#NUM!	#NUM!	#NUM!	#NUM!	status=LK
hrq1-	hrq1-	YEL026W	SNU13	snu13-ph	#NUM!	#NUM!	#NUM!	#NUM!	#NUM!	#NUM!	#NUM!	status=LK
hrq1-	hrq1-	YLL011W	SOF1	sof1-ph	1.09515	0.032	1.08267	0.009	0.01001	0.032	1e-05
hrq1-	hrq1-	YML126C	ERG13	erg13-ph	0.99077	0.035	1.00572	0.008	-0.01377	0.035	1e-05
hrq1-	hrq1-	YDR086C	SSS1	sss1-ph	1.06178	0.052	1.05822	0.032	0.00757	0.052	3e-05
hrq1-	hrq1-	YDL015C	TSC13	tsc13-ph	1.09151	0.085	1.13072	0.019	-0.03806	0.085	0.00013
hrq1-	hrq1-	YEL032W	MCM3	mcm3-1	#NUM!	#NUM!	#NUM!	#NUM!	#NUM!	#NUM!	#NUM!	status=LK
hrq1-	hrq1-	YGR172C	YIP1	yip1-ph	0.8904	0.055	0.96007	0.012	-0.07191	0.055	6e-05
hrq1-	hrq1-	YHR190W	ERG9	erg9-ph	0.87168	0.011	0.8475	0.019	0.02025	0.011	5e-05	status=JK
hrq1-	hrq1-	YJL025W	RRN7	rrn7-ph	0.99263	0.043	0.74522	0	0.24798	0.043	2e-05
hrq1-	hrq1-	YLR115W	CFT2	cft2-ph	0.96097	0.076	0.9522	0.055	-0.00434	0.076	0.00014
hrq1-	hrq1-	YLR116W	MSL5	msl5-ph	1.06968	0.037	1.08352	0.003	-0.0113	0.037	1e-05
hrq1-	hrq1-	YDL097C	RPN6	rpn6-ph	0.78679	0.05	0.74249	0.034	0.05269	0.05	7e-05
hrq1-	hrq1-	YGR253C	PUP2	pup2-ph	0.86744	0.014	0.94315	0.008	-0.07392	0.014	9e-05	status=JK
hrq1-	hrq1-	YMR290C	HAS1	has1-ph	1.02958	0.032	0.94966	0.025	0.07705	0.032	0.00033	status=JK
hrq1-	hrq1-	YLR002C	NOC3	noc3-ph	0.79228	0.023	0.9362	0.028	-0.14429	0.023	1e-05
hrq1-	hrq1-	YNL282W	POP3	pop3-ph	#NUM!	#NUM!	#NUM!	#NUM!	#NUM!	#NUM!	#NUM!	status=LK
hrq1-	hrq1-	YBR237W	PRP5	prp5-1	1.01195	0.01	1.00747	0.008	0.00353	0.01	3e-05	status=JK
hrq1-	hrq1-	YBR257W	POP4	pop4-ph	0.5055	0.082	0.38223	0.019	0.12362	0.082	0.00116
hrq1-	hrq1-	YNL312W	RFA2	rfa2-ph	#NUM!	#NUM!	#NUM!	#NUM!	#NUM!	#NUM!	#NUM!	status=LK
hrq1-	hrq1-	YDR454C	GUK1	guk1-ph	0.99191	0.044	1.03835	0.01	-0.04114	0.044	2e-05
hrq1-	hrq1-	YOR250C	CLP1	clp1-ph	0.43123	0.395	0.64811	0.543	-0.17687	0.395	0.11715
hrq1-	hrq1-	YDR339C	FCF1	fcf1-ph	#NUM!	#NUM!	#NUM!	#NUM!	#NUM!	#NUM!	#NUM!	status=LK
hrq1-	hrq1-	YPL085W	SEC16	sec16-2	1.10445	0.053	1.06967	0.032	0.02693	0.053	3e-05
hrq1-	hrq1-	YNL158W	PGA1	pga1-ph	1.07226	0.025	1.05211	0.05	0.01535	0.024	0
hrq1-	hrq1-	YPR019W	MCM4	mcm4-ph	1.11834	0.012	1.15523	0.019	-0.04084	0.012	4e-05	status=JK
hrq1-	hrq1-	YKL088W	CAB3	cab3-ph	0.15056	0.175	0.66183	0.069	-0.52714	0.174	0.18295
hrq1-	hrq1-	YJL097W	PHS1	phs1-ph	0.9969	0.049	0.87311	0.058	0.1135	0.049	3e-05
hrq1-	hrq1-	YML125C	PGA3	pga3-ph	1.03617	0.046	1.07331	0.017	-0.03794	0.046	2e-05
hrq1-	hrq1-	YNL247W	YNL247W	ynl247w-ph	#NUM!	#NUM!	#NUM!	#NUM!	#NUM!	#NUM!	#NUM!	status=LK
hrq1-	hrq1-	YOR262W	YOR262W	yor262w-ph	0.95294	0.047	1.01811	0.031	-0.05775	0.046	3e-05
hrq1-	hrq1-	YDR299W	BFR2	bfr2-ph	#NUM!	#NUM!	#NUM!	#NUM!	#NUM!	#NUM!	#NUM!	status=LK
hrq1-	hrq1-	YDR288W	NSE3	nse3-ph	#NUM!	#NUM!	#NUM!	#NUM!	#NUM!	#NUM!	#NUM!	status=LK
hrq1-	hrq1-	YHR020W	YHR020W	yhr020w-ph	1.17823	0.018	1.12456	0.003	0.05445	0.018	0
hrq1-	hrq1-	YKL095W	YJU2	yju2-ph	0.95998	0.066	0.93897	0.021	0.02178	0.066	9e-05
hrq1-	hrq1-	YLR060W	FRS1	ylr060w-ph	0.98129	0.062	1.01479	0.027	-0.02904	0.062	7e-05
hrq1-	hrq1-	YDL003W	MCD1	ydl003w-ph	0.61396	0.094	0.37668	0.049	0.23554	0.094	0.00098
hrq1-	hrq1-	YDR416W	SYF1	ydr416w-ph	0.96091	0.045	0.93912	0.016	0.02379	0.045	3e-05
hrq1-	hrq1-	YPR190C	RPC82	ypr190c-ph	1.08837	0.033	1.06212	0.027	0.02352	0.033	1e-05
hrq1-	hrq1-	YDR398W	UTP5	ydr398w-ph	0.6105	0.092	0.44793	0.073	0.17677	0.092	0.00093
hrq1-	hrq1-	YBR004C	GPI18	ybr004c-ph	1.04717	0.071	1.02581	0.057	0.01624	0.071	9e-05
hrq1-	hrq1-	YPR162C	ORC4	ypr162c-ph	0.95288	0.07	0.86605	0.067	0.0953	0.07	0.00011
hrq1-	hrq1-	YOR362C	PRE10	yor362c-ph	0.92914	0.004	0.92415	0.054	-0.00428	0.004	1e-05	status=JK
hrq1-	hrq1-	YLR222C	UTP13	ylr222c-ph	0.69767	0.153	0.69984	0.052	0.00311	0.152	0.00276
hrq1-	hrq1-	YHR172W	SPC97	yhr172w-ph	0.55394	0.23	0.95743	0.048	-0.4131	0.23	0.01714
hrq1-	hrq1-	YKL060C	FBA1	ykl060c-ph	0.9517	0.012	0.88828	0.024	0.06102	0.012	0
hrq1-	hrq1-	YJR042W	NUP85	yjr042w-ph	1.0657	0.026	1.01873	0.016	0.04771	0.026	0
hrq1-	hrq1-	YKL013C	ARC19	ykl013c-ph	0	0	0	0	0	0	#NUM!	status=JK
hrq1-	hrq1-	YPR016C	TIF6	ypr016c-ph	0.83243	0.059	0.81412	0.045	0.02595	0.059	0.0001
hrq1-	hrq1-	YFR028C	CDC14	cdc14-1	1.12281	0.005	1.10789	0.009	0.01595	0.005	1e-05	status=JK
hrq1-	hrq1-	YAL041W	CDC24	cdc24-11	1.04496	0.003	1.06274	0.011	-0.01475	0.003	0	status=JK
hrq1-	hrq1-	YAL041W	CDC24	cdc24-4	1.04492	0.032	1.05044	0.007	-0.00512	0.032	1e-05
hrq1-	hrq1-	YPR165W	RHO1	rho1-td	0.94195	0.047	0.92287	0.01	0.01709	0.047	4e-05
hrq1-	hrq1-	YBR160W	CDC28	cdc28-4	0.92849	0.144	1.04003	0.082	-0.10737	0.144	0.00101
hrq1-	hrq1-	YBR109C	CMD1	cmd1-3	0.77739	0.061	0.86037	0.021	-0.08143	0.061	0.00013
hrq1-	hrq1-	YGR092W	DBF2	dbf2-2	1.1212	0.044	1.07861	0.03	0.04979	0.044	2e-05
hrq1-	hrq1-	YDR052C	DBF4	dbf4-1	0.96201	0.087	1.03655	0.028	-0.08624	0.087	0.0002
hrq1-	hrq1-	YDR052C	DBF4	dbf4-2	0.93229	0.06	0.97027	0.045	-0.03887	0.06	7e-05
hrq1-	hrq1-	YDR052C	DBF4	dbf4-3	0.99788	0.03	1.04535	0.024	-0.04096	0.03	1e-05
hrq1-	hrq1-	YOL094C	RFC4	rfc4-20	0.93356	0.039	0.92526	0.025	0.00453	0.039	2e-05
hrq1-	hrq1-	YBR160W	CDC28	cdc28-1	1.01358	0.17	1.04626	0.009	-0.03189	0.17	0.00128
hrq1-	hrq1-	YBR110W	ALG1	alg1-1	1.26614	0.099	1.23106	0.046	0.02672	0.099	0.00013
hrq1-	hrq1-	YER133W	GLC7	glc7-10	1.03241	0.047	1.0099	0.057	0.0286	0.047	3e-05
hrq1-	hrq1-	YER133W	GLC7	glc7-12	1.03148	0.037	0.99092	0.04	0.0354	0.037	1e-05
hrq1-	hrq1-	YGR120C	COG2	cog2-1	1.05504	0.038	1.0464	0.003	0.00814	0.038	1e-05
hrq1-	hrq1-	YKL045W	PRI2	pri2-1	1.03566	0.063	1.00203	0.022	0.0345	0.063	6e-05
hrq1-	hrq1-	YKL145W	RPT1	rpt1-1	0.80118	0.07	0.71115	0.02	0.08712	0.07	0.00018
hrq1-	hrq1-	YLL031C	GPI13	gpi13-3	1.13418	0.059	1.12491	0.071	-0.018	0.059	0.00091	status=JK
hrq1-	hrq1-	YLR459W	GAB1	gab1-1	1.05082	0.041	1.07327	0.009	-0.01951	0.041	2e-05
hrq1-	hrq1-	YFL039C	ACT1	act1-129	0.94284	0.04	0.83502	0.011	0.10302	0.04	2e-05
hrq1-	hrq1-	YLR310C	CDC25	cdc25-1	0.75034	0.741	0.55798	0.678	0.37433	0.74	0.13601
hrq1-	hrq1-	YBR156C	SLI15	sli15-3	1.07333	0.053	1.07945	0.001	-0.00561	0.053	3e-05
hrq1-	hrq1-	YIL144W	TID3	tid3-1	1.19331	0.043	1.21546	0.019	-0.01947	0.043	1e-05
hrq1-	hrq1-	YLL050C	COF1	cof1-8	1.03769	0.023	1.02991	0.005	0.00851	0.022	0
hrq1-	hrq1-	YOR370C	MRS6	mrs6-2	1.18012	0.027	1.19365	0.041	-0.01226	0.027	0.00018	status=JK
hrq1-	hrq1-	YJL074C	SMC3	smc3-1	1.13725	0.04	1.15594	0.012	-0.01255	0.04	1e-05
hrq1-	hrq1-	YOR259C	RPT4	rpt4-150	1.09432	0.048	1.06106	0.03	0.03908	0.048	2e-05
hrq1-	hrq1-	YGL097W	SRM1	srm1-g282s	0.68045	0.547	0.51497	0.513	0.29974	0.546	0.08853
hrq1-	hrq1-	YLR127C	APC2	apc2-8	0.98364	0.023	1.0058	0.022	-0.02344	0.023	0
hrq1-	hrq1-	YFR027W	ECO1	eco1-1	0.95903	0.026	0.96228	0.029	0.00359	0.026	1e-05
hrq1-	hrq1-	YMR117C	SPC24	spc24-9	1.25091	0.061	1.1959	0.052	0.05256	0.061	3e-05
hrq1-	hrq1-	YMR168C	CEP3	cep3-1	1.07552	0.013	1.04449	0.035	0.03982	0.013	5e-05	status=JK
hrq1-	hrq1-	YBR060C	ORC2	orc2-1	1.09271	0.011	1.04639	0.02	0.04876	0.011	3e-05	status=JK
hrq1-	hrq1-	YJR065C	ARP3	arp3-g302y	0.56644	0.141	0.29062	0.081	0.31413	0.141	0.00403
hrq1-	hrq1-	YJR065C	ARP3	arp3-f306g	1.07321	0.049	1.15506	0.046	-0.08687	0.049	3e-05
hrq1-	hrq1-	YHR107C	CDC12	cdc12-1	1.24147	0.04	1.28322	0.062	-0.03212	0.04	1e-05
hrq1-	hrq1-	YMR117C	SPC24	spc24-10	1.10479	0.033	1.11375	0.009	-0.00584	0.033	1e-05
hrq1-	hrq1-	YAL041W	CDC24	cdc24-5	1.09869	0.015	1.11997	0.07	-0.02357	0.015	6e-05	status=JK
hrq1-	hrq1-	YNR026C	SEC12	sec12-1	0.92534	0.048	0.89961	0.01	0.02284	0.048	4e-05
hrq1-	hrq1-	YBR060C	ORC2	orc2-2	1.09775	0.045	1.13378	0.012	-0.03163	0.045	2e-05
hrq1-	hrq1-	YLR268W	SEC22	sec22-1	1.00531	0.037	0.96576	0.025	0.03364	0.037	1e-05
hrq1-	hrq1-	YDR168W	CDC37	cdc37-ts	0.89113	0.042	0.90803	0.009	-0.01578	0.042	3e-05
hrq1-	hrq1-	YDR168W	CDC37	cdc37-1	1.0479	0.075	1.08139	0.023	-0.02456	0.075	0.0001
hrq1-	hrq1-	YIR022W	SEC11	sec11-2	0.88668	0.021	0.82585	0.014	0.06098	0.021	0
hrq1-	hrq1-	YJL194W	CDC6	cdc6-1	0.94534	0.008	0.92698	0.059	0.01366	0.008	3e-05	status=JK
hrq1-	hrq1-	YHR191C	CTF8	ctf8-9	0.91067	0.048	0.92194	0.015	-0.00688	0.048	4e-05
hrq1-	hrq1-	YCL059C	KRR1	krr1-17	1.09569	0.079	1.08782	0.078	-0.00196	0.079	0.0001
hrq1-	hrq1-	YPL093W	NOG1	nog1-1	0.91312	0.035	0.88277	0.01	0.02904	0.035	2e-05
hrq1-	hrq1-	YDL164C	CDC9	cdc9-1	1.0258	0.065	1.04061	0.029	-0.01214	0.065	7e-05
hrq1-	hrq1-	YBR135W	CKS1	cks1-38	1.0394	0.011	1.01016	0.069	0.02494	0.011	4e-05	status=JK
hrq1-	hrq1-	YNR011C	PRP2	prp2-1	0.92791	0.042	0.97909	0.028	-0.05096	0.042	3e-05
hrq1-	hrq1-	YJR065C	ARP3	arp3-d11a	1.02818	0.034	0.84522	0.029	0.18674	0.034	1e-05
hrq1-	hrq1-	YNL102W	POL1	pol1-17	0.51958	0.023	0.94219	0.332	-0.40347	0.023	0.00065	status=JK
hrq1-	hrq1-	YJL005W	CYR1	cdc35-1	1.09284	0.022	1.05235	0.022	0.04462	0.022	0
hrq1-	hrq1-	YJR076C	CDC11	cdc11-1	1.06397	0.006	1.07691	0.037	-0.01006	0.006	1e-05	status=JK
hrq1-	hrq1-	YBR236C	ABD1	abd1-8	1.03592	0.076	1.02367	0.065	0.01007	0.076	0.00011
hrq1-	hrq1-	YDL030W	PRP9	prp9-ts	0.72441	0.079	0.4373	0.084	0.28777	0.079	0.00036
hrq1-	hrq1-	YPL082C	MOT1	mot1-1033	0.60143	0.129	0.52334	0.082	0.08599	0.129	0.0026
hrq1-	hrq1-	YDR331W	GPI8	gpi8-ts	#NUM!	#NUM!	#NUM!	#NUM!	#NUM!	#NUM!	#NUM!	status=LK
hrq1-	hrq1-	YDR182W	CDC1	cdc1-2	1.02305	0.029	1.02981	0.036	0.00331	0.029	1e-05
hrq1-	hrq1-	YFR028C	CDC14	cdc14-2	1.02014	0.005	1.03085	0.025	-0.00311	0.005	1e-05	status=JK
hrq1-	hrq1-	YPL228W	CET1	cet1-2	1.02551	0.017	1.05848	0.007	-0.03403	0.017	0
hrq1-	hrq1-	YAL041W	CDC24	cdc24-h	1.0324	0.014	1.00498	0.016	0.02787	0.014	6e-05	status=JK
hrq1-	hrq1-	YMR013C	SEC59	sec59-ts	1.07353	0.023	1.0877	0.002	-0.0125	0.023	0
hrq1-	hrq1-	YNL261W	ORC5	orc5-70	#NUM!	#NUM!	#NUM!	#NUM!	#NUM!	#NUM!	#NUM!	status=LK
hrq1-	hrq1-	YPL252C	YAH1	yah1-ts	0.20069	0.242	0.32904	0.181	-0.1678	0.241	0.1952
hrq1-	hrq1-	YGR006W	PRP18	prp18-1202	0.7261	0.026	0.6081	0.033	0.12187	0.026	1e-05
hrq1-	hrq1-	YLR272C	YCS4	ycs4-1	0.32714	0.13	0.63971	0.55	-0.34295	0.129	0.04847	status=JK
hrq1-	hrq1-	YGR006W	PRP18	prp18-ts	0.83466	0.092	0.82294	0.047	0.01621	0.092	0.00037
hrq1-	hrq1-	YIR010W	DSN1	dsn1-7	1.0601	0.024	1.04921	0.03	0.01427	0.024	0
hrq1-	hrq1-	YJL019W	MPS3	mps3-1	1.02603	0.174	0.2298	0.029	0.78863	0.174	0.00945	status=JK
hrq1-	hrq1-	YDL058W	USO1	uso1-1	1.05513	0.019	1.08869	0.041	-0.0396	0.019	0
hrq1-	hrq1-	YKL042W	SPC42	spc42-10	0.92759	0.038	0.96561	0.055	-0.0367	0.038	2e-05
hrq1-	hrq1-	YPL233W	NSL1	nsl1-6	0.45893	0.374	0.17029	0.153	0.25103	0.374	0.09131
hrq1-	hrq1-	YIL109C	SEC24	sec24-20	0.88008	0.047	0.99307	0.007	-0.11157	0.047	4e-05
hrq1-	hrq1-	YLL003W	SFI1	sfi1-7	0.42775	0.288	0.23534	0.213	0.16601	0.287	0.05883
hrq1-	hrq1-	YGR218W	CRM1	crm1-1	0.56456	0.425	0	0	0.56394	0.425	0.0767
hrq1-	hrq1-	YPL076W	GPI2	gpi2-774	1.07159	0.044	1.02834	0.042	0.05557	0.044	2e-05
hrq1-	hrq1-	YNL006W	LST8	lst8-6	0.86139	0.031	1.00636	0.039	-0.14376	0.031	1e-05
hrq1-	hrq1-	YNR035C	ARC35	arc35-5	1.05518	0.02	1.0459	0.006	0.00991	0.02	0.00012	status=JK
hrq1-	hrq1-	YLL003W	SFI1	sfi1-3	1.07661	0.088	1.03311	0.035	0.05371	0.088	0.00015
hrq1-	hrq1-	YER148W	SPT15	spt15-p65s	1.00729	0.026	0.99486	0.024	0.01617	0.026	0
hrq1-	hrq1-	YFL045C	SEC53	sec53-6	0.98919	0.082	0.99888	0.026	-0.00586	0.082	0.00016
hrq1-	hrq1-	YGR075C	PRP38	prp38-1	1.0662	0.04	1.07363	0.011	-0.00736	0.039	1e-05
hrq1-	hrq1-	YKR008W	RSC4	rsc4-2	1.07144	0.023	1.0543	0.027	0.0183	0.022	0
hrq1-	hrq1-	YHR107C	CDC12	cdc12-td	0.95173	0.067	0.87949	0.172	0.05214	0.067	0.0001
hrq1-	hrq1-	YAL001C	TFC3	tfc3-g349e	1.07419	0.013	1.08282	0.015	-0.00458	0.013	0
hrq1-	hrq1-	YBL097W	BRN1	brn1-16	1.06656	0.004	1.04525	0.02	0.01903	0.004	0
hrq1-	hrq1-	YDR145W	TAF12	taf12-ts23	0.95314	0.063	0.99112	0.058	-0.03091	0.063	8e-05
hrq1-	hrq1-	YER022W	SRB4	srb4-2	#NUM!	#NUM!	#NUM!	#NUM!	#NUM!	#NUM!	#NUM!	status=LK
hrq1-	hrq1-	YGR245C	SDA1	sda1-2	0.75708	0.033	0.42641	0.067	0.3192	0.033	0.00062	status=JK
hrq1-	hrq1-	YGR274C	TAF1	taf1-2	1.13641	0.052	1.10246	0.041	0.02489	0.052	3e-05
hrq1-	hrq1-	YIL115C	NUP159	nup159-1	1.03146	0.038	1.00745	0.051	0.03251	0.038	1e-05
hrq1-	hrq1-	YOR204W	DED1	ded1-95	1.22176	0.04	1.18747	0.029	0.03295	0.04	1e-05
hrq1-	hrq1-	YBR123C	TFC1	tfc1-e447k	1.09854	0.012	1.07035	0.027	0.03225	0.012	4e-05	status=JK
hrq1-	hrq1-	YDR325W	YCG1	ycg1-2	#NUM!	#NUM!	#NUM!	#NUM!	#NUM!	#NUM!	#NUM!	status=LK
hrq1-	hrq1-	YDR473C	PRP3	prp3-1	0.95872	0.065	1.03772	0.02	-0.075	0.065	8e-05
hrq1-	hrq1-	YDR062W	LCB2	lcb2-16	0.68666	0.081	0.62776	0.09	0.05306	0.081	0.00045
hrq1-	hrq1-	YDR062W	LCB2	lcb2-19	0.84071	0.011	0.86411	0.034	-0.02414	0.011	6e-05	status=JK
hrq1-	hrq1-	YEL055C	POL5	pol5-3	#NUM!	#NUM!	#NUM!	#NUM!	#NUM!	#NUM!	#NUM!	status=LK
hrq1-	hrq1-	YDR082W	STN1	stn1-13	0.98777	0.037	0.97251	0.013	0.00998	0.037	1e-05
hrq1-	hrq1-	YMR296C	LCB1	lcb1-2	0.77122	0.019	0.67872	0.061	0.0818	0.019	0.0002	status=JK
hrq1-	hrq1-	YFL034C-B	MOB2	mob2-11	0.04612	0.009	0.42047	0.049	-0.36924	0.009	0.00198
hrq1-	hrq1-	YFL034C-B	MOB2	mob2-34	0.05536	0.005	0.41013	0.02	-0.36081	0.005	0.00021
hrq1-	hrq1-	YFL034C-B	MOB2	mob2-8	0.07926	0.007	0.63604	0.036	-0.55595	0.007	0.0002
hrq1-	hrq1-	YBR160W	CDC28	cdc28-td	0.1203	0.056	0.73176	0.096	-0.58802	0.056	0.0652	status=JK
hrq1-	hrq1-	YNL061W	NOP2	nop2-5	0.638	0.011	0.633	0.016	6e-05	0.011	0.00011	status=JK
hrq1-	hrq1-	YLR166C	SEC10	sec10-2	1.07815	0.014	1.05321	0.005	0.02574	0.014	0
hrq1-	hrq1-	YML098W	TAF13	taf13-2	0.9138	0.109	0.91773	0.023	0.00172	0.109	0.00046
hrq1-	hrq1-	YMR227C	TAF7	taf7-ts1	1.08464	0.049	1.08325	0.016	0.00119	0.049	3e-05
hrq1-	hrq1-	YMR240C	CUS1	cus1-3	1.23662	0.028	1.17816	0.041	0.06579	0.028	0
hrq1-	hrq1-	YNR003C	RPC34	rpc34-1	0.71143	0.115	0.64323	0.058	0.05578	0.115	0.00113
hrq1-	hrq1-	YBL034C	STU1	stu1-6	1.09035	0.01	1.04017	0.044	0.04012	0.01	3e-05	status=JK
hrq1-	hrq1-	YIL143C	SSL2	ssl2-ts	1.02508	0.074	1.03918	0.07	-0.02099	0.074	0.0001
hrq1-	hrq1-	YFL029C	CAK1	cak1-23	1.01589	0.042	0.98835	0.032	0.02389	0.042	2e-05
hrq1-	hrq1-	YJL173C	RFA3	rfa3-313	0	0	0	0	0	0	#NUM!
hrq1-	hrq1-	YJL091C	GWT1	gwt1-20	0.99783	0.031	0.95921	0.051	0.02752	0.031	1e-05
hrq1-	hrq1-	YDR088C	SLU7	slu7-ts1	1.21808	0.047	1.18392	0.035	0.03668	0.047	2e-05
hrq1-	hrq1-	YNL138W	SRV2	srv2-ts	0.93149	0.017	0.9111	0.067	0.00506	0.017	0.00012	status=JK
hrq1-	hrq1-	YMR308C	PSE1	pse1-34	0.56662	0.182	0.7324	0.274	-0.24925	0.182	0.00834
hrq1-	hrq1-	YDR228C	PCF11	pcf11-ts2	#NUM!	#NUM!	#NUM!	#NUM!	#NUM!	#NUM!	#NUM!	status=LK
hrq1-	hrq1-	YML114C	TAF8	taf8-7	1.13451	0.051	1.0998	0.013	0.03183	0.051	2e-05
hrq1-	hrq1-	YDR311W	TFB1	tfb1-1	#NUM!	#NUM!	#NUM!	#NUM!	#NUM!	#NUM!	#NUM!	status=LK
hrq1-	hrq1-	YDL145C	COP1	cop1-1	1.09869	0.036	1.10371	0.021	-0.00104	0.036	1e-05
hrq1-	hrq1-	YMR236W	TAF9	taf9-ts2	1.07291	0.04	1.08197	0.02	-0.01211	0.04	1e-05
hrq1-	hrq1-	YOR272W	YTM1	ytm1-1	0.93874	0.027	0.96127	0.027	-0.02534	0.027	1e-05
hrq1-	hrq1-	YFL039C	ACT1	act1-120	0.81942	0.019	0.75181	0.039	0.07677	0.019	0
hrq1-	hrq1-	YOL135C	MED7	med7-141	0.94951	0.039	0.96468	0.043	-0.00579	0.039	2e-05
hrq1-	hrq1-	YLR383W	SMC6	smc6-9	1.15736	0.032	1.08786	0.007	0.07163	0.032	1e-05
hrq1-	hrq1-	YGR074W	SMD1	smd1-1	0.1931	0.097	0.40407	0.056	-0.18663	0.097	0.02824
hrq1-	hrq1-	YBR236C	ABD1	abd1-5	0.78928	0.08	0.90118	0.009	-0.11026	0.08	0.00029
hrq1-	hrq1-	YLR005W	SSL1	ssl1-t242i	0.76146	0.035	0.64741	0.097	0.10624	0.035	3e-05
hrq1-	hrq1-	YGR140W	CBF2	cbf2-42	1.12121	0.02	1.06359	0.019	0.05873	0.02	0
hrq1-	hrq1-	YFL034C-B	MOB2	mob2-38	0.14371	0.062	0.7417	0.038	-0.60642	0.062	0.01896
hrq1-	hrq1-	YHR005C	GPA1	gpa1-ts	1.11811	0.036	1.14569	0.017	-0.02226	0.036	1e-05
hrq1-	hrq1-	YLR145W	RMP1	rmp1-ts	0.67038	0.014	0.58306	0.014	0.08302	0.014	0
hrq1-	hrq1-	YML098W	TAF13	taf13-1	1.024	0.016	1.01868	0.021	0.00514	0.016	0
hrq1-	hrq1-	YLR115W	CFT2	cft2-1	1.04762	0.025	1.07391	0.045	-0.0246	0.025	0
hrq1-	hrq1-	YCR042C	TAF2	taf2-1	0.17133	0.051	0.61826	0.367	-0.528	0.051	0.02877	status=JK
hrq1-	hrq1-	YDR182W	CDC1	cdc1-4	0.90965	0.01	0.7106	0.086	0.17741	0.01	4e-05	status=JK
hrq1-	hrq1-	YER093C	TSC11	tsc11-5	1.16952	0.036	1.09671	0.023	0.07717	0.035	1e-05
hrq1-	hrq1-	YPR178W	PRP4	prp4-ts	1.00095	0.01	1.01895	0.047	-0.00903	0.01	3e-05	status=JK
hrq1-	hrq1-	YFR051C	RET2	ret2-1	1.06501	0.009	1.16606	0.053	-0.09585	0.009	2e-05	status=JK
hrq1-	hrq1-	YGL093W	SPC105	spc105-4	1.07735	0.05	1.04903	0.038	0.02139	0.05	3e-05
hrq1-	hrq1-	YJR076C	CDC11	cdc11-3	1.01211	0.036	1.03023	0.006	-0.01689	0.036	1e-05
hrq1-	hrq1-	YGR156W	PTI1	pti1-ts1	1.18624	0.047	1.21437	0.05	-0.02022	0.047	2e-05
hrq1-	hrq1-	YKR037C	SPC34	spc34-5	1.1053	0.005	1.05407	0.013	0.05132	0.005	1e-05	status=JK
hrq1-	hrq1-	YMR168C	CEP3	cep3-2	1.03073	0.036	0.99097	0.02	0.03807	0.036	1e-05
hrq1-	hrq1-	YML069W	POB3	pob3-l78r	0.79457	0.058	0.65015	0.063	0.1451	0.058	0.00011
hrq1-	hrq1-	YOR260W	GCD1	gcd1-502	0.94841	0.063	0.89024	0.008	0.06353	0.063	8e-05
hrq1-	hrq1-	YDL126C	CDC48	cdc48-4601	0.53384	0.042	0.30526	0.035	0.23235	0.042	0.00013
hrq1-	hrq1-	YJL085W	EXO70	exo70-29/37	0.82872	0.095	0.79244	0.07	0.02894	0.095	0.00041
hrq1-	hrq1-	YHR166C	CDC23	cdc23-1	1.25284	0.058	1.25091	0.041	0.01589	0.058	3e-05
hrq1-	hrq1-	YKL022C	CDC16	cdc16-1	1.13342	0.031	1.14654	0.026	-0.00394	0.031	1e-05
hrq1-	hrq1-	YBL084C	CDC27	cdc27-1	1.15788	0.034	1.06154	0.029	0.08947	0.034	1e-05
hrq1-	hrq1-	YOR257W	CDC31	cdc31-1	0	0	0	0	0	0	#NUM!
hrq1-	hrq1-	YKL018W	SWD2	swd2-1	1.07668	0.065	1.08838	0.006	-0.00994	0.065	6e-05
hrq1-	hrq1-	YGR002C	SWC4	swc4-4	0.07468	0.07	0.72635	0.594	-0.67385	0.07	0.1227
hrq1-	hrq1-	YGL116W	CDC20	cdc20-1	0.91963	0.084	1.07092	0.01	-0.14954	0.084	0.00021
hrq1-	hrq1-	YNL222W	SSU72	ssu72-2	#NUM!	#NUM!	#NUM!	#NUM!	#NUM!	#NUM!	#NUM!	status=LK
hrq1-	hrq1-	YDR208W	MSS4	mss4-102	#NUM!	#NUM!	#NUM!	#NUM!	#NUM!	#NUM!	#NUM!	status=LK
hrq1-	hrq1-	YOR335C	ALA1	ala1-1	1.13211	0.038	1.10438	0.019	0.0239	0.038	1e-05
hrq1-	hrq1-	YFL039C	ACT1	act1-105	0.28597	0.053	0.23699	0.165	0.11954	0.053	0.01135	status=JK
hrq1-	hrq1-	YPR103W	PRE2	pre2-127	1.00414	0.001	1.00423	0.01	0.00324	0.001	0	status=JK
hrq1-	hrq1-	YCR093W	CDC39	cdc39-1	1.02832	0.002	1.00655	0.006	0.0243	0.002	0
hrq1-	hrq1-	YIL126W	STH1	sth1-3	0.61666	0.333	0.58787	0.512	0.07055	0.332	0.03413
hrq1-	hrq1-	YOR204W	DED1	ded1-f144c	0.12715	0.007	0.12992	0.008	-0.00236	0.007	4e-05
hrq1-	hrq1-	YDL007W	RPT2	rpt2-rf	1.09805	0.026	1.07758	0.006	0.02295	0.026	0
hrq1-	hrq1-	YOR046C	DBP5	dbp5-2	0.69657	0.661	0.70734	0.562	0.11755	0.661	0.12575
hrq1-	hrq1-	YLR215C	CDC123	cdc123-4	0.96458	0.009	0.88803	0.003	0.07701	0.009	3e-05	status=JK
hrq1-	hrq1-	YOR174W	MED4	med4-54	0.85944	0.048	0.8331	0.009	0.02734	0.048	5e-05
hrq1-	hrq1-	YIL022W	TIM44	tim44-8	1.09626	0.008	1.08435	0.03	0.00469	0.008	2e-05	status=JK
hrq1-	hrq1-	YGR098C	ESP1	esp1-1	0.98687	0.03	1.00033	0.031	-0.0093	0.03	1e-05
hrq1-	hrq1-	YPL266W	DIM1	dim1-2	0.757	0.042	0.70487	0.061	0.04693	0.042	0.00102	status=JK
hrq1-	hrq1-	YER147C	SCC4	scc4-4	1.02641	0.021	1.09336	0.003	-0.06492	0.021	0
hrq1-	hrq1-	YKL104C	GFA1	gfa1-97	1.04682	0.049	1.0434	0.007	0.00107	0.049	3e-05
hrq1-	hrq1-	YDL105W	NSE4	nse4-ts1	0.72242	0.012	0.73845	0.054	-0.00112	0.012	0
hrq1-	hrq1-	YFR037C	RSC8	rsc8-ts16	1.10689	0.089	1.15291	0.017	-0.04407	0.089	0.00014
hrq1-	hrq1-	YFR037C	RSC8	rsc8-ts21	0.98111	0.006	1.00724	0.011	-0.02648	0.006	1e-05	status=JK
hrq1-	hrq1-	BLANK	BLANK		0	0	0	0	#NUM!	#NUM!	#NUM!	status=JK
hrq1-	hrq1-	YDR293C	SSD1		#NUM!	#NUM!	#NUM!	#NUM!	#NUM!	#NUM!	#NUM!	status=LK
hrq1-	hrq1-	YDR512C	EMI1		0.98836	0.026	0.99213	0.019	-0.00885	0.026	0
hrq1-	hrq1-	YER083C	GET2		1.03655	0.055	1.00443	0.045	0.03673	0.055	4e-05
hrq1-	hrq1-	YAL013W	DEP1		1.01751	0.065	0.96752	0.05	0.0479	0.065	7e-05
hrq1-	hrq1-	YGL045W	RIM8		0	0	0	0	0	0	#NUM!
hrq1-	hrq1-	YGL043W	DST1		0	0	0	0	0	0	#NUM!	status=JK
hrq1-	hrq1-	YGL151W	NUT1		1.07164	0.04	1.03589	0.019	0.03639	0.04	1e-05
hrq1-	hrq1-	YGL219C	MDM34		0.99067	0.03	0.98603	0.015	0.00701	0.03	1e-05
hrq1-	hrq1-	YGR081C	SLX9		0.23061	0.094	0.14938	0.051	0.10923	0.094	0.05083	status=JK
hrq1-	hrq1-	YGR135W	PRE9		1.00521	0.039	0.99072	0.015	0.01686	0.039	2e-05
hrq1-	hrq1-	YBR026C	ETR1		0.36402	0.035	0.371	0.024	-0.00192	0.034	0.00023
hrq1-	hrq1-	YGR270W	YTA7		0.99212	0.016	0.91197	0.018	0.07785	0.016	0
hrq1-	hrq1-	YHR191C	CTF8		1.01324	0.044	1.00491	0.009	0.00854	0.044	2e-05
hrq1-	hrq1-	YJL046W	AIM22		0.93734	0.031	0.97389	0.026	-0.03144	0.031	1e-05
hrq1-	hrq1-	YJL115W	ASF1		0.86835	0.024	0.84034	0.028	0.02875	0.024	0.00026	status=JK
hrq1-	hrq1-	YJL168C	SET2		0.98703	0.086	1.05729	0.031	-0.06808	0.086	0.00018
hrq1-	hrq1-	YKL032C	IXR1		0.83607	0.091	0.85981	0.007	-0.02192	0.091	0.00035
hrq1-	hrq1-	YKL213C	DOA1		1.0055	0.006	0.9854	0.014	0.01708	0.006	1e-05	status=JK
hrq1-	hrq1-	YLL002W	RTT109		0.89954	0.025	0.93012	0.015	-0.0305	0.025	1e-05
hrq1-	hrq1-	YLL038C	ENT4		1.15834	0.03	1.12686	0.007	0.03046	0.03	0
hrq1-	hrq1-	YLR056W	ERG3		0.89822	0.053	0.84594	0.001	0.05222	0.053	6e-05
hrq1-	hrq1-	YLR110C	CCW12		0.75458	0.037	0.81955	0.026	-0.05577	0.037	3e-05
hrq1-	hrq1-	YLR193C	UPS1		1.00467	0.015	1.02819	0.034	-0.01984	0.015	8e-05	status=JK
hrq1-	hrq1-	YLR342W	FKS1		0.97983	0.04	0.93979	0.033	0.04061	0.04	2e-05
hrq1-	hrq1-	YLR367W	RPS22B		0.99709	0.036	1.07549	0.026	-0.078	0.036	1e-05
hrq1-	hrq1-	YLR452C	SST2		0.8832	0.066	0.93246	0.008	-0.05342	0.066	0.00011
hrq1-	hrq1-	YML028W	TSA1		1.08527	0.03	1.04371	0.025	0.04758	0.03	1e-05
hrq1-	hrq1-	YML041C	VPS71		1.02769	0.018	1.07698	0.073	-0.03692	0.018	0
hrq1-	hrq1-	YML102W	CAC2		1.02446	0.014	1.00637	0.029	0.01662	0.014	0
hrq1-	hrq1-	YML103C	NUP188		0.88728	0.046	0.77979	0.056	0.11292	0.046	4e-05
hrq1-	hrq1-	YMR190C	SGS1		1.00823	0.042	0.96441	0.08	0.04878	0.042	2e-05
hrq1-	hrq1-	YMR271C	URA10		1.00896	0.103	1.00648	0.096	4e-05	0.102	0	status=JK
hrq1-	hrq1-	YMR307W	GAS1		1.06821	0.012	1.07322	0.038	-0.0085	0.012	4e-05	status=JK
hrq1-	hrq1-	YMR304W	UBP15		1.11462	0.016	1.11175	0.017	-0.00076	0.016	0
hrq1-	hrq1-	YNL041C	COG6		1.0197	0.034	1.02518	0.044	-0.01885	0.034	1e-05
hrq1-	hrq1-	YOL001W	PHO80		1.13895	0.008	1.22068	0.036	-0.07474	0.008	2e-05	status=JK
hrq1-	hrq1-	YOL018C	TLG2		0.94219	0.026	0.87474	0.014	0.06405	0.026	1e-05
hrq1-	hrq1-	YOR014W	RTS1		1.00238	0.03	0.94598	0.063	0.07096	0.03	1e-05
hrq1-	hrq1-	YOR085W	OST3		0.57987	0.063	0.60829	0.054	-0.03661	0.063	0.00035
hrq1-	hrq1-	YOR196C	LIP5		0.70643	0.076	0.87702	0.033	-0.16977	0.076	0.00034
hrq1-	hrq1-	YOR184W	SER1		1.02784	0.043	0.97987	0.039	0.04772	0.043	2e-05
hrq1-	hrq1-	YCL010C	SGF29		0.93795	0.029	0.8484	0.035	0.0947	0.029	1e-05
hrq1-	hrq1-	YPL055C	LGE1		0.86803	0.067	0.98059	0.035	-0.10745	0.067	0.00013
hrq1-	hrq1-	YPL047W	SGF11		1.01842	0.042	0.99216	0.025	0.03052	0.042	2e-05
hrq1-	hrq1-	YPL174C	NIP100		0.97476	0.028	0.93079	0.051	0.04484	0.028	1e-05
hrq1-	hrq1-	YPR023C	EAF3		1.11079	0.046	1.10404	0.012	0.00181	0.046	2e-05
hrq1-	hrq1-	YPR070W	MED1		0.96499	0.031	0.9778	0.001	-0.01329	0.031	1e-05
hrq1-	hrq1-	YPR179C	HDA3		0.9251	0.022	0.85765	0.05	0.07688	0.022	0
hrq1-	hrq1-	YCL061C	MRC1		1.08695	0.06	1.0366	0.059	0.05798	0.06	0
hrq1-	hrq1-	YDR150W	NUM1		0.89489	0.055	0.81316	0.054	0.08491	0.055	6e-05
hrq1-	hrq1-	YDR162C	NBP2		0.92972	0.046	0.87306	0.013	0.05848	0.046	3e-05
hrq1-	hrq1-	YPR016C	TIF6	tif6-ts4	0.97693	0.044	1.01599	0.012	-0.03506	0.044	3e-05
hrq1-	hrq1-	YBL093C	ROX3	rox3-182	0.45948	0.336	0.69177	0.16	-0.18847	0.335	0.07153
hrq1-	hrq1-	YNL163C	RIA1	ria1-ts	#NUM!	#NUM!	#NUM!	#NUM!	#NUM!	#NUM!	#NUM!	status=LK
hrq1-	hrq1-	YLR022C	SDO1	sdo1-vma1-ts	1.02973	0.028	1.03429	0.013	-0.00827	0.028	1e-05
hrq1-	hrq1-	YPR161C	SGV1	sgv1-80	0	0	0	0	0	0	#NUM!
hrq1-	hrq1-	YKL024C	URA6	ura6-4	1.02496	0.045	1.00959	0.037	0.0152	0.045	2e-05
hrq1-	hrq1-	YHR036W	BRL1	brl1-c371s	1.15843	0.007	1.16895	0.042	-0.01796	0.007	1e-05	status=JK
hrq1-	hrq1-	YLR117C	CLF1	clf1-1	1.06006	0.039	1.01032	0.026	0.04434	0.039	1e-05
hrq1-	hrq1-	YOR004W	UTP23	utp23-ph	1.08826	0.065	1.06893	0.031	0.0175	0.065	6e-05
hrq1-	hrq1-	YBR079C	RPG1	rpg1-ph	1.04688	0.029	1.00725	0.012	0.03678	0.029	1e-05
hrq1-	hrq1-	YBL026W	LSM2	lsm2-ph	0	0	0	0	0	0	#NUM!
hrq1-	hrq1-	YHR040W	BCD1	bcd1-ph	1.09457	0.023	1.0668	0.007	0.02782	0.023	0
hrq1-	hrq1-	YCL052C	PBN1	pbn1-ph	1.16025	0.023	1.02565	0.026	0.12577	0.023	0
hrq1-	hrq1-	YBR234C	ARC40	arc40-ph	1.18505	0.07	1.1799	0.052	-0.00035	0.07	6e-05
hrq1-	hrq1-	YDR044W	HEM13	hem13-ph	1.01483	0.021	1.06188	0.04	-0.04493	0.02	0
hrq1-	hrq1-	YDL098C	SNU23	snu23-ph	0.95989	0.005	0.95101	0.039	0.00231	0.005	0
hrq1-	hrq1-	YDR235W	PRP42	prp42-ph	#NUM!	#NUM!	#NUM!	#NUM!	#NUM!	#NUM!	#NUM!	status=LK
hrq1-	hrq1-	YHR058C	MED6	med6-ph	0.95792	0.052	1.01251	0.011	-0.06037	0.051	4e-05
hrq1-	hrq1-	YJR093C	FIP1	fip1-ph	0.87557	0.04	0.98821	0.02	-0.11854	0.04	3e-05
hrq1-	hrq1-	YKL021C	MAK11	mak11-ph	0.91478	0.054	0.91528	0.049	0.00859	0.053	5e-05
hrq1-	hrq1-	YIL104C	SHQ1	shq1-ph	1.03931	0.007	1.01491	0.009	0.02197	0.007	1e-05	status=JK
hrq1-	hrq1-	YIR011C	STS1	sts1-ph	1.00473	0.029	0.91836	0.009	0.08592	0.029	1e-05
hrq1-	hrq1-	YMR061W	RNA14	rna14-ph	1.03881	0.069	1.06938	0.019	-0.03268	0.069	8e-05
hrq1-	hrq1-	YBR049C	REB1	reb1-ph	0	0	0	0	0	0	#NUM!
hrq1-	hrq1-	YDL045C	FAD1	fad1-ph	1.09852	0.021	1.1137	0.046	-0.00179	0.021	0.00013	status=JK
hrq1-	hrq1-	YDR341C	YDR341C	ydr341c-ph	#NUM!	#NUM!	#NUM!	#NUM!	#NUM!	#NUM!	#NUM!	status=LK
hrq1-	hrq1-	YGL113W	SLD3	sld3-ph	0.94736	0.029	0.90713	0.044	0.03244	0.029	1e-05
hrq1-	hrq1-	YGL247W	BRR6	brr6-ph	1.10008	0.032	1.04428	0.005	0.05535	0.032	1e-05
hrq1-	hrq1-	YKL144C	RPC25	rpc25-ph	0.97011	0.05	0.95234	0.06	0.01989	0.05	4e-05
hrq1-	hrq1-	YHR101C	BIG1	big1-ph	0.67396	0.061	0.53534	0.05	0.12646	0.061	0.0002
hrq1-	hrq1-	YGR005C	TFG2	tfg2-ph	0.97714	0.163	1.09954	0.002	-0.1216	0.162	0.00124
hrq1-	hrq1-	YFR050C	PRE4	pre4-ph	0.89739	0.05	0.90046	0.01	-0.00477	0.05	5e-05
hrq1-	hrq1-	YLR186W	EMG1	emg1-ph	0.93736	0.027	0.89013	0.02	0.0471	0.027	1e-05
hrq1-	hrq1-	YLR033W	RSC58	rsc58-ph	1.08379	0.071	1.04556	0.009	0.03868	0.071	8e-05
hrq1-	hrq1-	YLR276C	DBP9	dbp9-ph	1.09528	0.053	1.09152	0.036	0.00072	0.053	3e-05
hrq1-	hrq1-	YLR317W	YLR317W	ylr317w-ph	1.00795	0.063	0.99454	0.041	0.00206	0.063	7e-05
hrq1-	hrq1-	YLR340W	RPP0	rpp0-ph	1.00897	0.061	1.03256	0.012	-0.0212	0.061	6e-05
hrq1-	hrq1-	YOL038W	PRE6	pre6-ph	1.01905	0.058	1.02398	0.037	-0.0046	0.058	5e-05
hrq1-	hrq1-	YOL069W	NUF2	nuf2-ph	1.17729	0.008	1.17983	0.042	0.00168	0.008	1e-05	status=JK
hrq1-	hrq1-	YKL035W	UGP1	ugp1-ph	1.06248	0.02	1.08196	0.043	-0.03079	0.02	0
hrq1-	hrq1-	YNL232W	CSL4	csl4-ph	#NUM!	#NUM!	#NUM!	#NUM!	#NUM!	#NUM!	#NUM!	status=LK
hrq1-	hrq1-	YOR103C	OST2	ost2-ph	0.12319	0.092	0.30386	0.316	-0.18027	0.092	0.14571	status=JK
hrq1-	hrq1-	YDL208W	NHP2	nhp2-ph	1.09073	0.026	1.0285	0.023	0.06782	0.026	0
hrq1-	hrq1-	YDR302W	GPI11	gpi11-ph	#NUM!	#NUM!	#NUM!	#NUM!	#NUM!	#NUM!	#NUM!	status=LK
hrq1-	hrq1-	YDR434W	GPI17	gpi17-ph	1.12535	0.01	1.15084	0.022	-0.02509	0.01	3e-05	status=JK
hrq1-	hrq1-	YOL066C	RIB2	rib2-ph	0.95029	0.041	0.95858	0.023	-0.01051	0.041	2e-05
hrq1-	hrq1-	YNL189W	SRP1	srp1-ph	#NUM!	#NUM!	#NUM!	#NUM!	#NUM!	#NUM!	#NUM!	status=LK
hrq1-	hrq1-	YCR052W	RSC6	rsc6-ph	1.15575	0.038	1.12372	0.032	0.04037	0.038	1e-05
hrq1-	hrq1-	YGL245W	GUS1	gus1-ph	1.06671	0.005	1.05132	0.025	0.01185	0.005	1e-05	status=JK
hrq1-	hrq1-	YOR224C	RPB8	rpb8-ph	0.99029	0.049	1.01533	0.048	-0.03722	0.049	3e-05
hrq1-	hrq1-	YGL047W	ALG13	alg13-ph	1.02751	0.014	1.03747	0.005	-0.01006	0.014	6e-05	status=JK
hrq1-	hrq1-	YPL235W	RVB2	rvb2-ph	1.23429	0.032	1.1307	0.035	0.09927	0.032	0
hrq1-	hrq1-	YGR277C	CAB4	cab4-ph	1.1474	0.016	1.1133	0.013	0.03052	0.016	0
hrq1-	hrq1-	YIL083C	CAB2	yil083c-ph	1.08454	0.022	1.10514	0.027	-0.01302	0.022	0
hrq1-	hrq1-	YDR527W	RBA50	rba50-ph	0.93255	0.046	0.99094	0.04	-0.05742	0.046	3e-05
hrq1-	hrq1-	YPR055W	SEC8	sec8-9	1.0194	0.048	1.02161	0.038	-0.00626	0.048	3e-05
hrq1-	hrq1-	YDR246W	TRS23	trs23-ph	#NUM!	#NUM!	#NUM!	#NUM!	#NUM!	#NUM!	#NUM!	status=LK
hrq1-	hrq1-	YKR022C	NTR2	ykr022c-ph	0.53102	0	0.57641	0.011	-0.03986	0	0	status=JK
hrq1-	hrq1-	YPR085C	ASA1	ypr085c-ph	0.74956	0.021	0.79841	0.032	-0.04551	0.021	1e-05
hrq1-	hrq1-	YDR240C	SNU56	ydr240c-ph	#NUM!	#NUM!	#NUM!	#NUM!	#NUM!	#NUM!	#NUM!	status=LK
hrq1-	hrq1-	YGL130W	CEG1	ceg1-c354	0.16815	0.094	0.59175	0.261	-0.43092	0.093	0.08952	status=JK
hrq1-	hrq1-	YFL017C	GNA1	yfl017c-ph	1.0229	0.046	1.03129	0.009	-0.0061	0.046	2e-05
hrq1-	hrq1-	YDR236C	FMN1	ydr236c-ph	#NUM!	#NUM!	#NUM!	#NUM!	#NUM!	#NUM!	#NUM!	status=LK
hrq1-	hrq1-	YBR202W	MCM7	cdc47-ts	0.9646	0.046	0.95266	0.023	0.01235	0.046	3e-05
hrq1-	hrq1-	YJR076C	CDC11	cdc11-4	0.92416	0.05	0.87553	0.039	0.04627	0.05	4e-05
hrq1-	hrq1-	YHR065C	RRP3	yhr065c-ph	1.06346	0.022	1.04938	0.019	0.01421	0.022	0
hrq1-	hrq1-	YNL132W	KRE33	ynl132w-ph	1.02414	0.03	1.0179	0.02	0.00674	0.03	1e-05
hrq1-	hrq1-	YOL130W	ALR1	yol130w-ph	1.11332	0.017	1.11029	0.062	-0.01508	0.017	7e-05	status=JK
hrq1-	hrq1-	YKL019W	RAM2	ykl019w-ph	1.11769	0.058	1.11731	0.013	-0.00224	0.058	4e-05
hrq1-	hrq1-	YPR086W	SUA7	ypr086w-ph	0.14768	0.069	1.23102	0.105	-1.11992	0.069	0.06496	status=JK
hrq1-	hrq1-	YDL014W	NOP1	nop1-3	1.0786	0.013	1.07855	0.018	-0.00307	0.013	5e-05	status=JK
hrq1-	hrq1-	YGR140W	CBF2	cbf2-1	1.01068	0.015	1.04554	0.021	-0.03313	0.015	8e-05	status=JK
hrq1-	hrq1-	YFL039C	ACT1	act1-3	0.78541	0.034	0.50328	0.042	0.26514	0.034	2e-05
hrq1-	hrq1-	YOR336W	KRE5	kre5-ts2	0.93555	0.039	0.90189	0.066	0.01586	0.039	2e-05
hrq1-	hrq1-	YHR007C	ERG11	erg11-td	1.03784	0.066	1.07632	0.013	-0.03503	0.066	7e-05
hrq1-	hrq1-	YFL039C	ACT1	act1-133	0.96979	0.007	0.93636	0.005	0.03244	0.007	2e-05	status=JK
hrq1-	hrq1-	YPR176C	BET2	bet2-1	0.94765	0.011	1.02377	0.025	-0.07853	0.011	0
hrq1-	hrq1-	YOR074C	CDC21	cdc21-ts	1.0307	0.049	1.04311	0.012	-0.01068	0.049	3e-05
hrq1-	hrq1-	YOR257W	CDC31	cdc31-5	0.08538	0.061	0.54479	0.59	-0.40372	0.061	0.06806
hrq1-	hrq1-	YBR109C	CMD1	cmd1-1	0.99021	0.011	0.999	0.006	-0.00862	0.011	0
hrq1-	hrq1-	YPL209C	IPL1	ipl1-1	0.58156	0.015	0.53204	0.047	0.03494	0.015	0.00024	status=JK
hrq1-	hrq1-	YDL028C	MPS1	mps1-1	0.12612	0.043	0.46425	0.227	-0.32337	0.042	0.03583	status=JK
hrq1-	hrq1-	YDL028C	MPS1	mps1-3796	1.08256	0.021	1.06676	0.025	0.0116	0.021	0
hrq1-	hrq1-	YDL028C	MPS1	mps1-417	1.0562	0.052	1.08689	0.032	-0.03074	0.052	3e-05
hrq1-	hrq1-	YDL102W	POL3	cdc2-7	0.71807	0.009	0.42914	0.041	0.28646	0.009	5e-05	status=JK
hrq1-	hrq1-	YDL028C	MPS1	mps1-6	0	0	0	0	0	0	#NUM!	status=JK
hrq1-	hrq1-	YBR160W	CDC28	cdc28-13	1.06013	0.027	1.04009	0.024	0.0135	0.027	0
hrq1-	hrq1-	YML031W	NDC1	ndc1-4	0.76086	0.415	0.84909	0.48	-0.06412	0.415	0.03511
hrq1-	hrq1-	YDL126C	CDC48	cdc48-9	0.99625	0.041	0.99166	0.031	0.0045	0.041	2e-05
hrq1-	hrq1-	YDR364C	CDC40	cdc40-ts	#NUM!	#NUM!	#NUM!	#NUM!	#NUM!	#NUM!	#NUM!	status=LK
hrq1-	hrq1-	YIL048W	NEO1	neo1-2	0.81964	0.006	0.95348	0.007	-0.13128	0.006	2e-05	status=JK
hrq1-	hrq1-	YLL031C	GPI13	gpi13-5	1.07307	0.034	1.10485	0.032	-0.02782	0.034	1e-05
hrq1-	hrq1-	YLR026C	SED5	sed5-1	0.83209	0.049	0.68482	0.063	0.14919	0.049	6e-05
hrq1-	hrq1-	YOR149C	SMP3	smp3-2	1.08707	0.067	1.06375	0.05	0.01891	0.067	6e-05
hrq1-	hrq1-	YPL209C	IPL1	ipl1-2	1.0758	0.024	1.08506	0.002	-0.00963	0.024	0
hrq1-	hrq1-	YLR088W	GAA1	gaa1-ts	1.19022	0.002	1.06354	0.057	0.1379	0.002	0	status=JK
hrq1-	hrq1-	YDL126C	CDC48	cdc48-2	0.86039	0.021	0.80963	0.011	0.05135	0.021	0
hrq1-	hrq1-	YJL034W	KAR2	kar2-159	1.03804	0.033	1.08037	0.018	-0.0483	0.033	1e-05
hrq1-	hrq1-	YLR378C	SEC61	sec61-2	0.893	0.013	0.84292	0.024	0.05603	0.013	7e-05	status=JK
hrq1-	hrq1-	YFL039C	ACT1	act1-111	0.84189	0.053	0.88833	0.021	-0.05144	0.053	7e-05
hrq1-	hrq1-	YFL039C	ACT1	act1-119	1.05302	0.006	1.01366	0.026	0.04143	0.006	1e-05	status=JK
hrq1-	hrq1-	YFL039C	ACT1	act1-132	1.15893	0.024	1.11578	0.024	0.04808	0.024	0.00014	status=JK
hrq1-	hrq1-	YFL039C	ACT1	act1-122	1.03349	0.036	1.01109	0.021	0.02435	0.036	1e-05
hrq1-	hrq1-	YJR057W	CDC8	cdc8-2	0.48902	0.099	0.31816	0.022	0.16867	0.099	0.00218
hrq1-	hrq1-	YFL039C	ACT1	act1-155	1.04993	0.048	0.88052	0.038	0.15809	0.048	3e-05
hrq1-	hrq1-	YGR140W	CBF2	cbf2-2	1.05264	0.06	1.08817	0.044	-0.04538	0.06	5e-05
hrq1-	hrq1-	YML064C	TEM1	tem1-3	1.10236	0.036	1.1003	0.011	-0.00221	0.036	1e-05
hrq1-	hrq1-	YLR347C	KAP95	kap95-l63a	1.01379	0.022	0.98616	0.062	0.0099	0.022	0
hrq1-	hrq1-	YLR347C	KAP95	kap95-e126k	1.04196	0.019	1.04568	0.014	-0.00348	0.019	0
hrq1-	hrq1-	YOR122C	PFY1	pfy1-13	0.87757	0.027	0.85909	0.024	0.0192	0.027	1e-05
hrq1-	hrq1-	YAL034W-A	MTW1	mtw1-ts	1.12373	0.059	1.07416	0.006	0.04818	0.059	4e-05
hrq1-	hrq1-	YER013W	PRP22	prp22-1	#NUM!	#NUM!	#NUM!	#NUM!	#NUM!	#NUM!	#NUM!	status=LK
hrq1-	hrq1-	YBR102C	EXO84	exo84-102	0.88446	0.021	0.84628	0.04	0.04228	0.021	0.00019	status=JK
hrq1-	hrq1-	YGR113W	DAM1	dam1-1	0.77272	0.052	0.71838	0.128	0.07061	0.052	9e-05
hrq1-	hrq1-	YDR060W	MAK21	mak21-1	0.97633	0.044	0.94421	0.027	0.02992	0.044	3e-05
hrq1-	hrq1-	YLR293C	GSP1	gsp1-p162l	1.00697	0.042	0.99402	0.008	0.01632	0.042	2e-05
hrq1-	hrq1-	YOR259C	RPT4	rpt4-145	1.00765	0.031	1.01827	0.022	-0.01415	0.031	1e-05
hrq1-	hrq1-	YLR397C	AFG2	afg2-18	0.99466	0.049	1.0331	0.035	-0.0367	0.049	3e-05
hrq1-	hrq1-	YOR361C	PRT1	prt1-1	0.98826	0.027	0.98222	0.03	0.00434	0.027	1e-05
hrq1-	hrq1-	YPL228W	CET1	cet1-1	0.99072	0.064	1.07211	0.04	-0.07978	0.064	7e-05
hrq1-	hrq1-	YDR356W	SPC110	spc110-221	#NUM!	#NUM!	#NUM!	#NUM!	#NUM!	#NUM!	#NUM!	status=LK
hrq1-	hrq1-	YDR172W	SUP35	sup35-td	0.79364	0.029	0.57588	0.009	0.21963	0.029	0.00044	status=JK
hrq1-	hrq1-	YDR356W	SPC110	spc110-220	#NUM!	#NUM!	#NUM!	#NUM!	#NUM!	#NUM!	#NUM!	status=LK
hrq1-	hrq1-	YFL005W	SEC4	sec4-8	1.11983	0.031	1.11029	0.046	-0.00013	0.031	1e-05
hrq1-	hrq1-	YBR060C	ORC2	orc2-4	0.98607	0.011	0.87479	0.062	0.10565	0.011	4e-05	status=JK
hrq1-	hrq1-	YCL059C	KRR1	krr1-18	0.69976	0.025	0.43538	0.028	0.26095	0.025	0.00042	status=JK
hrq1-	hrq1-	YDL090C	RAM1	ram1-119	0.47803	0.554	0.97483	0.059	-0.5074	0.554	0.18299
hrq1-	hrq1-	YKL112W	ABF1	abf1-103	0	0	0.04549	0.059	-0.02705	0	#NUM!	status=JK
hrq1-	hrq1-	YGL207W	SPT16	spt16-ts	1.05823	0.036	1.05378	0.037	0.00467	0.036	1e-05
hrq1-	hrq1-	YNL102W	POL1	pol1-2	0.90826	0.128	0.97384	0.026	-0.06938	0.128	0.00076
hrq1-	hrq1-	YGL116W	CDC20	cdc20-3	1.04411	0.099	1.01623	0.005	0.02873	0.098	0.00023
hrq1-	hrq1-	YDL043C	PRP11	prp11-ts	1.00155	0.023	1.00704	0.045	-0.00534	0.023	0
hrq1-	hrq1-	YIL068C	SEC6	sec6-4	1.11378	0.033	1.08171	0.022	0.02974	0.033	1e-05
hrq1-	hrq1-	YKL203C	TOR2	tor2-21	1.13236	0.035	1.05055	0.042	0.08003	0.035	1e-05
hrq1-	hrq1-	YGL233W	SEC15	sec15-1	1.03979	0.07	1.07698	0.05	-0.03547	0.07	8e-05
hrq1-	hrq1-	YGR091W	PRP31	prp31-ts	1.12651	0.009	1.17087	0.018	-0.04265	0.009	2e-05	status=JK
hrq1-	hrq1-	YJL203W	PRP21	prp21-ts	1.12475	0.047	1.10681	0.041	0.01234	0.047	2e-05
hrq1-	hrq1-	YFR052W	RPN12	rpn12-1	0.7922	0.013	0.78873	0.007	0.00573	0.013	0
hrq1-	hrq1-	YDL102W	POL3	cdc2-1	1.03181	0.005	0.98221	0.032	0.04563	0.005	1e-05	status=JK
hrq1-	hrq1-	YAL041W	CDC24	cdc24-1	1.07136	0.041	1.06495	0.04	0.00576	0.041	2e-05
hrq1-	hrq1-	YER157W	COG3	cog3-1	0.91821	0.02	0.8805	0.031	0.03921	0.02	0
hrq1-	hrq1-	YDR182W	CDC1	cdc1-6	0.84431	0.029	0.78241	0.088	0.03894	0.029	1e-05
hrq1-	hrq1-	YFL009W	CDC4	cdc4-2	0.0003	0	0	0	0.0003	0	0.21176
hrq1-	hrq1-	YNL258C	DSL1	dsl1-dc30	#NUM!	#NUM!	#NUM!	#NUM!	#NUM!	#NUM!	#NUM!	status=LK
hrq1-	hrq1-	YGL075C	MPS2	mps2-1	0.06363	0.056	0.12126	0.056	-0.0795	0.055	0.18572	status=JK
hrq1-	hrq1-	YGL075C	MPS2	mps2-2	0.27472	0.175	0.67768	0.181	-0.41172	0.175	0.11297	status=JK
hrq1-	hrq1-	YGR103W	NOP7	nop7-1	0.95576	0.032	0.93285	0.028	0.03015	0.032	1e-05
hrq1-	hrq1-	YER125W	RSP5	rsp5-sm1	0.94858	0.011	0.75253	0.066	0.20004	0.011	5e-05	status=JK
hrq1-	hrq1-	YNR035C	ARC35	arc35-6	1.01136	0.025	0.92458	0.04	0.08013	0.025	0
hrq1-	hrq1-	YGR091W	PRP31	prp31-1	1.0596	0.042	1.06312	0.023	-0.00026	0.042	2e-05
hrq1-	hrq1-	YER018C	SPC25	spc25-1	#NUM!	#NUM!	#NUM!	#NUM!	#NUM!	#NUM!	#NUM!	status=LK
hrq1-	hrq1-	YGR156W	PTI1	pti1-ts7	1.05339	0.023	1.0862	0.021	-0.03031	0.023	0
hrq1-	hrq1-	YGR246C	BRF1	brf1-w107r	0.51614	0.415	0.55123	0.372	0.01858	0.415	0.08884
hrq1-	hrq1-	YML046W	PRP39	prp39-1	1.10307	0.025	1.12199	0.025	-0.02402	0.025	0
hrq1-	hrq1-	YJL039C	NUP192	nup192-15	0.66964	0.068	0.59733	0.026	0.07157	0.068	0.00029
hrq1-	hrq1-	YLR163C	MAS1	mas1-1	1.06694	0.037	1.01554	0.034	0.05742	0.037	1e-05
hrq1-	hrq1-	YJL104W	PAM16	pam16-3	0.91561	0.131	1.0092	0.058	-0.08979	0.131	0.0008
hrq1-	hrq1-	YBL097W	BRN1	brn1-9	0.93234	0.024	0.77962	0.023	0.15506	0.024	0
hrq1-	hrq1-	YBR198C	TAF5	taf5-15	0.80253	0.043	0.81038	0.044	-0.00014	0.043	4e-05
hrq1-	hrq1-	YDR145W	TAF12	taf12-9	1.0957	0.041	1.075	0.023	0.01608	0.041	1e-05
hrq1-	hrq1-	YLR208W	SEC13	sec13-1	0.89696	0.059	0.80496	0.072	0.08345	0.059	8e-05
hrq1-	hrq1-	YMR079W	SEC14	sec14-3	1.07001	0.041	1.12635	0.03	-0.05572	0.041	2e-05
hrq1-	hrq1-	YOR341W	RPA190	rpa190-1	0.94175	0.058	0.87342	0.047	0.05961	0.058	6e-05
hrq1-	hrq1-	YEL019C	MMS21	mms21-1	#NUM!	#NUM!	#NUM!	#NUM!	#NUM!	#NUM!	#NUM!	status=LK
hrq1-	hrq1-	YBL105C	PKC1	pkc1-ts	1.02282	0.052	1.03203	0.01	-0.0116	0.052	4e-05
hrq1-	hrq1-	YBR080C	SEC18	sec18-1	1.04921	0.034	1.03659	0.005	0.01335	0.034	1e-05
hrq1-	hrq1-	YBL105C	PKC1	pkc1-3	1.0194	0.043	1.03049	0.011	-0.01466	0.042	2e-05
hrq1-	hrq1-	YDR498C	SEC20	sec20-1	0.93879	0.008	0.92712	0.026	0.0099	0.008	3e-05	status=JK
hrq1-	hrq1-	YLR045C	STU2	stu2-13	1.10684	0.046	1.10521	0.027	-0.00131	0.046	2e-05
hrq1-	hrq1-	YOR204W	DED1	ded1-199	1.06482	0.064	1.06622	0.025	0.00254	0.064	6e-05
hrq1-	hrq1-	YNL216W	RAP1	rap1-1	#NUM!	#NUM!	#NUM!	#NUM!	#NUM!	#NUM!	#NUM!	status=LK
hrq1-	hrq1-	YOR244W	ESA1	esa1-l254p	1.09563	0.043	1.08272	0.024	0.00875	0.043	2e-05
hrq1-	hrq1-	YPL020C	ULP1	ulp1-333	0.97757	0.061	1.06549	0.044	-0.08394	0.061	7e-05
hrq1-	hrq1-	YBR155W	CNS1	cns1-1	0.472	0.053	0.49397	0.1	-0.05159	0.053	0.00039
hrq1-	hrq1-	YGR009C	SEC9	sec9-4	0.1301	0.08	0.41109	0.314	-0.25972	0.08	0.10559	status=JK
hrq1-	hrq1-	YOR329C	SCD5	scd5-pp1d2	0	0	0	0	0	0	#NUM!
hrq1-	hrq1-	YKL193C	SDS22	sds22-6	0.97732	0.017	0.99927	0.03	-0.01659	0.017	0.0001	status=JK
hrq1-	hrq1-	YDR062W	LCB2	lcb2-2	0.6893	0.066	0.6306	0.085	0.04491	0.066	0.00024
hrq1-	hrq1-	YDR361C	BCP1	bcp1-ts	#NUM!	#NUM!	#NUM!	#NUM!	#NUM!	#NUM!	#NUM!	status=LK
hrq1-	hrq1-	YDR002W	YRB1	yrb1-51	1.11335	0.035	1.15278	0.006	-0.04219	0.035	1e-05
hrq1-	hrq1-	YDR062W	LCB2	lcb2-1	0.82335	0.037	0.65916	0.026	0.16899	0.037	2e-05
hrq1-	hrq1-	YER171W	RAD3	rad3-ts14	0.85324	0.022	0.67076	0.009	0.18131	0.022	0.00023	status=JK
hrq1-	hrq1-	YEL055C	POL5	pol5-2	#NUM!	#NUM!	#NUM!	#NUM!	#NUM!	#NUM!	#NUM!	status=LK
hrq1-	hrq1-	YKR086W	PRP16	prp16-2	0.99894	0.043	1.05142	0.045	-0.04793	0.043	2e-05
hrq1-	hrq1-	YNR026C	SEC12	sec12-4	1.10984	0.038	1.05213	0.023	0.05753	0.038	1e-05
hrq1-	hrq1-	YMR296C	LCB1	lcb1-4	0.87321	0.117	0.86681	0.211	-0.00427	0.117	0.00065
hrq1-	hrq1-	YGL120C	PRP43	prp43-ts2	0.94505	0.039	0.87158	0.078	0.06094	0.039	2e-05
hrq1-	hrq1-	YJL081C	ARP4	arp4-g161d	0.73354	0.061	0.59885	0.057	0.14306	0.061	0.00015
hrq1-	hrq1-	YJL125C	GCD14	gcd14-4	1.03074	0.039	1.02229	0.031	0.00478	0.039	1e-05
hrq1-	hrq1-	YKL173W	SNU114	snu114-40	1.12531	0.034	1.04529	0.019	0.07345	0.034	1e-05
hrq1-	hrq1-	YNL061W	NOP2	nop2-6	0.92028	0.019	0.94034	0.005	-0.01994	0.019	0
hrq1-	hrq1-	YNL061W	NOP2	nop2-9	0.43928	0.062	0.28863	0.041	0.14519	0.062	0.00078
hrq1-	hrq1-	YMR197C	VTI1	vti1-2	1.05996	0.041	1.02097	0.016	0.03818	0.041	2e-05
hrq1-	hrq1-	YMR197C	VTI1	vti1-11	0.83933	0.094	0.76506	0.019	0.084	0.094	0.00039
hrq1-	hrq1-	YIL118W	RHO3	rho3-1	1.01804	0.05	1.05152	0.013	-0.03567	0.05	3e-05
hrq1-	hrq1-	YMR239C	RNT1	rnt1-ts	1.1298	0.045	1.07819	0.036	0.05514	0.045	2e-05
hrq1-	hrq1-	YOR020C	HSP10	hsp10-ts	0.8454	0.032	0.84465	0.048	0.0049	0.032	1e-05
hrq1-	hrq1-	YMR308C	PSE1	pse1-41	0.7227	0.52	0.74284	0.24	-0.06118	0.52	0.06908
hrq1-	hrq1-	YOR294W	RRS1	rrs1-124	0.91562	0.083	0.93818	0.127	-0.05308	0.083	0.00021
hrq1-	hrq1-	YPL010W	RET3	ret3-1	1.09131	0.072	1.08085	0.037	0.01161	0.072	8e-05
hrq1-	hrq1-	YPL255W	BBP1	bbp1-1	0.88488	0.187	1.06796	0.085	-0.20616	0.186	0.00249
hrq1-	hrq1-	YOR151C	RPB2	rpb2-6	0.88229	0.045	0.86179	0.052	0.03674	0.045	4e-05
hrq1-	hrq1-	YJR046W	TAH11	tah11-ts	0.99091	0.007	0.91284	0.027	0.07838	0.007	2e-05	status=JK
hrq1-	hrq1-	YML105C	SEC65	sec65-1	0.88787	0.201	0.93719	0.03	-0.05513	0.201	0.00306
hrq1-	hrq1-	YDL087C	LUC7	luc7-1	1.07858	0.027	1.11344	0.05	-0.03598	0.027	0
hrq1-	hrq1-	YDR238C	SEC26	sec26-11d26	#NUM!	#NUM!	#NUM!	#NUM!	#NUM!	#NUM!	#NUM!	status=LK
hrq1-	hrq1-	YHR069C	RRP4	rrp4-1	0.99849	0.01	1.11829	0.04	-0.12836	0.01	3e-05	status=JK
hrq1-	hrq1-	YLR440C	SEC39	sec39-2	1.2263	0.024	1.20264	0.088	0.04272	0.024	0.00013	status=JK
hrq1-	hrq1-	YDR021W	FAL1	fal1-1	0.90989	0.077	0.62591	0.276	0.23021	0.077	0.00017
hrq1-	hrq1-	YDR292C	SRP101	srp101-47	#NUM!	#NUM!	#NUM!	#NUM!	#NUM!	#NUM!	#NUM!	status=LK
hrq1-	hrq1-	YOR174W	MED4	med4-6	0.88916	0.034	0.84528	0.038	0.03832	0.034	2e-05
hrq1-	hrq1-	YNL118C	DCP2	dcp2-7	1.13483	0.012	1.08471	0.007	0.04646	0.012	4e-05	status=JK
hrq1-	hrq1-	YBR193C	MED8	med8-39	1.08519	0.022	1.08272	0.027	-0.00293	0.022	0
hrq1-	hrq1-	YDR394W	RPT3	rpt3-1	1.08069	0.024	1.07633	0.033	0.00067	0.024	0
hrq1-	hrq1-	YER006W	NUG1	nug1-2	#NUM!	#NUM!	#NUM!	#NUM!	#NUM!	#NUM!	#NUM!	status=LK
hrq1-	hrq1-	YJR006W	POL31	hys2-ts	0.9712	0.049	1.05825	0.036	-0.08326	0.049	3e-05
hrq1-	hrq1-	YNL138W	SRV2	srv2-2	1.05579	0.031	0.90744	0.084	0.12656	0.031	1e-05
hrq1-	hrq1-	YDL014W	NOP1	nop1-2	0.09956	0.051	0.09161	0.054	-0.00233	0.051	0.07638	status=JK
hrq1-	hrq1-	YCR002C	CDC10	cdc10-4	1.06732	0.034	1.02655	0.006	0.04287	0.034	1e-05
hrq1-	hrq1-	YEL026W	SNU13	snu13-l67w	#NUM!	#NUM!	#NUM!	#NUM!	#NUM!	#NUM!	#NUM!	status=LK
hrq1-	hrq1-	YER148W	SPT15	spt15-i143n	0.92798	0.062	0.89143	0.005	0.03679	0.062	8e-05
hrq1-	hrq1-	YFL034C-B	MOB2	mob2-24	0.39669	0.134	0.50339	0.03	-0.11064	0.134	0.00969
hrq1-	hrq1-	YPL169C	MEX67	mex67-ts5	1.05597	0.063	1.02001	0.017	0.03023	0.063	6e-05
hrq1-	hrq1-	YJR076C	CDC11	cdc11-2	1.0592	0.02	1.07111	0.014	-0.00729	0.02	0
hrq1-	hrq1-	YBL034C	STU1	stu1-12	1.01181	0.008	0.97314	0.016	0.0412	0.008	2e-05	status=JK
hrq1-	hrq1-	YDL126C	CDC48	cdc48-1	0.58099	0.03	0.23782	0.051	0.34449	0.03	4e-05
hrq1-	hrq1-	YNR043W	MVD1	mvd1-1296	0	0	0	0	0	0	#NUM!
hrq1-	hrq1-	YOR057W	SGT1	sgt1-3	1.12718	0.033	1.08577	0.047	0.03297	0.033	1e-05
hrq1-	hrq1-	YOR116C	RPO31	rpo31-698	0.96726	0.031	0.98809	0.016	-0.01797	0.031	1e-05
hrq1-	hrq1-	YKL112W	ABF1	abf1-101	0.96405	0.061	0.94032	0.022	0.02068	0.061	7e-05
hrq1-	hrq1-	YLR298C	YHC1	yhc1-8	1.06897	0.066	1.02363	0.069	0.03368	0.066	7e-05
hrq1-	hrq1-	YDR141C	DOP1	dop1-1	1.13114	0.032	1.21663	0.051	-0.0896	0.032	1e-05
hrq1-	hrq1-	YKR037C	SPC34	spc34-7	0.99016	0.073	0.91198	0.026	0.07614	0.073	0.00011
hrq1-	hrq1-	YDL103C	QRI1	qri1-ts6	1.02537	0.051	1.04858	0.029	-0.02514	0.051	3e-05
hrq1-	hrq1-	YDL029W	ARP2	arp2-14	1.10287	0.01	1.06692	0.055	0.03732	0.01	3e-05	status=JK
hrq1-	hrq1-	YBR087W	RFC5	rfc5-1	1.1499	0.006	1.1282	0.033	0.01244	0.006	1e-05	status=JK
hrq1-	hrq1-	YDR196C	CAB5	cab5-1	#NUM!	#NUM!	#NUM!	#NUM!	#NUM!	#NUM!	#NUM!	status=LK
hrq1-	hrq1-	YJL097W	PHS1	phs1-1	0.98681	0.188	1.00441	0.044	-0.03098	0.188	0.00184
hrq1-	hrq1-	YCR002C	CDC10	cdc10-5	1.16537	0.036	1.21669	0.054	-0.06493	0.036	1e-05
hrq1-	hrq1-	YGL048C	RPT6	rpt6-20	0.94985	0.037	0.92008	0.013	0.03045	0.037	2e-05
hrq1-	hrq1-	YLR071C	RGR1	rgr1-100	0.63356	0.049	0.6005	0.05	0.04856	0.049	0.00013
hrq1-	hrq1-	YOR181W	LAS17	las17-1	0.98788	0.036	0.50222	0.046	0.48311	0.036	1e-05
hrq1-	hrq1-	YDR054C	CDC34	cdc34-1	1.08122	0.037	1.07365	0.025	0.00644	0.037	1e-05
hrq1-	hrq1-	YOR074C	CDC21	cdc21-1	0.25154	0.012	0.40491	0.071	-0.15257	0.012	3e-05
hrq1-	hrq1-	YPR033C	HTS1	hts1-1	1.08817	0.009	1.04812	0.014	0.03742	0.009	2e-05	status=JK
hrq1-	hrq1-	YLR321C	SFH1	sfh1-1	0.6548	0.049	0.50873	0.056	0.13129	0.049	0.00012
hrq1-	hrq1-	YGR119C	NUP57	nup57-e17	0.58136	0.062	0.71196	0.006	-0.1291	0.062	0.00033
hrq1-	hrq1-	YDL132W	CDC53	cdc53-1	0.76986	0.053	0.36048	0.111	0.4329	0.053	9e-05
hrq1-	hrq1-	YGR172C	YIP1	yip1-4	0.93726	0.037	0.95319	0.033	-0.01666	0.037	2e-05
hrq1-	hrq1-	YGR172C	YIP1	yip1-40	1.12265	0.051	1.13752	0.064	-0.00811	0.051	3e-05
hrq1-	hrq1-	YMR076C	PDS5	pds5-1	1.04378	0.027	0.95301	0.003	0.08915	0.027	0
hrq1-	hrq1-	YAL003W	EFB1	efb1-4	0.73773	0.341	1.42669	0.056	-0.72023	0.34	0.02269
hrq1-	hrq1-	YDR050C	TPI1	tpi1-1670	1.15372	0.052	1.12966	0.04	0.02026	0.052	2e-05
hrq1-	hrq1-	YBR079C	RPG1	rpg1-1	1.16597	0.02	1.19088	0.016	-0.03055	0.02	0
hrq1-	hrq1-	YER038C	KRE29	kre29-ts2	#NUM!	#NUM!	#NUM!	#NUM!	#NUM!	#NUM!	#NUM!	status=LK
hrq1-	hrq1-	BLANK	BLANK		0	0	0	0	#NUM!	#NUM!	#NUM!

## Sheet: MB_dm_hrq1 _03_TSv6_Y15071.dat
Row	Column	Raw colony size	Plate id / file name	Query	Array	Normalized colony size	Score	Additional information
1	3	2897	MB_dm_hrq1-_03_TSv6_Y15071.dat	hrq1-	YMR271C	1.05615	0.04513
1	4	3269	MB_dm_hrq1-_03_TSv6_Y15071.dat	hrq1-	YMR271C	1.19091	0.17974
1	5	3589	MB_dm_hrq1-_03_TSv6_Y15071.dat	hrq1-	YMR271C	1.23673	0.22551
1	6	3393	MB_dm_hrq1-_03_TSv6_Y15071.dat	hrq1-	YMR271C	1.13069	0.11959
1	7	3462	MB_dm_hrq1-_03_TSv6_Y15071.dat	hrq1-	YMR271C	1.13611	0.125
1	8	3599	MB_dm_hrq1-_03_TSv6_Y15071.dat	hrq1-	YMR271C	1.15467	0.14354
1	9	3508	MB_dm_hrq1-_03_TSv6_Y15071.dat	hrq1-	YMR271C	1.07298	0.06194
1	10	3566	MB_dm_hrq1-_03_TSv6_Y15071.dat	hrq1-	YMR271C	1.04641	0.0354
1	11	3417	MB_dm_hrq1-_03_TSv6_Y15071.dat	hrq1-	YMR271C	0.97393	-0.037
1	12	3655	MB_dm_hrq1-_03_TSv6_Y15071.dat	hrq1-	YMR271C	1.0492	0.03819
1	13	3162	MB_dm_hrq1-_03_TSv6_Y15071.dat	hrq1-	YMR271C	0.93374	-0.07715
1	14	3418	MB_dm_hrq1-_03_TSv6_Y15071.dat	hrq1-	YMR271C	1.03433	0.02333
1	15	3315	MB_dm_hrq1-_03_TSv6_Y15071.dat	hrq1-	YMR271C	1.00528	-0.00568
1	16	3202	MB_dm_hrq1-_03_TSv6_Y15071.dat	hrq1-	YMR271C	0.99564	-0.01531
1	17	3667	MB_dm_hrq1-_03_TSv6_Y15071.dat	hrq1-	YMR271C	1.17732	0.16617
1	18	3135	MB_dm_hrq1-_03_TSv6_Y15071.dat	hrq1-	YMR271C	1.02013	0.00915
1	19	3322	MB_dm_hrq1-_03_TSv6_Y15071.dat	hrq1-	YMR271C	1.07982	0.06877
1	20	3385	MB_dm_hrq1-_03_TSv6_Y15071.dat	hrq1-	YMR271C	1.11258	0.1015
1	21	2474	MB_dm_hrq1-_03_TSv6_Y15071.dat	hrq1-	YMR271C	#NUM!	#NUM!	status=JK
1	22	2106	MB_dm_hrq1-_03_TSv6_Y15071.dat	hrq1-	YMR271C	0.71552	-0.29512
1	23	3227	MB_dm_hrq1-_03_TSv6_Y15071.dat	hrq1-	YMR271C	1.08955	0.07849
1	24	3220	MB_dm_hrq1-_03_TSv6_Y15071.dat	hrq1-	YMR271C	1.09893	0.08786
1	25	3182	MB_dm_hrq1-_03_TSv6_Y15071.dat	hrq1-	YMR271C	1.10377	0.09269
1	26	3050	MB_dm_hrq1-_03_TSv6_Y15071.dat	hrq1-	YMR271C	1.04513	0.03412
1	27	2822	MB_dm_hrq1-_03_TSv6_Y15071.dat	hrq1-	YMR271C	0.93515	-0.07573
1	28	2829	MB_dm_hrq1-_03_TSv6_Y15071.dat	hrq1-	YMR271C	0.9072	-0.10366
1	29	3085	MB_dm_hrq1-_03_TSv6_Y15071.dat	hrq1-	YMR271C	0.95961	-0.05131
1	30	3206	MB_dm_hrq1-_03_TSv6_Y15071.dat	hrq1-	YMR271C	0.97512	-0.03581
1	31	2965	MB_dm_hrq1-_03_TSv6_Y15071.dat	hrq1-	YMR271C	0.90033	-0.11052
1	32	3113	MB_dm_hrq1-_03_TSv6_Y15071.dat	hrq1-	YMR271C	0.9566	-0.05431
1	33	2999	MB_dm_hrq1-_03_TSv6_Y15071.dat	hrq1-	YMR271C	0.93797	-0.07292
1	34	2973	MB_dm_hrq1-_03_TSv6_Y15071.dat	hrq1-	YMR271C	0.9454	-0.0655
1	35	2871	MB_dm_hrq1-_03_TSv6_Y15071.dat	hrq1-	YMR271C	0.91706	-0.09381
1	36	3151	MB_dm_hrq1-_03_TSv6_Y15071.dat	hrq1-	YMR271C	1.0118	0.00083
1	37	2867	MB_dm_hrq1-_03_TSv6_Y15071.dat	hrq1-	YMR271C	0.92164	-0.08924
1	38	2799	MB_dm_hrq1-_03_TSv6_Y15071.dat	hrq1-	YMR271C	0.89228	-0.11856
1	39	2633	MB_dm_hrq1-_03_TSv6_Y15071.dat	hrq1-	YMR271C	0.82964	-0.18113
1	40	2906	MB_dm_hrq1-_03_TSv6_Y15071.dat	hrq1-	YMR271C	0.93124	-0.07965
1	41	3194	MB_dm_hrq1-_03_TSv6_Y15071.dat	hrq1-	YMR271C	1.06159	0.05057
1	42	2884	MB_dm_hrq1-_03_TSv6_Y15071.dat	hrq1-	YMR271C	1.00158	-0.00938
1	43	2581	MB_dm_hrq1-_03_TSv6_Y15071.dat	hrq1-	YMR271C	0.9191	-0.09177
1	44	2908	MB_dm_hrq1-_03_TSv6_Y15071.dat	hrq1-	YMR271C	1.03416	0.02316
1	45	2666	MB_dm_hrq1-_03_TSv6_Y15071.dat	hrq1-	YMR271C	0.92618	-0.0847
1	46	1839	MB_dm_hrq1-_03_TSv6_Y15071.dat	hrq1-	YMR271C	#NUM!	#NUM!	status=JK
1	47	3105	MB_dm_hrq1-_03_TSv6_Y15071.dat	hrq1-	YMR271C	0.93295	-0.07794
1	48	4032	MB_dm_hrq1-_03_TSv6_Y15071.dat	hrq1-	YMR271C	1.10002	0.08896
2	1	2404	MB_dm_hrq1-_03_TSv6_Y15071.dat	hrq1-	YMR271C	1.00495	-0.00601
2	2	1583	MB_dm_hrq1-_03_TSv6_Y15071.dat	hrq1-	YMR271C	0.70776	-0.30287
2	3	1826	MB_dm_hrq1-_03_TSv6_Y15071.dat	hrq1-	YMR271C	0.86647	-0.14434
2	4	2182	MB_dm_hrq1-_03_TSv6_Y15071.dat	hrq1-	YMR271C	1.04402	0.03301
2	5	1809	MB_dm_hrq1-_03_TSv6_Y15071.dat	hrq1-	YMR271C	0.82584	-0.18493
2	6	2183	MB_dm_hrq1-_03_TSv6_Y15071.dat	hrq1-	YMR271C	0.97072	-0.0402
2	7	2299	MB_dm_hrq1-_03_TSv6_Y15071.dat	hrq1-	YMR271C	1.01262	0.00165
2	8	2334	MB_dm_hrq1-_03_TSv6_Y15071.dat	hrq1-	YMR271C	1.00928	-0.00169
2	9	2209	MB_dm_hrq1-_03_TSv6_Y15071.dat	hrq1-	YMR271C	0.91354	-0.09732
2	10	2454	MB_dm_hrq1-_03_TSv6_Y15071.dat	hrq1-	YMR271C	0.97562	-0.03531
2	11	2455	MB_dm_hrq1-_03_TSv6_Y15071.dat	hrq1-	YMR271C	0.94813	-0.06277
2	12	2561	MB_dm_hrq1-_03_TSv6_Y15071.dat	hrq1-	YMR271C	0.99477	-0.01618
2	13	2314	MB_dm_hrq1-_03_TSv6_Y15071.dat	hrq1-	YMR271C	0.92272	-0.08815
2	14	2419	MB_dm_hrq1-_03_TSv6_Y15071.dat	hrq1-	YMR271C	0.98449	-0.02645
2	15	2258	MB_dm_hrq1-_03_TSv6_Y15071.dat	hrq1-	YMR271C	#NUM!	#NUM!	status=JK
2	16	2411	MB_dm_hrq1-_03_TSv6_Y15071.dat	hrq1-	YMR271C	1.0004	-0.01056
2	17	2284	MB_dm_hrq1-_03_TSv6_Y15071.dat	hrq1-	YMR271C	0.97479	-0.03614
2	18	2469	MB_dm_hrq1-_03_TSv6_Y15071.dat	hrq1-	YMR271C	1.06422	0.05319
2	19	2326	MB_dm_hrq1-_03_TSv6_Y15071.dat	hrq1-	YMR271C	0.99825	-0.01271
2	20	2462	MB_dm_hrq1-_03_TSv6_Y15071.dat	hrq1-	YMR271C	1.06509	0.05406
2	21	1494	MB_dm_hrq1-_03_TSv6_Y15071.dat	hrq1-	YMR271C	0.65967	-0.35091
2	22	1524	MB_dm_hrq1-_03_TSv6_Y15071.dat	hrq1-	YMR271C	0.6783	-0.33231
2	23	2487	MB_dm_hrq1-_03_TSv6_Y15071.dat	hrq1-	YMR271C	1.10102	0.08995
2	24	2493	MB_dm_hrq1-_03_TSv6_Y15071.dat	hrq1-	YMR271C	1.11728	0.10619
2	25	2373	MB_dm_hrq1-_03_TSv6_Y15071.dat	hrq1-	YMR271C	1.08212	0.07107
2	26	2418	MB_dm_hrq1-_03_TSv6_Y15071.dat	hrq1-	YMR271C	1.09031	0.07925
2	27	2512	MB_dm_hrq1-_03_TSv6_Y15071.dat	hrq1-	YMR271C	#NUM!	#NUM!	status=JK
2	28	2241	MB_dm_hrq1-_03_TSv6_Y15071.dat	hrq1-	YMR271C	0.94798	-0.06292
2	29	2514	MB_dm_hrq1-_03_TSv6_Y15071.dat	hrq1-	YMR271C	#NUM!	#NUM!	status=JK
2	30	2404	MB_dm_hrq1-_03_TSv6_Y15071.dat	hrq1-	YMR271C	0.96633	-0.04459
2	31	2166	MB_dm_hrq1-_03_TSv6_Y15071.dat	hrq1-	YMR271C	0.86948	-0.14134
2	32	2593	MB_dm_hrq1-_03_TSv6_Y15071.dat	hrq1-	YMR271C	1.05317	0.04215
2	33	2515	MB_dm_hrq1-_03_TSv6_Y15071.dat	hrq1-	YMR271C	1.03924	0.02824
2	34	2688	MB_dm_hrq1-_03_TSv6_Y15071.dat	hrq1-	YMR271C	1.12957	0.11847
2	35	2602	MB_dm_hrq1-_03_TSv6_Y15071.dat	hrq1-	YMR271C	1.09895	0.08788
2	36	2607	MB_dm_hrq1-_03_TSv6_Y15071.dat	hrq1-	YMR271C	1.10663	0.09555
2	37	2522	MB_dm_hrq1-_03_TSv6_Y15071.dat	hrq1-	YMR271C	1.07121	0.06017
2	38	2587	MB_dm_hrq1-_03_TSv6_Y15071.dat	hrq1-	YMR271C	1.08888	0.07783
2	39	2367	MB_dm_hrq1-_03_TSv6_Y15071.dat	hrq1-	YMR271C	0.98406	-0.02688
2	40	2167	MB_dm_hrq1-_03_TSv6_Y15071.dat	hrq1-	YMR271C	0.91498	-0.09588
2	41	2711	MB_dm_hrq1-_03_TSv6_Y15071.dat	hrq1-	YMR271C	1.18598	0.17482
2	42	2477	MB_dm_hrq1-_03_TSv6_Y15071.dat	hrq1-	YMR271C	1.13092	0.11982
2	43	2489	MB_dm_hrq1-_03_TSv6_Y15071.dat	hrq1-	YMR271C	1.16448	0.15334
2	44	2535	MB_dm_hrq1-_03_TSv6_Y15071.dat	hrq1-	YMR271C	1.1811	0.16994
2	45	2141	MB_dm_hrq1-_03_TSv6_Y15071.dat	hrq1-	YMR271C	0.97214	-0.03878
2	46	2106	MB_dm_hrq1-_03_TSv6_Y15071.dat	hrq1-	YMR271C	0.90501	-0.10584
2	47	2352	MB_dm_hrq1-_03_TSv6_Y15071.dat	hrq1-	YMR271C	0.92008	-0.09079
2	48	2883	MB_dm_hrq1-_03_TSv6_Y15071.dat	hrq1-	YMR271C	1.02216	0.01118
3	1	2489	MB_dm_hrq1-_03_TSv6_Y15071.dat	hrq1-	YMR271C	1.02376	0.01277
3	2	2477	MB_dm_hrq1-_03_TSv6_Y15071.dat	hrq1-	YMR271C	1.09727	0.08621
3	3	1862	MB_dm_hrq1-_03_TSv6_Y15071.dat	hrq1-	YBL040C	0.88323	-0.13531
3	4	2200	MB_dm_hrq1-_03_TSv6_Y15071.dat	hrq1-	YBL040C	1.06204	0.0433
3	5	449	MB_dm_hrq1-_03_TSv6_Y15071.dat	hrq1-	YLR298C	0.2087	-0.00711
3	6	387	MB_dm_hrq1-_03_TSv6_Y15071.dat	hrq1-	YLR298C	0.17658	-0.03919
3	7	2197	MB_dm_hrq1-_03_TSv6_Y15071.dat	hrq1-	YGL065C	0.99961	0.01611
3	8	2291	MB_dm_hrq1-_03_TSv6_Y15071.dat	hrq1-	YGL065C	1.02821	0.04467
3	9	1324	MB_dm_hrq1-_03_TSv6_Y15071.dat	hrq1-	YDR310C	#NUM!	#NUM!	status=LK
3	10	1510	MB_dm_hrq1-_03_TSv6_Y15071.dat	hrq1-	YDR310C	#NUM!	#NUM!	status=LK
3	11	0	MB_dm_hrq1-_03_TSv6_Y15071.dat	hrq1-	YER168C	0	0
3	12	0	MB_dm_hrq1-_03_TSv6_Y15071.dat	hrq1-	YER168C	0	0
3	13	2470	MB_dm_hrq1-_03_TSv6_Y15071.dat	hrq1-	YML128C	1.02448	0.06814
3	14	2375	MB_dm_hrq1-_03_TSv6_Y15071.dat	hrq1-	YML128C	1.0011	0.04479
3	15	2328	MB_dm_hrq1-_03_TSv6_Y15071.dat	hrq1-	YER023W	#NUM!	#NUM!	status=LK
3	16	2301	MB_dm_hrq1-_03_TSv6_Y15071.dat	hrq1-	YER023W	#NUM!	#NUM!	status=LK
3	17	2283	MB_dm_hrq1-_03_TSv6_Y15071.dat	hrq1-	YLR008C	0.99671	-0.03905
3	18	2287	MB_dm_hrq1-_03_TSv6_Y15071.dat	hrq1-	YLR008C	1.00459	-0.03118
3	19	2470	MB_dm_hrq1-_03_TSv6_Y15071.dat	hrq1-	YGR113W	1.07624	-0.01145
3	20	2623	MB_dm_hrq1-_03_TSv6_Y15071.dat	hrq1-	YGR113W	#NUM!	#NUM!	status=JK
3	21	2061	MB_dm_hrq1-_03_TSv6_Y15071.dat	hrq1-	YDR437W	0.91721	-0.0376
3	22	2144	MB_dm_hrq1-_03_TSv6_Y15071.dat	hrq1-	YDR437W	0.95986	0.00501
3	23	2134	MB_dm_hrq1-_03_TSv6_Y15071.dat	hrq1-	YKL210W	0.95097	0.01196
3	24	2174	MB_dm_hrq1-_03_TSv6_Y15071.dat	hrq1-	YKL210W	0.98182	0.04277
3	25	1932	MB_dm_hrq1-_03_TSv6_Y15071.dat	hrq1-	YDL207W	0.88871	-0.0896
3	26	2122	MB_dm_hrq1-_03_TSv6_Y15071.dat	hrq1-	YDL207W	0.9663	-0.01209
3	27	2379	MB_dm_hrq1-_03_TSv6_Y15071.dat	hrq1-	YDL017W	1.05085	0.03379
3	28	2433	MB_dm_hrq1-_03_TSv6_Y15071.dat	hrq1-	YDL017W	1.04273	0.02567
3	29	2328	MB_dm_hrq1-_03_TSv6_Y15071.dat	hrq1-	YGR047C	0.9702	-0.02548
3	30	2423	MB_dm_hrq1-_03_TSv6_Y15071.dat	hrq1-	YGR047C	0.98964	-0.00606
3	31	2559	MB_dm_hrq1-_03_TSv6_Y15071.dat	hrq1-	YBR196C	1.04427	-0.03472
3	32	2680	MB_dm_hrq1-_03_TSv6_Y15071.dat	hrq1-	YBR196C	1.10658	0.02753
3	33	2883	MB_dm_hrq1-_03_TSv6_Y15071.dat	hrq1-	YPL255W	#NUM!	#NUM!	status=JK
3	34	901	MB_dm_hrq1-_03_TSv6_Y15071.dat	hrq1-	YPL255W	0.38505	0.02683
3	35	2120	MB_dm_hrq1-_03_TSv6_Y15071.dat	hrq1-	YJR076C	0.91114	0.14089
3	36	2393	MB_dm_hrq1-_03_TSv6_Y15071.dat	hrq1-	YJR076C	1.03344	0.26306
3	37	1818	MB_dm_hrq1-_03_TSv6_Y15071.dat	hrq1-	YNL163C	#NUM!	#NUM!	status=LK
3	38	1778	MB_dm_hrq1-_03_TSv6_Y15071.dat	hrq1-	YNL163C	#NUM!	#NUM!	status=LK
3	39	2533	MB_dm_hrq1-_03_TSv6_Y15071.dat	hrq1-	YIL004C	1.06936	-0.04889
3	40	2577	MB_dm_hrq1-_03_TSv6_Y15071.dat	hrq1-	YIL004C	#NUM!	#NUM!	status=JK
3	41	2225	MB_dm_hrq1-_03_TSv6_Y15071.dat	hrq1-	YIL008W	0.98599	-0.01606
3	42	2204	MB_dm_hrq1-_03_TSv6_Y15071.dat	hrq1-	YIL008W	1.01813	0.01605
3	43	1964	MB_dm_hrq1-_03_TSv6_Y15071.dat	hrq1-	YKL018W	0.92773	-0.21436
3	44	2289	MB_dm_hrq1-_03_TSv6_Y15071.dat	hrq1-	YKL018W	1.07374	-0.06851
3	45	1329	MB_dm_hrq1-_03_TSv6_Y15071.dat	hrq1-	YMR134W	0.60611	0.0424
3	46	1673	MB_dm_hrq1-_03_TSv6_Y15071.dat	hrq1-	YMR134W	0.72064	0.15681
3	47	2651	MB_dm_hrq1-_03_TSv6_Y15071.dat	hrq1-	YMR271C	1.03763	0.02663
3	48	2681	MB_dm_hrq1-_03_TSv6_Y15071.dat	hrq1-	YMR271C	#NUM!	#NUM!	status=JK
4	1	2876	MB_dm_hrq1-_03_TSv6_Y15071.dat	hrq1-	YMR271C	1.1236	0.1125
4	2	2551	MB_dm_hrq1-_03_TSv6_Y15071.dat	hrq1-	YMR271C	1.08063	0.06958
4	3	2435	MB_dm_hrq1-_03_TSv6_Y15071.dat	hrq1-	YBL040C	1.11416	0.09536
4	4	1858	MB_dm_hrq1-_03_TSv6_Y15071.dat	hrq1-	YBL040C	0.87323	-0.1453
4	5	475	MB_dm_hrq1-_03_TSv6_Y15071.dat	hrq1-	YLR298C	0.21694	0.00112
4	6	698	MB_dm_hrq1-_03_TSv6_Y15071.dat	hrq1-	YLR298C	#NUM!	#NUM!	status=JK
4	7	2293	MB_dm_hrq1-_03_TSv6_Y15071.dat	hrq1-	YGL065C	1.04087	0.05732
4	8	2439	MB_dm_hrq1-_03_TSv6_Y15071.dat	hrq1-	YGL065C	1.0977	0.11409
4	9	1518	MB_dm_hrq1-_03_TSv6_Y15071.dat	hrq1-	YDR310C	#NUM!	#NUM!	status=LK
4	10	1909	MB_dm_hrq1-_03_TSv6_Y15071.dat	hrq1-	YDR310C	#NUM!	#NUM!	status=LK
4	11	0	MB_dm_hrq1-_03_TSv6_Y15071.dat	hrq1-	YER168C	0	0
4	12	0	MB_dm_hrq1-_03_TSv6_Y15071.dat	hrq1-	YER168C	0	0
4	13	2500	MB_dm_hrq1-_03_TSv6_Y15071.dat	hrq1-	YML128C	1.04235	0.08599
4	14	2506	MB_dm_hrq1-_03_TSv6_Y15071.dat	hrq1-	YML128C	1.05689	0.10051
4	15	2304	MB_dm_hrq1-_03_TSv6_Y15071.dat	hrq1-	YER023W	#NUM!	#NUM!	status=LK
4	16	2434	MB_dm_hrq1-_03_TSv6_Y15071.dat	hrq1-	YER023W	#NUM!	#NUM!	status=LK
4	17	2328	MB_dm_hrq1-_03_TSv6_Y15071.dat	hrq1-	YLR008C	1.00335	-0.03242
4	18	2447	MB_dm_hrq1-_03_TSv6_Y15071.dat	hrq1-	YLR008C	#NUM!	#NUM!	status=JK
4	19	2487	MB_dm_hrq1-_03_TSv6_Y15071.dat	hrq1-	YGR113W	1.06137	-0.0263
4	20	2544	MB_dm_hrq1-_03_TSv6_Y15071.dat	hrq1-	YGR113W	1.08612	-0.00158
4	21	2206	MB_dm_hrq1-_03_TSv6_Y15071.dat	hrq1-	YDR437W	0.95428	-0.00057
4	22	2349	MB_dm_hrq1-_03_TSv6_Y15071.dat	hrq1-	YDR437W	1.01996	0.06504
4	23	2445	MB_dm_hrq1-_03_TSv6_Y15071.dat	hrq1-	YKL210W	1.05736	0.11822
4	24	2069	MB_dm_hrq1-_03_TSv6_Y15071.dat	hrq1-	YKL210W	0.90789	-0.03108
4	25	2099	MB_dm_hrq1-_03_TSv6_Y15071.dat	hrq1-	YDL207W	0.93929	-0.03907
4	26	2017	MB_dm_hrq1-_03_TSv6_Y15071.dat	hrq1-	YDL207W	0.89465	-0.08366
4	27	2354	MB_dm_hrq1-_03_TSv6_Y15071.dat	hrq1-	YDL017W	1.01436	-0.00267
4	28	2283	MB_dm_hrq1-_03_TSv6_Y15071.dat	hrq1-	YDL017W	0.95612	-0.06084
4	29	2604	MB_dm_hrq1-_03_TSv6_Y15071.dat	hrq1-	YGR047C	1.06222	0.06644
4	30	2272	MB_dm_hrq1-_03_TSv6_Y15071.dat	hrq1-	YGR047C	0.9097	-0.08591
4	31	2658	MB_dm_hrq1-_03_TSv6_Y15071.dat	hrq1-	YBR196C	1.06398	-0.01502
4	32	2816	MB_dm_hrq1-_03_TSv6_Y15071.dat	hrq1-	YBR196C	1.14082	0.06173
4	33	289	MB_dm_hrq1-_03_TSv6_Y15071.dat	hrq1-	YPL255W	0.11911	-0.23881
4	34	469	MB_dm_hrq1-_03_TSv6_Y15071.dat	hrq1-	YPL255W	0.1968	-0.16121
4	35	2259	MB_dm_hrq1-_03_TSv6_Y15071.dat	hrq1-	YJR076C	0.95407	0.18377
4	36	2125	MB_dm_hrq1-_03_TSv6_Y15071.dat	hrq1-	YJR076C	0.90197	0.13173
4	37	1774	MB_dm_hrq1-_03_TSv6_Y15071.dat	hrq1-	YNL163C	#NUM!	#NUM!	status=LK
4	38	1909	MB_dm_hrq1-_03_TSv6_Y15071.dat	hrq1-	YNL163C	#NUM!	#NUM!	status=LK
4	39	2568	MB_dm_hrq1-_03_TSv6_Y15071.dat	hrq1-	YIL004C	1.06387	-0.05437
4	40	2524	MB_dm_hrq1-_03_TSv6_Y15071.dat	hrq1-	YIL004C	1.05897	-0.05927
4	41	2060	MB_dm_hrq1-_03_TSv6_Y15071.dat	hrq1-	YIL008W	#NUM!	#NUM!	status=JK
4	42	2243	MB_dm_hrq1-_03_TSv6_Y15071.dat	hrq1-	YIL008W	1.01305	0.01097
4	43	2386	MB_dm_hrq1-_03_TSv6_Y15071.dat	hrq1-	YKL018W	1.09916	-0.04312
4	44	2260	MB_dm_hrq1-_03_TSv6_Y15071.dat	hrq1-	YKL018W	1.0305	-0.1117
4	45	1731	MB_dm_hrq1-_03_TSv6_Y15071.dat	hrq1-	YMR134W	0.76524	0.20135
4	46	1417	MB_dm_hrq1-_03_TSv6_Y15071.dat	hrq1-	YMR134W	0.59011	0.02642
4	47	2775	MB_dm_hrq1-_03_TSv6_Y15071.dat	hrq1-	YMR271C	1.04795	0.03694
4	48	3086	MB_dm_hrq1-_03_TSv6_Y15071.dat	hrq1-	YMR271C	1.05218	0.04116
5	1	2809	MB_dm_hrq1-_03_TSv6_Y15071.dat	hrq1-	YMR271C	1.05241	0.0414
5	2	2672	MB_dm_hrq1-_03_TSv6_Y15071.dat	hrq1-	YMR271C	1.09248	0.08142
5	3	2196	MB_dm_hrq1-_03_TSv6_Y15071.dat	hrq1-	YDR208W	#NUM!	#NUM!	status=LK
5	4	1876	MB_dm_hrq1-_03_TSv6_Y15071.dat	hrq1-	YDR208W	#NUM!	#NUM!	status=LK
5	5	2477	MB_dm_hrq1-_03_TSv6_Y15071.dat	hrq1-	YMR235C	1.12152	0.01725
5	6	2447	MB_dm_hrq1-_03_TSv6_Y15071.dat	hrq1-	YMR235C	1.10571	0.00145
5	7	1875	MB_dm_hrq1-_03_TSv6_Y15071.dat	hrq1-	YJL047C	0.85729	-0.11087
5	8	2027	MB_dm_hrq1-_03_TSv6_Y15071.dat	hrq1-	YJL047C	0.92379	-0.04444
5	9	2149	MB_dm_hrq1-_03_TSv6_Y15071.dat	hrq1-	YJR139C	0.94717	0.0252
5	10	2152	MB_dm_hrq1-_03_TSv6_Y15071.dat	hrq1-	YJR139C	0.91865	-0.00329
5	11	2554	MB_dm_hrq1-_03_TSv6_Y15071.dat	hrq1-	YER003C	#NUM!	#NUM!	status=LK
5	12	2419	MB_dm_hrq1-_03_TSv6_Y15071.dat	hrq1-	YER003C	#NUM!	#NUM!	status=LK
5	13	2342	MB_dm_hrq1-_03_TSv6_Y15071.dat	hrq1-	YBR164C	0.99168	-0.04048
5	14	2239	MB_dm_hrq1-_03_TSv6_Y15071.dat	hrq1-	YBR164C	0.95421	-0.07791
5	15	2312	MB_dm_hrq1-_03_TSv6_Y15071.dat	hrq1-	YJL011C	0.97072	-0.0049
5	16	2193	MB_dm_hrq1-_03_TSv6_Y15071.dat	hrq1-	YJL011C	0.92771	-0.04786
5	17	2445	MB_dm_hrq1-_03_TSv6_Y15071.dat	hrq1-	YPR018W	1.05083	0.03815
5	18	2434	MB_dm_hrq1-_03_TSv6_Y15071.dat	hrq1-	YPR018W	1.04428	0.03162
5	19	2537	MB_dm_hrq1-_03_TSv6_Y15071.dat	hrq1-	YPR088C	1.07141	-0.02017
5	20	2769	MB_dm_hrq1-_03_TSv6_Y15071.dat	hrq1-	YPR088C	1.16541	0.07372
5	21	404	MB_dm_hrq1-_03_TSv6_Y15071.dat	hrq1-	YLR298C	0.17167	-0.20414
5	22	180	MB_dm_hrq1-_03_TSv6_Y15071.dat	hrq1-	YLR298C	0.07661	-0.29909
5	23	2512	MB_dm_hrq1-_03_TSv6_Y15071.dat	hrq1-	YGL155W	1.0655	0.01944
5	24	2342	MB_dm_hrq1-_03_TSv6_Y15071.dat	hrq1-	YGL155W	1.00914	-0.03685
5	25	1771	MB_dm_hrq1-_03_TSv6_Y15071.dat	hrq1-	YMR224C	0.77918	-0.02376
5	26	1755	MB_dm_hrq1-_03_TSv6_Y15071.dat	hrq1-	YMR224C	#NUM!	#NUM!	status=JK
5	27	2607	MB_dm_hrq1-_03_TSv6_Y15071.dat	hrq1-	YMR263W	1.10717	-0.0274
5	28	2656	MB_dm_hrq1-_03_TSv6_Y15071.dat	hrq1-	YMR263W	1.09778	-0.03679
5	29	2428	MB_dm_hrq1-_03_TSv6_Y15071.dat	hrq1-	YLR105C	0.97883	0.03215
5	30	2522	MB_dm_hrq1-_03_TSv6_Y15071.dat	hrq1-	YLR105C	0.99945	0.05275
5	31	2499	MB_dm_hrq1-_03_TSv6_Y15071.dat	hrq1-	YER161C	0.99047	-0.02108
5	32	2580	MB_dm_hrq1-_03_TSv6_Y15071.dat	hrq1-	YER161C	1.03497	0.02337
5	33	2415	MB_dm_hrq1-_03_TSv6_Y15071.dat	hrq1-	YPR103W	0.98562	-0.01248
5	34	2340	MB_dm_hrq1-_03_TSv6_Y15071.dat	hrq1-	YPR103W	0.97309	-0.025
5	35	2397	MB_dm_hrq1-_03_TSv6_Y15071.dat	hrq1-	YDL126C	1.00428	0.06923
5	36	2297	MB_dm_hrq1-_03_TSv6_Y15071.dat	hrq1-	YDL126C	0.96783	0.03282
5	37	2223	MB_dm_hrq1-_03_TSv6_Y15071.dat	hrq1-	YCL004W	0.9367	-0.06521
5	38	2284	MB_dm_hrq1-_03_TSv6_Y15071.dat	hrq1-	YCL004W	0.9519	-0.05002
5	39	2500	MB_dm_hrq1-_03_TSv6_Y15071.dat	hrq1-	YER136W	1.02721	-0.02738
5	40	2318	MB_dm_hrq1-_03_TSv6_Y15071.dat	hrq1-	YER136W	0.96329	-0.09123
5	41	2449	MB_dm_hrq1-_03_TSv6_Y15071.dat	hrq1-	YGL048C	1.05128	0.00406
5	42	2299	MB_dm_hrq1-_03_TSv6_Y15071.dat	hrq1-	YGL048C	1.0263	-0.02089
5	43	2434	MB_dm_hrq1-_03_TSv6_Y15071.dat	hrq1-	YDR449C	1.10536	0.0873
5	44	2435	MB_dm_hrq1-_03_TSv6_Y15071.dat	hrq1-	YDR449C	1.09042	0.07237
5	45	2144	MB_dm_hrq1-_03_TSv6_Y15071.dat	hrq1-	YOR194C	0.92761	-0.00971
5	46	2416	MB_dm_hrq1-_03_TSv6_Y15071.dat	hrq1-	YOR194C	0.9818	0.04442
5	47	3064	MB_dm_hrq1-_03_TSv6_Y15071.dat	hrq1-	YMR271C	#NUM!	#NUM!	status=JK
5	48	3142	MB_dm_hrq1-_03_TSv6_Y15071.dat	hrq1-	YMR271C	1.04039	0.02939
6	1	2816	MB_dm_hrq1-_03_TSv6_Y15071.dat	hrq1-	YMR271C	0.9999	-0.01106
6	2	2760	MB_dm_hrq1-_03_TSv6_Y15071.dat	hrq1-	YMR271C	1.07611	0.06507
6	3	2279	MB_dm_hrq1-_03_TSv6_Y15071.dat	hrq1-	YDR208W	#NUM!	#NUM!	status=LK
6	4	2200	MB_dm_hrq1-_03_TSv6_Y15071.dat	hrq1-	YDR208W	#NUM!	#NUM!	status=LK
6	5	2482	MB_dm_hrq1-_03_TSv6_Y15071.dat	hrq1-	YMR235C	1.09898	-0.00526
6	6	2434	MB_dm_hrq1-_03_TSv6_Y15071.dat	hrq1-	YMR235C	1.08471	-0.01952
6	7	2080	MB_dm_hrq1-_03_TSv6_Y15071.dat	hrq1-	YJL047C	0.94484	-0.02341
6	8	2142	MB_dm_hrq1-_03_TSv6_Y15071.dat	hrq1-	YJL047C	0.97527	0.00698
6	9	2180	MB_dm_hrq1-_03_TSv6_Y15071.dat	hrq1-	YJR139C	0.96445	0.04245
6	10	2114	MB_dm_hrq1-_03_TSv6_Y15071.dat	hrq1-	YJR139C	0.90858	-0.01335
6	11	2437	MB_dm_hrq1-_03_TSv6_Y15071.dat	hrq1-	YER003C	#NUM!	#NUM!	status=LK
6	12	2516	MB_dm_hrq1-_03_TSv6_Y15071.dat	hrq1-	YER003C	#NUM!	#NUM!	status=LK
6	13	2478	MB_dm_hrq1-_03_TSv6_Y15071.dat	hrq1-	YBR164C	1.05555	0.02332
6	14	2388	MB_dm_hrq1-_03_TSv6_Y15071.dat	hrq1-	YBR164C	1.01936	-0.01283
6	15	2290	MB_dm_hrq1-_03_TSv6_Y15071.dat	hrq1-	YJL011C	0.95865	-0.01696
6	16	2412	MB_dm_hrq1-_03_TSv6_Y15071.dat	hrq1-	YJL011C	1.01322	0.03756
6	17	2404	MB_dm_hrq1-_03_TSv6_Y15071.dat	hrq1-	YPR018W	1.02192	0.00928
6	18	2556	MB_dm_hrq1-_03_TSv6_Y15071.dat	hrq1-	YPR018W	1.0804	0.06769
6	19	2245	MB_dm_hrq1-_03_TSv6_Y15071.dat	hrq1-	YPR088C	0.93044	-0.16099
6	20	2772	MB_dm_hrq1-_03_TSv6_Y15071.dat	hrq1-	YPR088C	1.13958	0.04792
6	21	241	MB_dm_hrq1-_03_TSv6_Y15071.dat	hrq1-	YLR298C	0.09966	-0.27607
6	22	1	MB_dm_hrq1-_03_TSv6_Y15071.dat	hrq1-	YLR298C	0.00041	-0.37521
6	23	2621	MB_dm_hrq1-_03_TSv6_Y15071.dat	hrq1-	YGL155W	1.08075	0.03468
6	24	2443	MB_dm_hrq1-_03_TSv6_Y15071.dat	hrq1-	YGL155W	1.02509	-0.02092
6	25	1811	MB_dm_hrq1-_03_TSv6_Y15071.dat	hrq1-	YMR224C	0.77706	-0.02588
6	26	1829	MB_dm_hrq1-_03_TSv6_Y15071.dat	hrq1-	YMR224C	0.77978	-0.02316
6	27	2688	MB_dm_hrq1-_03_TSv6_Y15071.dat	hrq1-	YMR263W	1.11641	-0.01818
6	28	2739	MB_dm_hrq1-_03_TSv6_Y15071.dat	hrq1-	YMR263W	1.10873	-0.02585
6	29	2639	MB_dm_hrq1-_03_TSv6_Y15071.dat	hrq1-	YLR105C	1.04343	0.09667
6	30	2645	MB_dm_hrq1-_03_TSv6_Y15071.dat	hrq1-	YLR105C	1.02946	0.08272
6	31	2595	MB_dm_hrq1-_03_TSv6_Y15071.dat	hrq1-	YER161C	1.01023	-0.00134
6	32	2521	MB_dm_hrq1-_03_TSv6_Y15071.dat	hrq1-	YER161C	0.99312	-0.01843
6	33	2496	MB_dm_hrq1-_03_TSv6_Y15071.dat	hrq1-	YPR103W	0.99998	0.00186
6	34	2509	MB_dm_hrq1-_03_TSv6_Y15071.dat	hrq1-	YPR103W	1.02548	0.02733
6	35	2248	MB_dm_hrq1-_03_TSv6_Y15071.dat	hrq1-	YDL126C	0.92752	-0.00745
6	36	2315	MB_dm_hrq1-_03_TSv6_Y15071.dat	hrq1-	YDL126C	0.96241	0.0274
6	37	2410	MB_dm_hrq1-_03_TSv6_Y15071.dat	hrq1-	YCL004W	1.00298	0.001
6	38	2236	MB_dm_hrq1-_03_TSv6_Y15071.dat	hrq1-	YCL004W	0.92049	-0.08139
6	39	2459	MB_dm_hrq1-_03_TSv6_Y15071.dat	hrq1-	YER136W	0.99754	-0.05702
6	40	2464	MB_dm_hrq1-_03_TSv6_Y15071.dat	hrq1-	YER136W	1.0096	-0.04497
6	41	2454	MB_dm_hrq1-_03_TSv6_Y15071.dat	hrq1-	YGL048C	1.03738	-0.00982
6	42	2476	MB_dm_hrq1-_03_TSv6_Y15071.dat	hrq1-	YGL048C	1.08694	0.03967
6	43	2331	MB_dm_hrq1-_03_TSv6_Y15071.dat	hrq1-	YDR449C	1.03731	0.01932
6	44	2324	MB_dm_hrq1-_03_TSv6_Y15071.dat	hrq1-	YDR449C	1.01455	-0.00341
6	45	2146	MB_dm_hrq1-_03_TSv6_Y15071.dat	hrq1-	YOR194C	0.90075	-0.03654
6	46	2206	MB_dm_hrq1-_03_TSv6_Y15071.dat	hrq1-	YOR194C	0.86625	-0.071
6	47	2986	MB_dm_hrq1-_03_TSv6_Y15071.dat	hrq1-	YMR271C	1.05764	0.04662
6	48	3340	MB_dm_hrq1-_03_TSv6_Y15071.dat	hrq1-	YMR271C	1.06284	0.05182
7	1	2762	MB_dm_hrq1-_03_TSv6_Y15071.dat	hrq1-	YMR271C	0.95724	-0.05367
7	2	2627	MB_dm_hrq1-_03_TSv6_Y15071.dat	hrq1-	YMR271C	1.0025	-0.00846
7	3	2396	MB_dm_hrq1-_03_TSv6_Y15071.dat	hrq1-	YFL008W	1.00636	-0.0361
7	4	2347	MB_dm_hrq1-_03_TSv6_Y15071.dat	hrq1-	YFL008W	1.03294	-0.00955
7	5	2042	MB_dm_hrq1-_03_TSv6_Y15071.dat	hrq1-	YKL197C	0.89184	-0.02474
7	6	2086	MB_dm_hrq1-_03_TSv6_Y15071.dat	hrq1-	YKL197C	0.92035	0.00373
7	7	2201	MB_dm_hrq1-_03_TSv6_Y15071.dat	hrq1-	YHR036W	0.99207	-0.14297
7	8	2361	MB_dm_hrq1-_03_TSv6_Y15071.dat	hrq1-	YHR036W	1.06823	-0.0669
7	9	2264	MB_dm_hrq1-_03_TSv6_Y15071.dat	hrq1-	YOR275C	0.99664	-0.02828
7	10	2186	MB_dm_hrq1-_03_TSv6_Y15071.dat	hrq1-	YOR275C	0.93532	-0.08953
7	11	2516	MB_dm_hrq1-_03_TSv6_Y15071.dat	hrq1-	YDR166C	1.04869	0.01112
7	12	2534	MB_dm_hrq1-_03_TSv6_Y15071.dat	hrq1-	YDR166C	1.05706	0.01947
7	13	1601	MB_dm_hrq1-_03_TSv6_Y15071.dat	hrq1-	YKL112W	0.68067	-0.13675
7	14	1883	MB_dm_hrq1-_03_TSv6_Y15071.dat	hrq1-	YKL112W	0.80254	-0.01502
7	15	2465	MB_dm_hrq1-_03_TSv6_Y15071.dat	hrq1-	YCL061C	1.02962	0.06272
7	16	2400	MB_dm_hrq1-_03_TSv6_Y15071.dat	hrq1-	YCL061C	1.00578	0.03891
7	17	2040	MB_dm_hrq1-_03_TSv6_Y15071.dat	hrq1-	YNR017W	0.86514	-0.05442
7	18	2131	MB_dm_hrq1-_03_TSv6_Y15071.dat	hrq1-	YNR017W	0.89838	-0.02122
7	19	2373	MB_dm_hrq1-_03_TSv6_Y15071.dat	hrq1-	YKL125W	0.98051	0.02813
7	20	2425	MB_dm_hrq1-_03_TSv6_Y15071.dat	hrq1-	YKL125W	0.99235	0.03995
7	21	2680	MB_dm_hrq1-_03_TSv6_Y15071.dat	hrq1-	YOR181W	1.10242	0.05613
7	22	2842	MB_dm_hrq1-_03_TSv6_Y15071.dat	hrq1-	YOR181W	1.16855	0.12219
7	23	2544	MB_dm_hrq1-_03_TSv6_Y15071.dat	hrq1-	YLR319C	1.04356	-0.02102
7	24	2504	MB_dm_hrq1-_03_TSv6_Y15071.dat	hrq1-	YLR319C	1.04604	-0.01854
7	25	2259	MB_dm_hrq1-_03_TSv6_Y15071.dat	hrq1-	YBL084C	0.96597	0.01356
7	26	2168	MB_dm_hrq1-_03_TSv6_Y15071.dat	hrq1-	YBL084C	0.92198	-0.03037
7	27	3193	MB_dm_hrq1-_03_TSv6_Y15071.dat	hrq1-	YLL050C	1.32379	0.28249
7	28	1623	MB_dm_hrq1-_03_TSv6_Y15071.dat	hrq1-	YLL050C	0.65629	-0.38428
7	29	2575	MB_dm_hrq1-_03_TSv6_Y15071.dat	hrq1-	YFL039C	1.01799	0.02759
7	30	2565	MB_dm_hrq1-_03_TSv6_Y15071.dat	hrq1-	YFL039C	0.99891	0.00853
7	31	2478	MB_dm_hrq1-_03_TSv6_Y15071.dat	hrq1-	YGR092W	0.96583	-0.05112
7	32	2660	MB_dm_hrq1-_03_TSv6_Y15071.dat	hrq1-	YGR092W	1.04991	0.03287
7	33	2448	MB_dm_hrq1-_03_TSv6_Y15071.dat	hrq1-	YPL128C	0.98303	-0.01568
7	34	2379	MB_dm_hrq1-_03_TSv6_Y15071.dat	hrq1-	YPL128C	0.97579	-0.02291
7	35	2635	MB_dm_hrq1-_03_TSv6_Y15071.dat	hrq1-	YPL028W	1.09285	0.02132
7	36	2640	MB_dm_hrq1-_03_TSv6_Y15071.dat	hrq1-	YPL028W	1.10546	0.03392
7	37	1754	MB_dm_hrq1-_03_TSv6_Y15071.dat	hrq1-	YNL061W	0.73671	-0.08335
7	38	1758	MB_dm_hrq1-_03_TSv6_Y15071.dat	hrq1-	YNL061W	0.73136	-0.0887
7	39	2723	MB_dm_hrq1-_03_TSv6_Y15071.dat	hrq1-	YMR268C	1.11691	0.00715
7	40	2671	MB_dm_hrq1-_03_TSv6_Y15071.dat	hrq1-	YMR268C	1.10618	-0.00357
7	41	2321	MB_dm_hrq1-_03_TSv6_Y15071.dat	hrq1-	YIL046W	#NUM!	#NUM!	status=JK
7	42	2494	MB_dm_hrq1-_03_TSv6_Y15071.dat	hrq1-	YIL046W	1.10387	0.09939
7	43	2556	MB_dm_hrq1-_03_TSv6_Y15071.dat	hrq1-	YOR326W	1.14301	0.0857
7	44	2577	MB_dm_hrq1-_03_TSv6_Y15071.dat	hrq1-	YOR326W	1.12533	0.06805
7	45	2626	MB_dm_hrq1-_03_TSv6_Y15071.dat	hrq1-	YDL103C	1.09767	0.12489
7	46	2645	MB_dm_hrq1-_03_TSv6_Y15071.dat	hrq1-	YDL103C	1.03008	0.05738
7	47	2807	MB_dm_hrq1-_03_TSv6_Y15071.dat	hrq1-	YMR271C	0.98276	-0.02818
7	48	3225	MB_dm_hrq1-_03_TSv6_Y15071.dat	hrq1-	YMR271C	1.01185	0.00088
8	1	3137	MB_dm_hrq1-_03_TSv6_Y15071.dat	hrq1-	YMR271C	1.03245	0.02146
8	2	2824	MB_dm_hrq1-_03_TSv6_Y15071.dat	hrq1-	YMR271C	1.02562	0.01463
8	3	2334	MB_dm_hrq1-_03_TSv6_Y15071.dat	hrq1-	YFL008W	#NUM!	#NUM!	status=JK
8	4	2454	MB_dm_hrq1-_03_TSv6_Y15071.dat	hrq1-	YFL008W	1.03204	-0.01044
8	5	2414	MB_dm_hrq1-_03_TSv6_Y15071.dat	hrq1-	YKL197C	#NUM!	#NUM!	status=JK
8	6	2155	MB_dm_hrq1-_03_TSv6_Y15071.dat	hrq1-	YKL197C	0.91279	-0.00382
8	7	2557	MB_dm_hrq1-_03_TSv6_Y15071.dat	hrq1-	YHR036W	1.10822	-0.02696
8	8	2348	MB_dm_hrq1-_03_TSv6_Y15071.dat	hrq1-	YHR036W	1.02229	-0.11279
8	9	2430	MB_dm_hrq1-_03_TSv6_Y15071.dat	hrq1-	YOR275C	1.03088	0.00592
8	10	2454	MB_dm_hrq1-_03_TSv6_Y15071.dat	hrq1-	YOR275C	1.01211	-0.01283
8	11	2501	MB_dm_hrq1-_03_TSv6_Y15071.dat	hrq1-	YDR166C	1.00517	-0.03236
8	12	2575	MB_dm_hrq1-_03_TSv6_Y15071.dat	hrq1-	YDR166C	1.03604	-0.00152
8	13	1890	MB_dm_hrq1-_03_TSv6_Y15071.dat	hrq1-	YKL112W	0.77574	-0.04178
8	14	1683	MB_dm_hrq1-_03_TSv6_Y15071.dat	hrq1-	YKL112W	0.69335	-0.12409
8	15	2510	MB_dm_hrq1-_03_TSv6_Y15071.dat	hrq1-	YCL061C	1.01287	0.04599
8	16	2473	MB_dm_hrq1-_03_TSv6_Y15071.dat	hrq1-	YCL061C	1.0016	0.03473
8	17	2158	MB_dm_hrq1-_03_TSv6_Y15071.dat	hrq1-	YNR017W	0.88493	-0.03465
8	18	2119	MB_dm_hrq1-_03_TSv6_Y15071.dat	hrq1-	YNR017W	0.86376	-0.0558
8	19	2314	MB_dm_hrq1-_03_TSv6_Y15071.dat	hrq1-	YKL125W	0.92423	-0.02809
8	20	2372	MB_dm_hrq1-_03_TSv6_Y15071.dat	hrq1-	YKL125W	0.93768	-0.01465
8	21	2598	MB_dm_hrq1-_03_TSv6_Y15071.dat	hrq1-	YOR181W	1.03215	-0.01406
8	22	2689	MB_dm_hrq1-_03_TSv6_Y15071.dat	hrq1-	YOR181W	1.0681	0.02184
8	23	2545	MB_dm_hrq1-_03_TSv6_Y15071.dat	hrq1-	YLR319C	1.00896	-0.05558
8	24	2347	MB_dm_hrq1-_03_TSv6_Y15071.dat	hrq1-	YLR319C	0.94823	-0.11624
8	25	2278	MB_dm_hrq1-_03_TSv6_Y15071.dat	hrq1-	YBL084C	0.94285	-0.00953
8	26	2422	MB_dm_hrq1-_03_TSv6_Y15071.dat	hrq1-	YBL084C	0.99783	0.0454
8	27	2423	MB_dm_hrq1-_03_TSv6_Y15071.dat	hrq1-	YLL050C	0.97417	-0.06675
8	28	942	MB_dm_hrq1-_03_TSv6_Y15071.dat	hrq1-	YLL050C	0.36997	-0.67028
8	29	2606	MB_dm_hrq1-_03_TSv6_Y15071.dat	hrq1-	YFL039C	1.00148	0.01109
8	30	2808	MB_dm_hrq1-_03_TSv6_Y15071.dat	hrq1-	YFL039C	#NUM!	#NUM!	status=JK
8	31	2691	MB_dm_hrq1-_03_TSv6_Y15071.dat	hrq1-	YGR092W	1.01965	0.00264
8	32	2719	MB_dm_hrq1-_03_TSv6_Y15071.dat	hrq1-	YGR092W	1.04361	0.02658
8	33	2486	MB_dm_hrq1-_03_TSv6_Y15071.dat	hrq1-	YPL128C	0.97095	-0.02775
8	34	2483	MB_dm_hrq1-_03_TSv6_Y15071.dat	hrq1-	YPL128C	0.99112	-0.0076
8	35	2533	MB_dm_hrq1-_03_TSv6_Y15071.dat	hrq1-	YPL028W	#NUM!	#NUM!	status=JK
8	36	2727	MB_dm_hrq1-_03_TSv6_Y15071.dat	hrq1-	YPL028W	1.1139	0.04235
8	37	1929	MB_dm_hrq1-_03_TSv6_Y15071.dat	hrq1-	YNL061W	#NUM!	#NUM!	status=JK
8	38	1821	MB_dm_hrq1-_03_TSv6_Y15071.dat	hrq1-	YNL061W	0.74101	-0.07906
8	39	2938	MB_dm_hrq1-_03_TSv6_Y15071.dat	hrq1-	YMR268C	#NUM!	#NUM!	status=JK
8	40	2759	MB_dm_hrq1-_03_TSv6_Y15071.dat	hrq1-	YMR268C	1.12057	0.0108
8	41	2599	MB_dm_hrq1-_03_TSv6_Y15071.dat	hrq1-	YIL046W	1.08691	0.08245
8	42	2481	MB_dm_hrq1-_03_TSv6_Y15071.dat	hrq1-	YIL046W	1.07466	0.07021
8	43	2612	MB_dm_hrq1-_03_TSv6_Y15071.dat	hrq1-	YOR326W	1.13952	0.08222
8	44	2609	MB_dm_hrq1-_03_TSv6_Y15071.dat	hrq1-	YOR326W	1.10706	0.04979
8	45	2604	MB_dm_hrq1-_03_TSv6_Y15071.dat	hrq1-	YDL103C	1.05346	0.08074
8	46	2583	MB_dm_hrq1-_03_TSv6_Y15071.dat	hrq1-	YDL103C	0.96994	-0.0027
8	47	3180	MB_dm_hrq1-_03_TSv6_Y15071.dat	hrq1-	YMR271C	1.06988	0.05885
8	48	3523	MB_dm_hrq1-_03_TSv6_Y15071.dat	hrq1-	YMR271C	1.05923	0.04821
9	1	2928	MB_dm_hrq1-_03_TSv6_Y15071.dat	hrq1-	YMR271C	0.96014	-0.05077
9	2	2666	MB_dm_hrq1-_03_TSv6_Y15071.dat	hrq1-	YMR271C	0.96659	-0.04433
9	3	1295	MB_dm_hrq1-_03_TSv6_Y15071.dat	hrq1-	YOL123W	0.51898	-0.14629
9	4	1366	MB_dm_hrq1-_03_TSv6_Y15071.dat	hrq1-	YOL123W	0.5755	-0.08984
9	5	2583	MB_dm_hrq1-_03_TSv6_Y15071.dat	hrq1-	YLR310C	1.08346	-0.09674
9	6	2641	MB_dm_hrq1-_03_TSv6_Y15071.dat	hrq1-	YLR310C	1.12623	-0.05403
9	7	0	MB_dm_hrq1-_03_TSv6_Y15071.dat	hrq1-	YOR329C	0	0
9	8	0	MB_dm_hrq1-_03_TSv6_Y15071.dat	hrq1-	YOR329C	0	0
9	9	369	MB_dm_hrq1-_03_TSv6_Y15071.dat	hrq1-	YNL216W	#NUM!	#NUM!	status=LK
9	10	469	MB_dm_hrq1-_03_TSv6_Y15071.dat	hrq1-	YNL216W	#NUM!	#NUM!	status=LK
9	11	2698	MB_dm_hrq1-_03_TSv6_Y15071.dat	hrq1-	YLR291C	1.09597	0.06083
9	12	2562	MB_dm_hrq1-_03_TSv6_Y15071.dat	hrq1-	YLR291C	1.04237	0.00729
9	13	2470	MB_dm_hrq1-_03_TSv6_Y15071.dat	hrq1-	YGL130W	1.026	-0.0441
9	14	2614	MB_dm_hrq1-_03_TSv6_Y15071.dat	hrq1-	YGL130W	1.09078	0.0206
9	15	1992	MB_dm_hrq1-_03_TSv6_Y15071.dat	hrq1-	YGL022W	0.81382	0.32144
9	16	1720	MB_dm_hrq1-_03_TSv6_Y15071.dat	hrq1-	YGL022W	0.70577	0.2135
9	17	2130	MB_dm_hrq1-_03_TSv6_Y15071.dat	hrq1-	YLR186W	0.88558	0.09747
9	18	2133	MB_dm_hrq1-_03_TSv6_Y15071.dat	hrq1-	YLR186W	0.88185	0.09374
9	19	2602	MB_dm_hrq1-_03_TSv6_Y15071.dat	hrq1-	YPR082C	1.05386	-0.00228
9	20	2613	MB_dm_hrq1-_03_TSv6_Y15071.dat	hrq1-	YPR082C	1.04702	-0.0091
9	21	2620	MB_dm_hrq1-_03_TSv6_Y15071.dat	hrq1-	YBR152W	1.05486	0.00945
9	22	2484	MB_dm_hrq1-_03_TSv6_Y15071.dat	hrq1-	YBR152W	1.00061	-0.04475
9	23	2601	MB_dm_hrq1-_03_TSv6_Y15071.dat	hrq1-	YBL076C	1.04613	0.0159
9	24	2535	MB_dm_hrq1-_03_TSv6_Y15071.dat	hrq1-	YBL076C	1.03973	0.00951
9	25	2597	MB_dm_hrq1-_03_TSv6_Y15071.dat	hrq1-	YIR010W	1.09196	0.05166
9	26	2537	MB_dm_hrq1-_03_TSv6_Y15071.dat	hrq1-	YIR010W	1.06255	0.02229
9	27	2309	MB_dm_hrq1-_03_TSv6_Y15071.dat	hrq1-	YDR113C	#NUM!	#NUM!	status=JK
9	28	2583	MB_dm_hrq1-_03_TSv6_Y15071.dat	hrq1-	YDR113C	1.03382	0.05139
9	29	0	MB_dm_hrq1-_03_TSv6_Y15071.dat	hrq1-	YBR011C	0	0
9	30	0	MB_dm_hrq1-_03_TSv6_Y15071.dat	hrq1-	YBR011C	0	0
9	31	2735	MB_dm_hrq1-_03_TSv6_Y15071.dat	hrq1-	YDR091C	1.05827	0.00999
9	32	2663	MB_dm_hrq1-_03_TSv6_Y15071.dat	hrq1-	YDR091C	#NUM!	#NUM!	status=JK
9	33	2698	MB_dm_hrq1-_03_TSv6_Y15071.dat	hrq1-	YOR244W	1.0759	0.61813
9	34	2597	MB_dm_hrq1-_03_TSv6_Y15071.dat	hrq1-	YOR244W	1.05828	0.60053
9	35	2513	MB_dm_hrq1-_03_TSv6_Y15071.dat	hrq1-	YJR006W	#NUM!	#NUM!	status=JK
9	36	2611	MB_dm_hrq1-_03_TSv6_Y15071.dat	hrq1-	YJR006W	1.09061	0.03673
9	37	1264	MB_dm_hrq1-_03_TSv6_Y15071.dat	hrq1-	YDL008W	0.53075	0.16861
9	38	1600	MB_dm_hrq1-_03_TSv6_Y15071.dat	hrq1-	YDL008W	0.6674	0.3051
9	39	2545	MB_dm_hrq1-_03_TSv6_Y15071.dat	hrq1-	YJR093C	1.0494	-0.02767
9	40	2286	MB_dm_hrq1-_03_TSv6_Y15071.dat	hrq1-	YJR093C	0.95342	-0.12356
9	41	2138	MB_dm_hrq1-_03_TSv6_Y15071.dat	hrq1-	YMR229C	0.91762	-0.04375
9	42	2313	MB_dm_hrq1-_03_TSv6_Y15071.dat	hrq1-	YMR229C	1.02684	0.06536
9	43	1793	MB_dm_hrq1-_03_TSv6_Y15071.dat	hrq1-	YDL192W	0.79954	0.27391
9	44	936	MB_dm_hrq1-_03_TSv6_Y15071.dat	hrq1-	YDL192W	0.40455	-0.12065
9	45	2436	MB_dm_hrq1-_03_TSv6_Y15071.dat	hrq1-	YHR066W	0.99998	0.12817
9	46	2369	MB_dm_hrq1-_03_TSv6_Y15071.dat	hrq1-	YHR066W	0.89932	0.02761
9	47	2903	MB_dm_hrq1-_03_TSv6_Y15071.dat	hrq1-	YMR271C	0.98401	-0.02693
9	48	3205	MB_dm_hrq1-_03_TSv6_Y15071.dat	hrq1-	YMR271C	0.9681	-0.04282
10	1	3178	MB_dm_hrq1-_03_TSv6_Y15071.dat	hrq1-	YMR271C	#NUM!	#NUM!	status=JK
10	2	2634	MB_dm_hrq1-_03_TSv6_Y15071.dat	hrq1-	YMR271C	0.94247	-0.06843
10	3	1457	MB_dm_hrq1-_03_TSv6_Y15071.dat	hrq1-	YOL123W	0.57711	-0.08823
10	4	1788	MB_dm_hrq1-_03_TSv6_Y15071.dat	hrq1-	YOL123W	#NUM!	#NUM!	status=JK
10	5	2575	MB_dm_hrq1-_03_TSv6_Y15071.dat	hrq1-	YLR310C	1.07081	-0.10938
10	6	2890	MB_dm_hrq1-_03_TSv6_Y15071.dat	hrq1-	YLR310C	1.22471	0.04435
10	7	0	MB_dm_hrq1-_03_TSv6_Y15071.dat	hrq1-	YOR329C	0	0
10	8	0	MB_dm_hrq1-_03_TSv6_Y15071.dat	hrq1-	YOR329C	0	0
10	9	393	MB_dm_hrq1-_03_TSv6_Y15071.dat	hrq1-	YNL216W	#NUM!	#NUM!	status=LK
10	10	479	MB_dm_hrq1-_03_TSv6_Y15071.dat	hrq1-	YNL216W	#NUM!	#NUM!	status=LK
10	11	2741	MB_dm_hrq1-_03_TSv6_Y15071.dat	hrq1-	YLR291C	1.10862	0.07347
10	12	2647	MB_dm_hrq1-_03_TSv6_Y15071.dat	hrq1-	YLR291C	1.07249	0.03738
10	13	2378	MB_dm_hrq1-_03_TSv6_Y15071.dat	hrq1-	YGL130W	0.98402	-0.08604
10	14	2603	MB_dm_hrq1-_03_TSv6_Y15071.dat	hrq1-	YGL130W	1.08222	0.01205
10	15	1492	MB_dm_hrq1-_03_TSv6_Y15071.dat	hrq1-	YGL022W	0.60713	0.11498
10	16	1809	MB_dm_hrq1-_03_TSv6_Y15071.dat	hrq1-	YGL022W	0.73968	0.24738
10	17	2121	MB_dm_hrq1-_03_TSv6_Y15071.dat	hrq1-	YLR186W	0.87945	0.09134
10	18	1923	MB_dm_hrq1-_03_TSv6_Y15071.dat	hrq1-	YLR186W	#NUM!	#NUM!	status=JK
10	19	2548	MB_dm_hrq1-_03_TSv6_Y15071.dat	hrq1-	YPR082C	1.02945	-0.02666
10	20	2308	MB_dm_hrq1-_03_TSv6_Y15071.dat	hrq1-	YPR082C	#NUM!	#NUM!	status=JK
10	21	2590	MB_dm_hrq1-_03_TSv6_Y15071.dat	hrq1-	YBR152W	1.04049	-0.0049
10	22	2537	MB_dm_hrq1-_03_TSv6_Y15071.dat	hrq1-	YBR152W	1.0205	-0.02487
10	23	2725	MB_dm_hrq1-_03_TSv6_Y15071.dat	hrq1-	YBL076C	1.09522	0.06494
10	24	2462	MB_dm_hrq1-_03_TSv6_Y15071.dat	hrq1-	YBL076C	1.0097	-0.02049
10	25	2540	MB_dm_hrq1-_03_TSv6_Y15071.dat	hrq1-	YIR010W	1.06872	0.02845
10	26	2641	MB_dm_hrq1-_03_TSv6_Y15071.dat	hrq1-	YIR010W	1.10739	0.06707
10	27	2521	MB_dm_hrq1-_03_TSv6_Y15071.dat	hrq1-	YDR113C	1.03335	0.05092
10	28	2597	MB_dm_hrq1-_03_TSv6_Y15071.dat	hrq1-	YDR113C	1.04273	0.06029
10	29	0	MB_dm_hrq1-_03_TSv6_Y15071.dat	hrq1-	YBR011C	0	0
10	30	0	MB_dm_hrq1-_03_TSv6_Y15071.dat	hrq1-	YBR011C	0	0
10	31	2735	MB_dm_hrq1-_03_TSv6_Y15071.dat	hrq1-	YDR091C	1.06347	0.01518
10	32	2689	MB_dm_hrq1-_03_TSv6_Y15071.dat	hrq1-	YDR091C	1.05922	0.01094
10	33	92	MB_dm_hrq1-_03_TSv6_Y15071.dat	hrq1-	YOR244W	0.03686	-0.41977
10	34	223	MB_dm_hrq1-_03_TSv6_Y15071.dat	hrq1-	YOR244W	0.09127	-0.36541
10	35	2601	MB_dm_hrq1-_03_TSv6_Y15071.dat	hrq1-	YJR006W	1.07855	0.02467
10	36	2565	MB_dm_hrq1-_03_TSv6_Y15071.dat	hrq1-	YJR006W	1.0774	0.02353
10	37	1737	MB_dm_hrq1-_03_TSv6_Y15071.dat	hrq1-	YDL008W	0.73434	0.37197
10	38	1179	MB_dm_hrq1-_03_TSv6_Y15071.dat	hrq1-	YDL008W	0.4958	0.13369
10	39	2668	MB_dm_hrq1-_03_TSv6_Y15071.dat	hrq1-	YJR093C	1.11062	0.03347
10	40	2535	MB_dm_hrq1-_03_TSv6_Y15071.dat	hrq1-	YJR093C	1.06778	-0.00932
10	41	2106	MB_dm_hrq1-_03_TSv6_Y15071.dat	hrq1-	YMR229C	0.91239	-0.04897
10	42	2271	MB_dm_hrq1-_03_TSv6_Y15071.dat	hrq1-	YMR229C	1.01659	0.05512
10	43	1318	MB_dm_hrq1-_03_TSv6_Y15071.dat	hrq1-	YDL192W	0.59132	0.06591
10	44	1144	MB_dm_hrq1-_03_TSv6_Y15071.dat	hrq1-	YDL192W	0.49597	-0.02933
10	45	2276	MB_dm_hrq1-_03_TSv6_Y15071.dat	hrq1-	YHR066W	0.93417	0.06243
10	46	2270	MB_dm_hrq1-_03_TSv6_Y15071.dat	hrq1-	YHR066W	0.85842	-0.01324
10	47	2993	MB_dm_hrq1-_03_TSv6_Y15071.dat	hrq1-	YMR271C	1.0071	-0.00387
10	48	2994	MB_dm_hrq1-_03_TSv6_Y15071.dat	hrq1-	YMR271C	0.89512	-0.11572
11	1	3155	MB_dm_hrq1-_03_TSv6_Y15071.dat	hrq1-	YMR271C	#NUM!	#NUM!	status=JK
11	2	2745	MB_dm_hrq1-_03_TSv6_Y15071.dat	hrq1-	YMR271C	0.99391	-0.01704
11	3	2187	MB_dm_hrq1-_03_TSv6_Y15071.dat	hrq1-	YLR087C	0.87731	0.07899
11	4	2043	MB_dm_hrq1-_03_TSv6_Y15071.dat	hrq1-	YLR087C	0.86336	0.06506
11	5	2593	MB_dm_hrq1-_03_TSv6_Y15071.dat	hrq1-	YOR244W	1.09363	0.0117
11	6	2635	MB_dm_hrq1-_03_TSv6_Y15071.dat	hrq1-	YOR244W	1.13381	0.05184
11	7	565	MB_dm_hrq1-_03_TSv6_Y15071.dat	hrq1-	YDR288W	#NUM!	#NUM!	status=LK
11	8	588	MB_dm_hrq1-_03_TSv6_Y15071.dat	hrq1-	YDR288W	#NUM!	#NUM!	status=LK
11	9	2469	MB_dm_hrq1-_03_TSv6_Y15071.dat	hrq1-	YHR030C	1.06893	0.06919
11	10	2556	MB_dm_hrq1-_03_TSv6_Y15071.dat	hrq1-	YHR030C	1.07633	0.07658
11	11	2023	MB_dm_hrq1-_03_TSv6_Y15071.dat	hrq1-	YGL091C	0.83072	0.00865
11	12	2068	MB_dm_hrq1-_03_TSv6_Y15071.dat	hrq1-	YGL091C	0.8505	0.0284
11	13	2169	MB_dm_hrq1-_03_TSv6_Y15071.dat	hrq1-	YML023C	0.91107	-0.07171
11	14	2374	MB_dm_hrq1-_03_TSv6_Y15071.dat	hrq1-	YML023C	1.0019	0.01903
11	15	2356	MB_dm_hrq1-_03_TSv6_Y15071.dat	hrq1-	YBL035C	0.97307	0.02041
11	16	2541	MB_dm_hrq1-_03_TSv6_Y15071.dat	hrq1-	YBL035C	1.05547	0.10271
11	17	2566	MB_dm_hrq1-_03_TSv6_Y15071.dat	hrq1-	YPR025C	1.08188	0.00629
11	18	2652	MB_dm_hrq1-_03_TSv6_Y15071.dat	hrq1-	YPR025C	1.11279	0.03718
11	19	2527	MB_dm_hrq1-_03_TSv6_Y15071.dat	hrq1-	YKR083C	1.03899	0.04545
11	20	2587	MB_dm_hrq1-_03_TSv6_Y15071.dat	hrq1-	YKR083C	1.0524	0.05885
11	21	2103	MB_dm_hrq1-_03_TSv6_Y15071.dat	hrq1-	YDR228C	#NUM!	#NUM!	status=LK
11	22	1683	MB_dm_hrq1-_03_TSv6_Y15071.dat	hrq1-	YDR228C	#NUM!	#NUM!	status=LK
11	23	2398	MB_dm_hrq1-_03_TSv6_Y15071.dat	hrq1-	YGR274C	0.98273	-0.05052
11	24	2354	MB_dm_hrq1-_03_TSv6_Y15071.dat	hrq1-	YGR274C	0.98497	-0.04829
11	25	2485	MB_dm_hrq1-_03_TSv6_Y15071.dat	hrq1-	YBL023C	1.0673	0.06546
11	26	2335	MB_dm_hrq1-_03_TSv6_Y15071.dat	hrq1-	YBL023C	0.99999	-0.00178
11	27	2376	MB_dm_hrq1-_03_TSv6_Y15071.dat	hrq1-	YPL094C	0.99515	-0.03528
11	28	2659	MB_dm_hrq1-_03_TSv6_Y15071.dat	hrq1-	YPL094C	1.0922	0.06166
11	29	2695	MB_dm_hrq1-_03_TSv6_Y15071.dat	hrq1-	YLR045C	1.0872	-0.03108
11	30	2813	MB_dm_hrq1-_03_TSv6_Y15071.dat	hrq1-	YLR045C	1.12077	0.00246
11	31	2303	MB_dm_hrq1-_03_TSv6_Y15071.dat	hrq1-	YDR531W	0.91763	-0.05646
11	32	2191	MB_dm_hrq1-_03_TSv6_Y15071.dat	hrq1-	YDR531W	0.88437	-0.08968
11	33	2619	MB_dm_hrq1-_03_TSv6_Y15071.dat	hrq1-	YDR052C	1.07461	-0.0136
11	34	2697	MB_dm_hrq1-_03_TSv6_Y15071.dat	hrq1-	YDR052C	1.12956	0.04128
11	35	2297	MB_dm_hrq1-_03_TSv6_Y15071.dat	hrq1-	YGR113W	#NUM!	#NUM!	status=JK
11	36	2442	MB_dm_hrq1-_03_TSv6_Y15071.dat	hrq1-	YGR113W	1.0471	-0.0273
11	37	1881	MB_dm_hrq1-_03_TSv6_Y15071.dat	hrq1-	YOL123W	#NUM!	#NUM!	status=JK
11	38	1463	MB_dm_hrq1-_03_TSv6_Y15071.dat	hrq1-	YOL123W	0.62863	-0.10021
11	39	496	MB_dm_hrq1-_03_TSv6_Y15071.dat	hrq1-	YMR043W	0.211	-0.28741
11	40	564	MB_dm_hrq1-_03_TSv6_Y15071.dat	hrq1-	YMR043W	0.24273	-0.25572
11	41	1759	MB_dm_hrq1-_03_TSv6_Y15071.dat	hrq1-	YMR093W	#NUM!	#NUM!	status=JK
11	42	1586	MB_dm_hrq1-_03_TSv6_Y15071.dat	hrq1-	YMR093W	0.72424	-0.10916
11	43	2462	MB_dm_hrq1-_03_TSv6_Y15071.dat	hrq1-	YDL108W	1.12514	0.00252
11	44	2432	MB_dm_hrq1-_03_TSv6_Y15071.dat	hrq1-	YDL108W	1.07367	-0.0489
11	45	630	MB_dm_hrq1-_03_TSv6_Y15071.dat	hrq1-	YJR065C	0.26324	-0.32892
11	46	591	MB_dm_hrq1-_03_TSv6_Y15071.dat	hrq1-	YJR065C	0.22711	-0.365
11	47	2958	MB_dm_hrq1-_03_TSv6_Y15071.dat	hrq1-	YMR271C	1.00915	-0.00181
11	48	3444	MB_dm_hrq1-_03_TSv6_Y15071.dat	hrq1-	YMR271C	1.04282	0.03181
12	1	3046	MB_dm_hrq1-_03_TSv6_Y15071.dat	hrq1-	YMR271C	0.99014	-0.0208
12	2	2753	MB_dm_hrq1-_03_TSv6_Y15071.dat	hrq1-	YMR271C	0.99247	-0.01848
12	3	2250	MB_dm_hrq1-_03_TSv6_Y15071.dat	hrq1-	YLR087C	0.89915	0.10082
12	4	2208	MB_dm_hrq1-_03_TSv6_Y15071.dat	hrq1-	YLR087C	0.93017	0.1318
12	5	2537	MB_dm_hrq1-_03_TSv6_Y15071.dat	hrq1-	YOR244W	1.06735	-0.01455
12	6	2678	MB_dm_hrq1-_03_TSv6_Y15071.dat	hrq1-	YOR244W	1.15055	0.06856
12	7	579	MB_dm_hrq1-_03_TSv6_Y15071.dat	hrq1-	YDR288W	#NUM!	#NUM!	status=LK
12	8	584	MB_dm_hrq1-_03_TSv6_Y15071.dat	hrq1-	YDR288W	#NUM!	#NUM!	status=LK
12	9	2551	MB_dm_hrq1-_03_TSv6_Y15071.dat	hrq1-	YHR030C	1.10253	0.10276
12	10	2394	MB_dm_hrq1-_03_TSv6_Y15071.dat	hrq1-	YHR030C	1.00613	0.00647
12	11	2019	MB_dm_hrq1-_03_TSv6_Y15071.dat	hrq1-	YGL091C	0.82787	0.0058
12	12	2075	MB_dm_hrq1-_03_TSv6_Y15071.dat	hrq1-	YGL091C	0.85235	0.03025
12	13	2268	MB_dm_hrq1-_03_TSv6_Y15071.dat	hrq1-	YML023C	0.95142	-0.0314
12	14	2335	MB_dm_hrq1-_03_TSv6_Y15071.dat	hrq1-	YML023C	0.98437	0.00151
12	15	2381	MB_dm_hrq1-_03_TSv6_Y15071.dat	hrq1-	YBL035C	0.9824	0.02973
12	16	1788	MB_dm_hrq1-_03_TSv6_Y15071.dat	hrq1-	YBL035C	#NUM!	#NUM!	status=JK
12	17	2766	MB_dm_hrq1-_03_TSv6_Y15071.dat	hrq1-	YPR025C	1.16674	0.09106
12	18	2649	MB_dm_hrq1-_03_TSv6_Y15071.dat	hrq1-	YPR025C	1.11296	0.03735
12	19	2643	MB_dm_hrq1-_03_TSv6_Y15071.dat	hrq1-	YKR083C	1.08853	0.09493
12	20	2467	MB_dm_hrq1-_03_TSv6_Y15071.dat	hrq1-	YKR083C	1.00562	0.01212
12	21	2098	MB_dm_hrq1-_03_TSv6_Y15071.dat	hrq1-	YDR228C	#NUM!	#NUM!	status=LK
12	22	2063	MB_dm_hrq1-_03_TSv6_Y15071.dat	hrq1-	YDR228C	#NUM!	#NUM!	status=LK
12	23	2421	MB_dm_hrq1-_03_TSv6_Y15071.dat	hrq1-	YGR274C	0.99672	-0.03655
12	24	2426	MB_dm_hrq1-_03_TSv6_Y15071.dat	hrq1-	YGR274C	1.02072	-0.01257
12	25	2441	MB_dm_hrq1-_03_TSv6_Y15071.dat	hrq1-	YBL023C	1.05489	0.05306
12	26	2345	MB_dm_hrq1-_03_TSv6_Y15071.dat	hrq1-	YBL023C	1.01091	0.00913
12	27	2617	MB_dm_hrq1-_03_TSv6_Y15071.dat	hrq1-	YPL094C	1.10363	0.07308
12	28	2368	MB_dm_hrq1-_03_TSv6_Y15071.dat	hrq1-	YPL094C	0.98021	-0.0502
12	29	2732	MB_dm_hrq1-_03_TSv6_Y15071.dat	hrq1-	YLR045C	1.11143	-0.00687
12	30	2749	MB_dm_hrq1-_03_TSv6_Y15071.dat	hrq1-	YLR045C	1.10467	-0.01362
12	31	2274	MB_dm_hrq1-_03_TSv6_Y15071.dat	hrq1-	YDR531W	0.91328	-0.0608
12	32	2207	MB_dm_hrq1-_03_TSv6_Y15071.dat	hrq1-	YDR531W	0.89749	-0.07657
12	33	2746	MB_dm_hrq1-_03_TSv6_Y15071.dat	hrq1-	YDR052C	1.13388	0.04561
12	34	2609	MB_dm_hrq1-_03_TSv6_Y15071.dat	hrq1-	YDR052C	1.09842	0.01018
12	35	2478	MB_dm_hrq1-_03_TSv6_Y15071.dat	hrq1-	YGR113W	1.05417	-0.02025
12	36	2401	MB_dm_hrq1-_03_TSv6_Y15071.dat	hrq1-	YGR113W	1.0324	-0.04199
12	37	1344	MB_dm_hrq1-_03_TSv6_Y15071.dat	hrq1-	YOL123W	0.58152	-0.14727
12	38	1476	MB_dm_hrq1-_03_TSv6_Y15071.dat	hrq1-	YOL123W	0.63578	-0.09307
12	39	1229	MB_dm_hrq1-_03_TSv6_Y15071.dat	hrq1-	YMR043W	0.52416	0.0254
12	40	824	MB_dm_hrq1-_03_TSv6_Y15071.dat	hrq1-	YMR043W	0.35562	-0.14296
12	41	1616	MB_dm_hrq1-_03_TSv6_Y15071.dat	hrq1-	YMR093W	0.71617	-0.11722
12	42	1557	MB_dm_hrq1-_03_TSv6_Y15071.dat	hrq1-	YMR093W	0.71217	-0.12122
12	43	2473	MB_dm_hrq1-_03_TSv6_Y15071.dat	hrq1-	YDL108W	1.13229	0.00965
12	44	2457	MB_dm_hrq1-_03_TSv6_Y15071.dat	hrq1-	YDL108W	1.08647	-0.03612
12	45	1862	MB_dm_hrq1-_03_TSv6_Y15071.dat	hrq1-	YJR065C	0.77889	0.18617
12	46	3716	MB_dm_hrq1-_03_TSv6_Y15071.dat	hrq1-	YJR065C	1.42744	0.834
12	47	2947	MB_dm_hrq1-_03_TSv6_Y15071.dat	hrq1-	YMR271C	1.00345	-0.00751
12	48	3288	MB_dm_hrq1-_03_TSv6_Y15071.dat	hrq1-	YMR271C	0.99259	-0.01836
13	1	3071	MB_dm_hrq1-_03_TSv6_Y15071.dat	hrq1-	YMR271C	1.00199	-0.00897
13	2	2864	MB_dm_hrq1-_03_TSv6_Y15071.dat	hrq1-	YMR271C	1.03706	0.02606
13	3	2607	MB_dm_hrq1-_03_TSv6_Y15071.dat	hrq1-	YGR113W	1.04737	-0.03807
13	4	2540	MB_dm_hrq1-_03_TSv6_Y15071.dat	hrq1-	YGR113W	1.0768	-0.00868
13	5	2461	MB_dm_hrq1-_03_TSv6_Y15071.dat	hrq1-	YGR185C	1.04294	0.04099
13	6	2695	MB_dm_hrq1-_03_TSv6_Y15071.dat	hrq1-	YGR185C	1.1675	0.16542
13	7	656	MB_dm_hrq1-_03_TSv6_Y15071.dat	hrq1-	YJR065C	0.2919	-0.19988
13	8	236	MB_dm_hrq1-_03_TSv6_Y15071.dat	hrq1-	YJR065C	0.10547	-0.38611
13	9	2956	MB_dm_hrq1-_03_TSv6_Y15071.dat	hrq1-	YFR028C	1.28781	0.04219
13	10	2712	MB_dm_hrq1-_03_TSv6_Y15071.dat	hrq1-	YFR028C	#NUM!	#NUM!	status=JK
13	11	2666	MB_dm_hrq1-_03_TSv6_Y15071.dat	hrq1-	YOR143C	1.1022	-0.06476
13	12	2729	MB_dm_hrq1-_03_TSv6_Y15071.dat	hrq1-	YOR143C	1.13071	-0.03628
13	13	703	MB_dm_hrq1-_03_TSv6_Y15071.dat	hrq1-	YPR110C	0.29741	-0.52563
13	14	3241	MB_dm_hrq1-_03_TSv6_Y15071.dat	hrq1-	YPR110C	1.37801	0.55377
13	15	0	MB_dm_hrq1-_03_TSv6_Y15071.dat	hrq1-	YBR055C	0	-0.78986
13	16	106	MB_dm_hrq1-_03_TSv6_Y15071.dat	hrq1-	YBR055C	0.04441	-0.7455
13	17	1530	MB_dm_hrq1-_03_TSv6_Y15071.dat	hrq1-	YLR086W	0.65141	0.27343
13	18	1187	MB_dm_hrq1-_03_TSv6_Y15071.dat	hrq1-	YLR086W	0.50365	0.12583
13	19	2524	MB_dm_hrq1-_03_TSv6_Y15071.dat	hrq1-	YBL105C	1.05013	0.04104
13	20	2385	MB_dm_hrq1-_03_TSv6_Y15071.dat	hrq1-	YBL105C	0.98235	-0.02666
13	21	2340	MB_dm_hrq1-_03_TSv6_Y15071.dat	hrq1-	YKR086W	0.9699	-0.01152
13	22	2326	MB_dm_hrq1-_03_TSv6_Y15071.dat	hrq1-	YKR086W	0.968	-0.01342
13	23	2219	MB_dm_hrq1-_03_TSv6_Y15071.dat	hrq1-	YDL147W	0.9248	-0.02372
13	24	2278	MB_dm_hrq1-_03_TSv6_Y15071.dat	hrq1-	YDL147W	0.97081	0.02225
13	25	2028	MB_dm_hrq1-_03_TSv6_Y15071.dat	hrq1-	YHR058C	0.88809	-0.09706
13	26	2155	MB_dm_hrq1-_03_TSv6_Y15071.dat	hrq1-	YHR058C	0.94165	-0.04356
13	27	2326	MB_dm_hrq1-_03_TSv6_Y15071.dat	hrq1-	YDR478W	0.99464	0.11953
13	28	2239	MB_dm_hrq1-_03_TSv6_Y15071.dat	hrq1-	YDR478W	0.94042	0.06536
13	29	1727	MB_dm_hrq1-_03_TSv6_Y15071.dat	hrq1-	YNL118C	0.71323	-0.0398
13	30	1920	MB_dm_hrq1-_03_TSv6_Y15071.dat	hrq1-	YNL118C	0.78328	0.03017
13	31	2260	MB_dm_hrq1-_03_TSv6_Y15071.dat	hrq1-	YDL105W	#NUM!	#NUM!	status=JK
13	32	2673	MB_dm_hrq1-_03_TSv6_Y15071.dat	hrq1-	YDL105W	1.10192	0.16804
13	33	2202	MB_dm_hrq1-_03_TSv6_Y15071.dat	hrq1-	YBL105C	0.92089	0.01659
13	34	2245	MB_dm_hrq1-_03_TSv6_Y15071.dat	hrq1-	YBL105C	0.95587	0.05153
13	35	1534	MB_dm_hrq1-_03_TSv6_Y15071.dat	hrq1-	YLR045C	0.65896	0.35383
13	36	1308	MB_dm_hrq1-_03_TSv6_Y15071.dat	hrq1-	YLR045C	0.56717	0.26213
13	37	2791	MB_dm_hrq1-_03_TSv6_Y15071.dat	hrq1-	YLR191W	1.21655	0.04902
13	38	2845	MB_dm_hrq1-_03_TSv6_Y15071.dat	hrq1-	YLR191W	1.23421	0.06666
13	39	2780	MB_dm_hrq1-_03_TSv6_Y15071.dat	hrq1-	YER009W	#NUM!	#NUM!	status=LK
13	40	2653	MB_dm_hrq1-_03_TSv6_Y15071.dat	hrq1-	YER009W	#NUM!	#NUM!	status=LK
13	41	2422	MB_dm_hrq1-_03_TSv6_Y15071.dat	hrq1-	YER009W	#NUM!	#NUM!	status=LK
13	42	2632	MB_dm_hrq1-_03_TSv6_Y15071.dat	hrq1-	YER009W	#NUM!	#NUM!	status=LK
13	43	1368	MB_dm_hrq1-_03_TSv6_Y15071.dat	hrq1-	YJR057W	0.63055	0.03225
13	44	1403	MB_dm_hrq1-_03_TSv6_Y15071.dat	hrq1-	YJR057W	0.62472	0.02642
13	45	2527	MB_dm_hrq1-_03_TSv6_Y15071.dat	hrq1-	YPR060C	1.06442	0.03013
13	46	2563	MB_dm_hrq1-_03_TSv6_Y15071.dat	hrq1-	YPR060C	0.99089	-0.04331
13	47	2726	MB_dm_hrq1-_03_TSv6_Y15071.dat	hrq1-	YMR271C	0.93335	-0.07753
13	48	3525	MB_dm_hrq1-_03_TSv6_Y15071.dat	hrq1-	YMR271C	1.06967	0.05864
14	1	3375	MB_dm_hrq1-_03_TSv6_Y15071.dat	hrq1-	YMR271C	1.08732	0.07627
14	2	2938	MB_dm_hrq1-_03_TSv6_Y15071.dat	hrq1-	YMR271C	1.05145	0.04044
14	3	2471	MB_dm_hrq1-_03_TSv6_Y15071.dat	hrq1-	YGR113W	0.98218	-0.10319
14	4	2579	MB_dm_hrq1-_03_TSv6_Y15071.dat	hrq1-	YGR113W	1.08321	-0.00227
14	5	2259	MB_dm_hrq1-_03_TSv6_Y15071.dat	hrq1-	YGR185C	0.94948	-0.05235
14	6	2424	MB_dm_hrq1-_03_TSv6_Y15071.dat	hrq1-	YGR185C	1.04296	0.04101
14	7	775	MB_dm_hrq1-_03_TSv6_Y15071.dat	hrq1-	YJR065C	0.34274	-0.14911
14	8	990	MB_dm_hrq1-_03_TSv6_Y15071.dat	hrq1-	YJR065C	0.43978	-0.05217
14	9	2914	MB_dm_hrq1-_03_TSv6_Y15071.dat	hrq1-	YFR028C	1.26237	0.01678
14	10	2960	MB_dm_hrq1-_03_TSv6_Y15071.dat	hrq1-	YFR028C	1.24648	0.00091
14	11	2956	MB_dm_hrq1-_03_TSv6_Y15071.dat	hrq1-	YOR143C	1.21535	0.04827
14	12	2999	MB_dm_hrq1-_03_TSv6_Y15071.dat	hrq1-	YOR143C	1.23554	0.06843
14	13	1646	MB_dm_hrq1-_03_TSv6_Y15071.dat	hrq1-	YPR110C	0.692	-0.13148
14	14	3236	MB_dm_hrq1-_03_TSv6_Y15071.dat	hrq1-	YPR110C	1.36698	0.54276
14	15	0	MB_dm_hrq1-_03_TSv6_Y15071.dat	hrq1-	YBR055C	0	-0.78986
14	16	2757	MB_dm_hrq1-_03_TSv6_Y15071.dat	hrq1-	YBR055C	#NUM!	#NUM!	status=JK
14	17	1677	MB_dm_hrq1-_03_TSv6_Y15071.dat	hrq1-	YLR086W	0.70861	0.33057
14	18	1281	MB_dm_hrq1-_03_TSv6_Y15071.dat	hrq1-	YLR086W	0.53916	0.1613
14	19	2378	MB_dm_hrq1-_03_TSv6_Y15071.dat	hrq1-	YBL105C	0.98133	-0.02768
14	20	2477	MB_dm_hrq1-_03_TSv6_Y15071.dat	hrq1-	YBL105C	1.01188	0.00284
14	21	2395	MB_dm_hrq1-_03_TSv6_Y15071.dat	hrq1-	YKR086W	0.98479	0.00335
14	22	2283	MB_dm_hrq1-_03_TSv6_Y15071.dat	hrq1-	YKR086W	0.94301	-0.03838
14	23	2340	MB_dm_hrq1-_03_TSv6_Y15071.dat	hrq1-	YDL147W	0.96849	0.01993
14	24	2210	MB_dm_hrq1-_03_TSv6_Y15071.dat	hrq1-	YDL147W	0.93596	-0.01256
14	25	2172	MB_dm_hrq1-_03_TSv6_Y15071.dat	hrq1-	YHR058C	0.94561	-0.0396
14	26	2054	MB_dm_hrq1-_03_TSv6_Y15071.dat	hrq1-	YHR058C	0.89276	-0.09239
14	27	2220	MB_dm_hrq1-_03_TSv6_Y15071.dat	hrq1-	YDR478W	0.94475	0.06969
14	28	2400	MB_dm_hrq1-_03_TSv6_Y15071.dat	hrq1-	YDR478W	1.00383	0.12871
14	29	1885	MB_dm_hrq1-_03_TSv6_Y15071.dat	hrq1-	YNL118C	0.77576	0.02266
14	30	1421	MB_dm_hrq1-_03_TSv6_Y15071.dat	hrq1-	YNL118C	0.57787	-0.17502
14	31	2751	MB_dm_hrq1-_03_TSv6_Y15071.dat	hrq1-	YDL105W	1.11733	0.18343
14	32	2654	MB_dm_hrq1-_03_TSv6_Y15071.dat	hrq1-	YDL105W	1.0902	0.15633
14	33	1988	MB_dm_hrq1-_03_TSv6_Y15071.dat	hrq1-	YBL105C	0.82772	-0.07647
14	34	2292	MB_dm_hrq1-_03_TSv6_Y15071.dat	hrq1-	YBL105C	0.97014	0.06579
14	35	1178	MB_dm_hrq1-_03_TSv6_Y15071.dat	hrq1-	YLR045C	0.50217	0.19721
14	36	385	MB_dm_hrq1-_03_TSv6_Y15071.dat	hrq1-	YLR045C	#NUM!	#NUM!	status=JK
14	37	2680	MB_dm_hrq1-_03_TSv6_Y15071.dat	hrq1-	YLR191W	1.15543	-0.01204
14	38	2702	MB_dm_hrq1-_03_TSv6_Y15071.dat	hrq1-	YLR191W	1.15871	-0.00876
14	39	2651	MB_dm_hrq1-_03_TSv6_Y15071.dat	hrq1-	YER009W	#NUM!	#NUM!	status=LK
14	40	2546	MB_dm_hrq1-_03_TSv6_Y15071.dat	hrq1-	YER009W	#NUM!	#NUM!	status=LK
14	41	2500	MB_dm_hrq1-_03_TSv6_Y15071.dat	hrq1-	YER009W	#NUM!	#NUM!	status=LK
14	42	2630	MB_dm_hrq1-_03_TSv6_Y15071.dat	hrq1-	YER009W	#NUM!	#NUM!	status=LK
14	43	1332	MB_dm_hrq1-_03_TSv6_Y15071.dat	hrq1-	YJR057W	0.60678	0.0085
14	44	1500	MB_dm_hrq1-_03_TSv6_Y15071.dat	hrq1-	YJR057W	0.66065	0.06231
14	45	2818	MB_dm_hrq1-_03_TSv6_Y15071.dat	hrq1-	YPR060C	1.1752	0.14079
14	46	2573	MB_dm_hrq1-_03_TSv6_Y15071.dat	hrq1-	YPR060C	0.98506	-0.04914
14	47	3033	MB_dm_hrq1-_03_TSv6_Y15071.dat	hrq1-	YMR271C	1.02797	0.01698
14	48	3349	MB_dm_hrq1-_03_TSv6_Y15071.dat	hrq1-	YMR271C	1.00608	-0.00489
15	1	3042	MB_dm_hrq1-_03_TSv6_Y15071.dat	hrq1-	YMR271C	0.97415	-0.03678
15	2	2893	MB_dm_hrq1-_03_TSv6_Y15071.dat	hrq1-	YMR271C	1.03027	0.01928
15	3	2303	MB_dm_hrq1-_03_TSv6_Y15071.dat	hrq1-	YGR034W	0.91237	-0.01334
15	4	1742	MB_dm_hrq1-_03_TSv6_Y15071.dat	hrq1-	YGR034W	0.7307	-0.19482
15	5	2389	MB_dm_hrq1-_03_TSv6_Y15071.dat	hrq1-	YER157W	1.00483	-0.1268
15	6	2476	MB_dm_hrq1-_03_TSv6_Y15071.dat	hrq1-	YER157W	1.06862	-0.06309
15	7	1774	MB_dm_hrq1-_03_TSv6_Y15071.dat	hrq1-	YHR196W	0.78851	-0.09694
15	8	1879	MB_dm_hrq1-_03_TSv6_Y15071.dat	hrq1-	YHR196W	0.83983	-0.04567
15	9	1973	MB_dm_hrq1-_03_TSv6_Y15071.dat	hrq1-	YBR131W	0.86007	-0.07468
15	10	1789	MB_dm_hrq1-_03_TSv6_Y15071.dat	hrq1-	YBR131W	#NUM!	#NUM!	status=JK
15	11	253	MB_dm_hrq1-_03_TSv6_Y15071.dat	hrq1-	YNL272C	#NUM!	#NUM!	status=LK
15	12	237	MB_dm_hrq1-_03_TSv6_Y15071.dat	hrq1-	YNL272C	#NUM!	#NUM!	status=LK
15	13	2850	MB_dm_hrq1-_03_TSv6_Y15071.dat	hrq1-	YLR298C	1.20202	0.03525
15	14	2950	MB_dm_hrq1-_03_TSv6_Y15071.dat	hrq1-	YLR298C	1.24835	0.08153
15	15	2851	MB_dm_hrq1-_03_TSv6_Y15071.dat	hrq1-	YGR099W	1.17895	0.04613
15	16	2893	MB_dm_hrq1-_03_TSv6_Y15071.dat	hrq1-	YGR099W	1.20195	0.0691
15	17	1591	MB_dm_hrq1-_03_TSv6_Y15071.dat	hrq1-	YNL287W	#NUM!	#NUM!	status=LK
15	18	1784	MB_dm_hrq1-_03_TSv6_Y15071.dat	hrq1-	YNL287W	#NUM!	#NUM!	status=LK
15	19	2417	MB_dm_hrq1-_03_TSv6_Y15071.dat	hrq1-	YIR005W	0.99291	0.00682
15	20	2519	MB_dm_hrq1-_03_TSv6_Y15071.dat	hrq1-	YIR005W	#NUM!	#NUM!	status=JK
15	21	1153	MB_dm_hrq1-_03_TSv6_Y15071.dat	hrq1-	YNL267W	#NUM!	#NUM!	status=LK
15	22	1018	MB_dm_hrq1-_03_TSv6_Y15071.dat	hrq1-	YNL267W	#NUM!	#NUM!	status=LK
15	23	2326	MB_dm_hrq1-_03_TSv6_Y15071.dat	hrq1-	YDL209C	0.95873	-0.09595
15	24	2226	MB_dm_hrq1-_03_TSv6_Y15071.dat	hrq1-	YDL209C	0.93884	-0.11582
15	25	1819	MB_dm_hrq1-_03_TSv6_Y15071.dat	hrq1-	YML127W	0.78883	-0.09092
15	26	2180	MB_dm_hrq1-_03_TSv6_Y15071.dat	hrq1-	YML127W	0.9441	0.06418
15	27	2440	MB_dm_hrq1-_03_TSv6_Y15071.dat	hrq1-	YHR191C	1.03528	0.01381
15	28	2575	MB_dm_hrq1-_03_TSv6_Y15071.dat	hrq1-	YHR191C	1.0748	0.05328
15	29	0	MB_dm_hrq1-_03_TSv6_Y15071.dat	hrq1-	YKL203C	0	-0.4243
15	30	0	MB_dm_hrq1-_03_TSv6_Y15071.dat	hrq1-	YKL203C	0	-0.4243
15	31	2463	MB_dm_hrq1-_03_TSv6_Y15071.dat	hrq1-	YBR154C	1.00089	-0.00648
15	32	2550	MB_dm_hrq1-_03_TSv6_Y15071.dat	hrq1-	YBR154C	#NUM!	#NUM!	status=JK
15	33	2438	MB_dm_hrq1-_03_TSv6_Y15071.dat	hrq1-	YDR228C	#NUM!	#NUM!	status=LK
15	34	2143	MB_dm_hrq1-_03_TSv6_Y15071.dat	hrq1-	YDR228C	#NUM!	#NUM!	status=LK
15	35	2546	MB_dm_hrq1-_03_TSv6_Y15071.dat	hrq1-	YBR198C	1.0815	0.04984
15	36	2486	MB_dm_hrq1-_03_TSv6_Y15071.dat	hrq1-	YBR198C	1.0603	0.02867
15	37	2830	MB_dm_hrq1-_03_TSv6_Y15071.dat	hrq1-	YPL233W	1.20895	0.13301
15	38	2526	MB_dm_hrq1-_03_TSv6_Y15071.dat	hrq1-	YPL233W	1.0718	-0.00399
15	39	2640	MB_dm_hrq1-_03_TSv6_Y15071.dat	hrq1-	YKL193C	1.1066	-0.00213
15	40	2736	MB_dm_hrq1-_03_TSv6_Y15071.dat	hrq1-	YKL193C	1.1607	0.05191
15	41	2021	MB_dm_hrq1-_03_TSv6_Y15071.dat	hrq1-	YPL076W	#NUM!	#NUM!	status=JK
15	42	2236	MB_dm_hrq1-_03_TSv6_Y15071.dat	hrq1-	YPL076W	1.0036	0.05832
15	43	1782	MB_dm_hrq1-_03_TSv6_Y15071.dat	hrq1-	YDL140C	0.80331	-0.02624
15	44	1833	MB_dm_hrq1-_03_TSv6_Y15071.dat	hrq1-	YDL140C	0.80052	-0.02902
15	45	2066	MB_dm_hrq1-_03_TSv6_Y15071.dat	hrq1-	YLR103C	0.85615	-0.17805
15	46	2728	MB_dm_hrq1-_03_TSv6_Y15071.dat	hrq1-	YLR103C	1.03896	0.00456
15	47	3044	MB_dm_hrq1-_03_TSv6_Y15071.dat	hrq1-	YMR271C	1.02655	0.01556
15	48	3235	MB_dm_hrq1-_03_TSv6_Y15071.dat	hrq1-	YMR271C	0.96704	-0.04389
16	1	3065	MB_dm_hrq1-_03_TSv6_Y15071.dat	hrq1-	YMR271C	0.971	-0.03993
16	2	2568	MB_dm_hrq1-_03_TSv6_Y15071.dat	hrq1-	YMR271C	0.90563	-0.10523
16	3	2234	MB_dm_hrq1-_03_TSv6_Y15071.dat	hrq1-	YGR034W	0.8777	-0.04797
16	4	2475	MB_dm_hrq1-_03_TSv6_Y15071.dat	hrq1-	YGR034W	1.03141	0.10557
16	5	2412	MB_dm_hrq1-_03_TSv6_Y15071.dat	hrq1-	YER157W	1.00985	-0.12179
16	6	2608	MB_dm_hrq1-_03_TSv6_Y15071.dat	hrq1-	YER157W	1.12199	-0.00977
16	7	1753	MB_dm_hrq1-_03_TSv6_Y15071.dat	hrq1-	YHR196W	0.77832	-0.10712
16	8	1930	MB_dm_hrq1-_03_TSv6_Y15071.dat	hrq1-	YHR196W	0.86308	-0.02245
16	9	2039	MB_dm_hrq1-_03_TSv6_Y15071.dat	hrq1-	YBR131W	0.88979	-0.04499
16	10	2102	MB_dm_hrq1-_03_TSv6_Y15071.dat	hrq1-	YBR131W	0.89204	-0.04274
16	11	547	MB_dm_hrq1-_03_TSv6_Y15071.dat	hrq1-	YNL272C	#NUM!	#NUM!	status=LK
16	12	240	MB_dm_hrq1-_03_TSv6_Y15071.dat	hrq1-	YNL272C	#NUM!	#NUM!	status=LK
16	13	2895	MB_dm_hrq1-_03_TSv6_Y15071.dat	hrq1-	YLR298C	1.21869	0.05189
16	14	2991	MB_dm_hrq1-_03_TSv6_Y15071.dat	hrq1-	YLR298C	1.26116	0.09432
16	15	2767	MB_dm_hrq1-_03_TSv6_Y15071.dat	hrq1-	YGR099W	1.13908	0.00631
16	16	2936	MB_dm_hrq1-_03_TSv6_Y15071.dat	hrq1-	YGR099W	1.21206	0.0792
16	17	1790	MB_dm_hrq1-_03_TSv6_Y15071.dat	hrq1-	YNL287W	#NUM!	#NUM!	status=LK
16	18	1725	MB_dm_hrq1-_03_TSv6_Y15071.dat	hrq1-	YNL287W	#NUM!	#NUM!	status=LK
16	19	2459	MB_dm_hrq1-_03_TSv6_Y15071.dat	hrq1-	YIR005W	0.99918	0.01308
16	20	2476	MB_dm_hrq1-_03_TSv6_Y15071.dat	hrq1-	YIR005W	0.99663	0.01053
16	21	495	MB_dm_hrq1-_03_TSv6_Y15071.dat	hrq1-	YNL267W	#NUM!	#NUM!	status=LK
16	22	1268	MB_dm_hrq1-_03_TSv6_Y15071.dat	hrq1-	YNL267W	#NUM!	#NUM!	status=LK
16	23	2606	MB_dm_hrq1-_03_TSv6_Y15071.dat	hrq1-	YDL209C	1.06197	0.00718
16	24	2394	MB_dm_hrq1-_03_TSv6_Y15071.dat	hrq1-	YDL209C	0.99829	-0.05644
16	25	2032	MB_dm_hrq1-_03_TSv6_Y15071.dat	hrq1-	YML127W	0.87121	-0.00863
16	26	1995	MB_dm_hrq1-_03_TSv6_Y15071.dat	hrq1-	YML127W	0.85438	-0.02545
16	27	2592	MB_dm_hrq1-_03_TSv6_Y15071.dat	hrq1-	YHR191C	1.08817	0.06664
16	28	2425	MB_dm_hrq1-_03_TSv6_Y15071.dat	hrq1-	YHR191C	1.00261	-0.01883
16	29	0	MB_dm_hrq1-_03_TSv6_Y15071.dat	hrq1-	YKL203C	0	-0.4243
16	30	256	MB_dm_hrq1-_03_TSv6_Y15071.dat	hrq1-	YKL203C	#NUM!	#NUM!	status=JK
16	31	2463	MB_dm_hrq1-_03_TSv6_Y15071.dat	hrq1-	YBR154C	0.99412	-0.01324
16	32	2400	MB_dm_hrq1-_03_TSv6_Y15071.dat	hrq1-	YBR154C	0.98027	-0.02708
16	33	2549	MB_dm_hrq1-_03_TSv6_Y15071.dat	hrq1-	YDR228C	#NUM!	#NUM!	status=LK
16	34	2317	MB_dm_hrq1-_03_TSv6_Y15071.dat	hrq1-	YDR228C	#NUM!	#NUM!	status=LK
16	35	2357	MB_dm_hrq1-_03_TSv6_Y15071.dat	hrq1-	YBR198C	0.99067	-0.04089
16	36	2331	MB_dm_hrq1-_03_TSv6_Y15071.dat	hrq1-	YBR198C	0.98109	-0.05045
16	37	2675	MB_dm_hrq1-_03_TSv6_Y15071.dat	hrq1-	YPL233W	1.12461	0.04877
16	38	2448	MB_dm_hrq1-_03_TSv6_Y15071.dat	hrq1-	YPL233W	1.0202	-0.05553
16	39	2705	MB_dm_hrq1-_03_TSv6_Y15071.dat	hrq1-	YKL193C	1.11176	0.00302
16	40	2539	MB_dm_hrq1-_03_TSv6_Y15071.dat	hrq1-	YKL193C	1.05518	-0.0535
16	41	2384	MB_dm_hrq1-_03_TSv6_Y15071.dat	hrq1-	YPL076W	1.01723	0.07193
16	42	2357	MB_dm_hrq1-_03_TSv6_Y15071.dat	hrq1-	YPL076W	1.03723	0.09191
16	43	1896	MB_dm_hrq1-_03_TSv6_Y15071.dat	hrq1-	YDL140C	#NUM!	#NUM!	status=JK
16	44	1859	MB_dm_hrq1-_03_TSv6_Y15071.dat	hrq1-	YDL140C	0.79917	-0.03037
16	45	2803	MB_dm_hrq1-_03_TSv6_Y15071.dat	hrq1-	YLR103C	1.14545	0.11093
16	46	2741	MB_dm_hrq1-_03_TSv6_Y15071.dat	hrq1-	YLR103C	1.03086	-0.00353
16	47	2988	MB_dm_hrq1-_03_TSv6_Y15071.dat	hrq1-	YMR271C	0.99586	-0.01509
16	48	3563	MB_dm_hrq1-_03_TSv6_Y15071.dat	hrq1-	YMR271C	1.0531	0.04209
17	1	3067	MB_dm_hrq1-_03_TSv6_Y15071.dat	hrq1-	YMR271C	0.94819	-0.06271
17	2	2753	MB_dm_hrq1-_03_TSv6_Y15071.dat	hrq1-	YMR271C	0.94757	-0.06333
17	3	2080	MB_dm_hrq1-_03_TSv6_Y15071.dat	hrq1-	YHR058C	0.7979	-0.14799
17	4	2244	MB_dm_hrq1-_03_TSv6_Y15071.dat	hrq1-	YHR058C	0.91438	-0.03163
17	5	2150	MB_dm_hrq1-_03_TSv6_Y15071.dat	hrq1-	YFL039C	0.88151	0.08661
17	6	2142	MB_dm_hrq1-_03_TSv6_Y15071.dat	hrq1-	YFL039C	0.90303	0.1081
17	7	2244	MB_dm_hrq1-_03_TSv6_Y15071.dat	hrq1-	YER125W	0.97854	0.09212
17	8	2295	MB_dm_hrq1-_03_TSv6_Y15071.dat	hrq1-	YER125W	1.0094	0.12295
17	9	2852	MB_dm_hrq1-_03_TSv6_Y15071.dat	hrq1-	YAL041W	1.22504	-0.06734
17	10	2877	MB_dm_hrq1-_03_TSv6_Y15071.dat	hrq1-	YAL041W	1.20318	-0.08918
17	11	1963	MB_dm_hrq1-_03_TSv6_Y15071.dat	hrq1-	YFR004W	#NUM!	#NUM!	status=JK
17	12	2186	MB_dm_hrq1-_03_TSv6_Y15071.dat	hrq1-	YFR004W	0.89236	0.02803
17	13	2253	MB_dm_hrq1-_03_TSv6_Y15071.dat	hrq1-	YDR288W	#NUM!	#NUM!	status=LK
17	14	2086	MB_dm_hrq1-_03_TSv6_Y15071.dat	hrq1-	YDR288W	#NUM!	#NUM!	status=LK
17	15	2613	MB_dm_hrq1-_03_TSv6_Y15071.dat	hrq1-	YPR183W	1.05896	0.02778
17	16	2550	MB_dm_hrq1-_03_TSv6_Y15071.dat	hrq1-	YPR183W	1.03459	0.00345
17	17	2550	MB_dm_hrq1-_03_TSv6_Y15071.dat	hrq1-	YBR057C	1.0451	0.00413
17	18	2420	MB_dm_hrq1-_03_TSv6_Y15071.dat	hrq1-	YBR057C	#NUM!	#NUM!	status=JK
17	19	2670	MB_dm_hrq1-_03_TSv6_Y15071.dat	hrq1-	YBR265W	1.06186	0.03279
17	20	2459	MB_dm_hrq1-_03_TSv6_Y15071.dat	hrq1-	YBR265W	0.96843	-0.06054
17	21	2604	MB_dm_hrq1-_03_TSv6_Y15071.dat	hrq1-	YAL041W	1.0308	-0.07171
17	22	2790	MB_dm_hrq1-_03_TSv6_Y15071.dat	hrq1-	YAL041W	1.10916	0.00657
17	23	2520	MB_dm_hrq1-_03_TSv6_Y15071.dat	hrq1-	YMR281W	1.00405	0.1066
17	24	2594	MB_dm_hrq1-_03_TSv6_Y15071.dat	hrq1-	YMR281W	1.05742	0.1599
17	25	2350	MB_dm_hrq1-_03_TSv6_Y15071.dat	hrq1-	YBR029C	0.98526	-0.06585
17	26	2522	MB_dm_hrq1-_03_TSv6_Y15071.dat	hrq1-	YBR029C	1.05654	0.00535
17	27	2686	MB_dm_hrq1-_03_TSv6_Y15071.dat	hrq1-	YLR229C	1.10355	-0.01837
17	28	2586	MB_dm_hrq1-_03_TSv6_Y15071.dat	hrq1-	YLR229C	1.04664	-0.07522
17	29	2583	MB_dm_hrq1-_03_TSv6_Y15071.dat	hrq1-	YGR179C	1.03154	-0.00875
17	30	2423	MB_dm_hrq1-_03_TSv6_Y15071.dat	hrq1-	YGR179C	#NUM!	#NUM!	status=JK
17	31	3085	MB_dm_hrq1-_03_TSv6_Y15071.dat	hrq1-	YLR066W	1.22227	0.10089
17	32	2269	MB_dm_hrq1-_03_TSv6_Y15071.dat	hrq1-	YLR066W	0.90977	-0.21126
17	33	2444	MB_dm_hrq1-_03_TSv6_Y15071.dat	hrq1-	YOR030W	0.99294	0.02468
17	34	2514	MB_dm_hrq1-_03_TSv6_Y15071.dat	hrq1-	YOR030W	1.03336	0.06505
17	35	2002	MB_dm_hrq1-_03_TSv6_Y15071.dat	hrq1-	YPL101W	0.82305	-0.07624
17	36	2138	MB_dm_hrq1-_03_TSv6_Y15071.dat	hrq1-	YPL101W	0.87821	-0.02113
17	37	2650	MB_dm_hrq1-_03_TSv6_Y15071.dat	hrq1-	YLR119W	1.08531	-0.00217
17	38	2810	MB_dm_hrq1-_03_TSv6_Y15071.dat	hrq1-	YLR119W	1.13796	0.05043
17	39	2450	MB_dm_hrq1-_03_TSv6_Y15071.dat	hrq1-	YDR052C	0.97658	-0.04658
17	40	2554	MB_dm_hrq1-_03_TSv6_Y15071.dat	hrq1-	YDR052C	1.02782	0.00461
17	41	2837	MB_dm_hrq1-_03_TSv6_Y15071.dat	hrq1-	YGR216C	1.17227	0.05967
17	42	2695	MB_dm_hrq1-_03_TSv6_Y15071.dat	hrq1-	YGR216C	1.1492	0.03662
17	43	0	MB_dm_hrq1-_03_TSv6_Y15071.dat	hrq1-	YNL061W	0	-0.00958
17	44	0	MB_dm_hrq1-_03_TSv6_Y15071.dat	hrq1-	YNL061W	0	-0.00958
17	45	2745	MB_dm_hrq1-_03_TSv6_Y15071.dat	hrq1-	YFL031W	1.09226	0.05122
17	46	2623	MB_dm_hrq1-_03_TSv6_Y15071.dat	hrq1-	YFL031W	0.96193	-0.07896
17	47	2939	MB_dm_hrq1-_03_TSv6_Y15071.dat	hrq1-	YMR271C	0.95633	-0.05458
17	48	3264	MB_dm_hrq1-_03_TSv6_Y15071.dat	hrq1-	YMR271C	0.94257	-0.06833
18	1	3208	MB_dm_hrq1-_03_TSv6_Y15071.dat	hrq1-	YMR271C	0.9743	-0.03663
18	2	2922	MB_dm_hrq1-_03_TSv6_Y15071.dat	hrq1-	YMR271C	0.98794	-0.02301
18	3	2191	MB_dm_hrq1-_03_TSv6_Y15071.dat	hrq1-	YHR058C	0.82578	-0.12014
18	4	2164	MB_dm_hrq1-_03_TSv6_Y15071.dat	hrq1-	YHR058C	0.86727	-0.0787
18	5	2185	MB_dm_hrq1-_03_TSv6_Y15071.dat	hrq1-	YFL039C	0.88183	0.08692
18	6	2197	MB_dm_hrq1-_03_TSv6_Y15071.dat	hrq1-	YFL039C	0.91184	0.1169
18	7	2141	MB_dm_hrq1-_03_TSv6_Y15071.dat	hrq1-	YER125W	0.92095	0.0346
18	8	2204	MB_dm_hrq1-_03_TSv6_Y15071.dat	hrq1-	YER125W	0.95748	0.07109
18	9	2851	MB_dm_hrq1-_03_TSv6_Y15071.dat	hrq1-	YAL041W	1.21045	-0.08192
18	10	2875	MB_dm_hrq1-_03_TSv6_Y15071.dat	hrq1-	YAL041W	1.18881	-0.10354
18	11	2199	MB_dm_hrq1-_03_TSv6_Y15071.dat	hrq1-	YFR004W	0.88737	0.02305
18	12	2209	MB_dm_hrq1-_03_TSv6_Y15071.dat	hrq1-	YFR004W	0.89252	0.0282
18	13	1626	MB_dm_hrq1-_03_TSv6_Y15071.dat	hrq1-	YDR288W	#NUM!	#NUM!	status=LK
18	14	2491	MB_dm_hrq1-_03_TSv6_Y15071.dat	hrq1-	YDR288W	#NUM!	#NUM!	status=LK
18	15	2599	MB_dm_hrq1-_03_TSv6_Y15071.dat	hrq1-	YPR183W	1.04223	0.01108
18	16	2736	MB_dm_hrq1-_03_TSv6_Y15071.dat	hrq1-	YPR183W	1.09728	0.06606
18	17	2627	MB_dm_hrq1-_03_TSv6_Y15071.dat	hrq1-	YBR057C	1.0629	0.02191
18	18	2588	MB_dm_hrq1-_03_TSv6_Y15071.dat	hrq1-	YBR057C	1.03834	-0.00262
18	19	2726	MB_dm_hrq1-_03_TSv6_Y15071.dat	hrq1-	YBR265W	1.06883	0.03975
18	20	2660	MB_dm_hrq1-_03_TSv6_Y15071.dat	hrq1-	YBR265W	1.03252	0.00348
18	21	2753	MB_dm_hrq1-_03_TSv6_Y15071.dat	hrq1-	YAL041W	1.0737	-0.02885
18	22	2731	MB_dm_hrq1-_03_TSv6_Y15071.dat	hrq1-	YAL041W	1.06906	-0.03349
18	23	2427	MB_dm_hrq1-_03_TSv6_Y15071.dat	hrq1-	YMR281W	0.95222	0.05482
18	24	2348	MB_dm_hrq1-_03_TSv6_Y15071.dat	hrq1-	YMR281W	0.94232	0.04493
18	25	2517	MB_dm_hrq1-_03_TSv6_Y15071.dat	hrq1-	YBR029C	1.0391	-0.01207
18	26	2369	MB_dm_hrq1-_03_TSv6_Y15071.dat	hrq1-	YBR029C	0.97753	-0.07357
18	27	2645	MB_dm_hrq1-_03_TSv6_Y15071.dat	hrq1-	YLR229C	1.07033	-0.05156
18	28	2801	MB_dm_hrq1-_03_TSv6_Y15071.dat	hrq1-	YLR229C	1.11684	-0.00509
18	29	2645	MB_dm_hrq1-_03_TSv6_Y15071.dat	hrq1-	YGR179C	1.04072	0.00042
18	30	2708	MB_dm_hrq1-_03_TSv6_Y15071.dat	hrq1-	YGR179C	1.05645	0.01614
18	31	3046	MB_dm_hrq1-_03_TSv6_Y15071.dat	hrq1-	YLR066W	1.18907	0.06773
18	32	2437	MB_dm_hrq1-_03_TSv6_Y15071.dat	hrq1-	YLR066W	0.96237	-0.15873
18	33	2375	MB_dm_hrq1-_03_TSv6_Y15071.dat	hrq1-	YOR030W	0.94998	-0.01824
18	34	2303	MB_dm_hrq1-_03_TSv6_Y15071.dat	hrq1-	YOR030W	0.93113	-0.03706
18	35	2251	MB_dm_hrq1-_03_TSv6_Y15071.dat	hrq1-	YPL101W	0.90872	0.00934
18	36	2068	MB_dm_hrq1-_03_TSv6_Y15071.dat	hrq1-	YPL101W	0.83256	-0.06673
18	37	2615	MB_dm_hrq1-_03_TSv6_Y15071.dat	hrq1-	YLR119W	1.04774	-0.0397
18	38	2588	MB_dm_hrq1-_03_TSv6_Y15071.dat	hrq1-	YLR119W	1.02358	-0.06383
18	39	2532	MB_dm_hrq1-_03_TSv6_Y15071.dat	hrq1-	YDR052C	0.98434	-0.03883
18	40	2687	MB_dm_hrq1-_03_TSv6_Y15071.dat	hrq1-	YDR052C	1.05411	0.03087
18	41	2846	MB_dm_hrq1-_03_TSv6_Y15071.dat	hrq1-	YGR216C	1.14655	0.03398
18	42	2923	MB_dm_hrq1-_03_TSv6_Y15071.dat	hrq1-	YGR216C	1.21651	0.10386
18	43	33	MB_dm_hrq1-_03_TSv6_Y15071.dat	hrq1-	YNL061W	0.01386	0.00426
18	44	16	MB_dm_hrq1-_03_TSv6_Y15071.dat	hrq1-	YNL061W	0.00655	-0.00304
18	45	2784	MB_dm_hrq1-_03_TSv6_Y15071.dat	hrq1-	YFL031W	1.08721	0.04618
18	46	2783	MB_dm_hrq1-_03_TSv6_Y15071.dat	hrq1-	YFL031W	1.00403	-0.03691
18	47	3016	MB_dm_hrq1-_03_TSv6_Y15071.dat	hrq1-	YMR271C	0.96748	-0.04344
18	48	3379	MB_dm_hrq1-_03_TSv6_Y15071.dat	hrq1-	YMR271C	0.96346	-0.04745
19	1	3176	MB_dm_hrq1-_03_TSv6_Y15071.dat	hrq1-	YMR271C	#NUM!	#NUM!	status=JK
19	2	2753	MB_dm_hrq1-_03_TSv6_Y15071.dat	hrq1-	YMR271C	0.99443	-0.01652
19	3	1424	MB_dm_hrq1-_03_TSv6_Y15071.dat	hrq1-	YEL034W	#NUM!	#NUM!	status=LK
19	4	1655	MB_dm_hrq1-_03_TSv6_Y15071.dat	hrq1-	YEL034W	#NUM!	#NUM!	status=LK
19	5	2291	MB_dm_hrq1-_03_TSv6_Y15071.dat	hrq1-	YDL033C	0.98945	-0.12196
19	6	2324	MB_dm_hrq1-_03_TSv6_Y15071.dat	hrq1-	YDL033C	1.03229	-0.07916
19	7	2269	MB_dm_hrq1-_03_TSv6_Y15071.dat	hrq1-	YHR164C	1.04605	0.08215
19	8	2170	MB_dm_hrq1-_03_TSv6_Y15071.dat	hrq1-	YHR164C	1.0112	0.04733
19	9	1493	MB_dm_hrq1-_03_TSv6_Y15071.dat	hrq1-	YGL142C	#NUM!	#NUM!	status=JK
19	10	1816	MB_dm_hrq1-_03_TSv6_Y15071.dat	hrq1-	YGL142C	0.80606	0.14574
19	11	1925	MB_dm_hrq1-_03_TSv6_Y15071.dat	hrq1-	YLR218C	#NUM!	#NUM!	status=JK
19	12	2589	MB_dm_hrq1-_03_TSv6_Y15071.dat	hrq1-	YLR218C	1.12317	-0.04383
19	13	0	MB_dm_hrq1-_03_TSv6_Y15071.dat	hrq1-	YMR198W	0	0
19	14	0	MB_dm_hrq1-_03_TSv6_Y15071.dat	hrq1-	YMR198W	0	0
19	15	1352	MB_dm_hrq1-_03_TSv6_Y15071.dat	hrq1-	YCL032W	0.58275	-0.02508
19	16	1539	MB_dm_hrq1-_03_TSv6_Y15071.dat	hrq1-	YCL032W	0.66317	0.05525
19	17	1233	MB_dm_hrq1-_03_TSv6_Y15071.dat	hrq1-	YNR053C	0.53562	0.06813
19	18	1292	MB_dm_hrq1-_03_TSv6_Y15071.dat	hrq1-	YNR053C	0.5563	0.0888
19	19	2248	MB_dm_hrq1-_03_TSv6_Y15071.dat	hrq1-	YJR064W	0.94664	-0.06107
19	20	2370	MB_dm_hrq1-_03_TSv6_Y15071.dat	hrq1-	YJR064W	0.98856	-0.0192
19	21	2449	MB_dm_hrq1-_03_TSv6_Y15071.dat	hrq1-	YER147C	1.02628	0.00431
19	22	2613	MB_dm_hrq1-_03_TSv6_Y15071.dat	hrq1-	YER147C	1.09848	0.07642
19	23	813	MB_dm_hrq1-_03_TSv6_Y15071.dat	hrq1-	YIL106W	0.34242	-0.08111
19	24	708	MB_dm_hrq1-_03_TSv6_Y15071.dat	hrq1-	YIL106W	0.30494	-0.11855
19	25	2568	MB_dm_hrq1-_03_TSv6_Y15071.dat	hrq1-	YOR326W	1.13765	0.10703
19	26	2546	MB_dm_hrq1-_03_TSv6_Y15071.dat	hrq1-	YOR326W	1.12748	0.09686
19	27	2310	MB_dm_hrq1-_03_TSv6_Y15071.dat	hrq1-	YDR064W	1.00326	0.01284
19	28	2456	MB_dm_hrq1-_03_TSv6_Y15071.dat	hrq1-	YDR064W	1.05052	0.06005
19	29	0	MB_dm_hrq1-_03_TSv6_Y15071.dat	hrq1-	BLANK	0	#NUM!
19	30	0	MB_dm_hrq1-_03_TSv6_Y15071.dat	hrq1-	BLANK	0	#NUM!
19	31	0	MB_dm_hrq1-_03_TSv6_Y15071.dat	hrq1-	YOR249C	0	0
19	32	0	MB_dm_hrq1-_03_TSv6_Y15071.dat	hrq1-	YOR249C	0	0
19	33	2747	MB_dm_hrq1-_03_TSv6_Y15071.dat	hrq1-	YBR055C	1.17704	0.03862
19	34	2641	MB_dm_hrq1-_03_TSv6_Y15071.dat	hrq1-	YBR055C	1.1431	0.00472
19	35	2470	MB_dm_hrq1-_03_TSv6_Y15071.dat	hrq1-	YOR048C	1.0661	-0.02551
19	36	2530	MB_dm_hrq1-_03_TSv6_Y15071.dat	hrq1-	YOR048C	1.08727	-0.00436
19	37	2333	MB_dm_hrq1-_03_TSv6_Y15071.dat	hrq1-	YFL039C	0.9961	0.15055
19	38	2120	MB_dm_hrq1-_03_TSv6_Y15071.dat	hrq1-	YFL039C	0.89208	0.04664
19	39	2304	MB_dm_hrq1-_03_TSv6_Y15071.dat	hrq1-	YGR122W	0.95133	-0.04428
19	40	2395	MB_dm_hrq1-_03_TSv6_Y15071.dat	hrq1-	YGR122W	0.99741	0.00175
19	41	0	MB_dm_hrq1-_03_TSv6_Y15071.dat	hrq1-	YFL022C	0	0
19	42	0	MB_dm_hrq1-_03_TSv6_Y15071.dat	hrq1-	YFL022C	0	0
19	43	2172	MB_dm_hrq1-_03_TSv6_Y15071.dat	hrq1-	YJL074C	0.97001	0.06426
19	44	2372	MB_dm_hrq1-_03_TSv6_Y15071.dat	hrq1-	YJL074C	1.03399	0.12818
19	45	2378	MB_dm_hrq1-_03_TSv6_Y15071.dat	hrq1-	YNL064C	0.99144	0.09157
19	46	2160	MB_dm_hrq1-_03_TSv6_Y15071.dat	hrq1-	YNL064C	0.83404	-0.06567
19	47	2900	MB_dm_hrq1-_03_TSv6_Y15071.dat	hrq1-	YMR271C	0.99791	-0.01304
19	48	3279	MB_dm_hrq1-_03_TSv6_Y15071.dat	hrq1-	YMR271C	1.00492	-0.00604
20	1	3077	MB_dm_hrq1-_03_TSv6_Y15071.dat	hrq1-	YMR271C	1.00037	-0.01059
20	2	2764	MB_dm_hrq1-_03_TSv6_Y15071.dat	hrq1-	YMR271C	0.99998	-0.01098
20	3	1467	MB_dm_hrq1-_03_TSv6_Y15071.dat	hrq1-	YEL034W	#NUM!	#NUM!	status=LK
20	4	1549	MB_dm_hrq1-_03_TSv6_Y15071.dat	hrq1-	YEL034W	#NUM!	#NUM!	status=LK
20	5	2193	MB_dm_hrq1-_03_TSv6_Y15071.dat	hrq1-	YDL033C	0.94868	-0.16269
20	6	2235	MB_dm_hrq1-_03_TSv6_Y15071.dat	hrq1-	YDL033C	0.99419	-0.11722
20	7	2023	MB_dm_hrq1-_03_TSv6_Y15071.dat	hrq1-	YHR164C	#NUM!	#NUM!	status=JK
20	8	2200	MB_dm_hrq1-_03_TSv6_Y15071.dat	hrq1-	YHR164C	1.02735	0.06347
20	9	1736	MB_dm_hrq1-_03_TSv6_Y15071.dat	hrq1-	YGL142C	0.79296	0.13265
20	10	1732	MB_dm_hrq1-_03_TSv6_Y15071.dat	hrq1-	YGL142C	0.77097	0.11069
20	11	2402	MB_dm_hrq1-_03_TSv6_Y15071.dat	hrq1-	YLR218C	1.04413	-0.12278
20	12	2574	MB_dm_hrq1-_03_TSv6_Y15071.dat	hrq1-	YLR218C	1.12147	-0.04553
20	13	0	MB_dm_hrq1-_03_TSv6_Y15071.dat	hrq1-	YMR198W	0	0
20	14	0	MB_dm_hrq1-_03_TSv6_Y15071.dat	hrq1-	YMR198W	0	0
20	15	1245	MB_dm_hrq1-_03_TSv6_Y15071.dat	hrq1-	YCL032W	0.5403	-0.06748
20	16	1096	MB_dm_hrq1-_03_TSv6_Y15071.dat	hrq1-	YCL032W	0.47552	-0.1322
20	17	1422	MB_dm_hrq1-_03_TSv6_Y15071.dat	hrq1-	YNR053C	0.62196	0.15438
20	18	1338	MB_dm_hrq1-_03_TSv6_Y15071.dat	hrq1-	YNR053C	0.58049	0.11295
20	19	2284	MB_dm_hrq1-_03_TSv6_Y15071.dat	hrq1-	YJR064W	0.97022	-0.03751
20	20	2243	MB_dm_hrq1-_03_TSv6_Y15071.dat	hrq1-	YJR064W	0.94464	-0.06307
20	21	2452	MB_dm_hrq1-_03_TSv6_Y15071.dat	hrq1-	YER147C	1.03771	0.01572
20	22	2626	MB_dm_hrq1-_03_TSv6_Y15071.dat	hrq1-	YER147C	1.11455	0.09248
20	23	813	MB_dm_hrq1-_03_TSv6_Y15071.dat	hrq1-	YIL106W	0.34562	-0.07791
20	24	630	MB_dm_hrq1-_03_TSv6_Y15071.dat	hrq1-	YIL106W	0.27388	-0.14958
20	25	2404	MB_dm_hrq1-_03_TSv6_Y15071.dat	hrq1-	YOR326W	1.07528	0.04472
20	26	2584	MB_dm_hrq1-_03_TSv6_Y15071.dat	hrq1-	YOR326W	1.15586	0.12521
20	27	2415	MB_dm_hrq1-_03_TSv6_Y15071.dat	hrq1-	YDR064W	1.05932	0.06884
20	28	2278	MB_dm_hrq1-_03_TSv6_Y15071.dat	hrq1-	YDR064W	0.98343	-0.00696
20	29	0	MB_dm_hrq1-_03_TSv6_Y15071.dat	hrq1-	BLANK	0	#NUM!
20	30	0	MB_dm_hrq1-_03_TSv6_Y15071.dat	hrq1-	BLANK	0	#NUM!
20	31	0	MB_dm_hrq1-_03_TSv6_Y15071.dat	hrq1-	YOR249C	0	0
20	32	0	MB_dm_hrq1-_03_TSv6_Y15071.dat	hrq1-	YOR249C	0	0
20	33	2720	MB_dm_hrq1-_03_TSv6_Y15071.dat	hrq1-	YBR055C	1.17486	0.03645
20	34	2605	MB_dm_hrq1-_03_TSv6_Y15071.dat	hrq1-	YBR055C	1.13611	-0.00225
20	35	2509	MB_dm_hrq1-_03_TSv6_Y15071.dat	hrq1-	YOR048C	1.09058	-0.00105
20	36	2341	MB_dm_hrq1-_03_TSv6_Y15071.dat	hrq1-	YOR048C	#NUM!	#NUM!	status=JK
20	37	1977	MB_dm_hrq1-_03_TSv6_Y15071.dat	hrq1-	YFL039C	0.84893	0.00354
20	38	2228	MB_dm_hrq1-_03_TSv6_Y15071.dat	hrq1-	YFL039C	0.94167	0.09618
20	39	2301	MB_dm_hrq1-_03_TSv6_Y15071.dat	hrq1-	YGR122W	0.95365	-0.04197
20	40	2461	MB_dm_hrq1-_03_TSv6_Y15071.dat	hrq1-	YGR122W	1.02869	0.03299
20	41	0	MB_dm_hrq1-_03_TSv6_Y15071.dat	hrq1-	YFL022C	0	0
20	42	0	MB_dm_hrq1-_03_TSv6_Y15071.dat	hrq1-	YFL022C	0	0
20	43	2492	MB_dm_hrq1-_03_TSv6_Y15071.dat	hrq1-	YJL074C	1.11781	0.2119
20	44	2394	MB_dm_hrq1-_03_TSv6_Y15071.dat	hrq1-	YJL074C	1.04887	0.14303
20	45	2184	MB_dm_hrq1-_03_TSv6_Y15071.dat	hrq1-	YNL064C	0.91567	0.01588
20	46	2298	MB_dm_hrq1-_03_TSv6_Y15071.dat	hrq1-	YNL064C	0.89374	-0.00603
20	47	2980	MB_dm_hrq1-_03_TSv6_Y15071.dat	hrq1-	YMR271C	1.03467	0.02367
20	48	3310	MB_dm_hrq1-_03_TSv6_Y15071.dat	hrq1-	YMR271C	1.02449	0.01351
21	1	3084	MB_dm_hrq1-_03_TSv6_Y15071.dat	hrq1-	YMR271C	0.96708	-0.04385
21	2	2830	MB_dm_hrq1-_03_TSv6_Y15071.dat	hrq1-	YMR271C	0.98686	-0.02409
21	3	2515	MB_dm_hrq1-_03_TSv6_Y15071.dat	hrq1-	YLR116W	0.97735	-0.05287
21	4	2496	MB_dm_hrq1-_03_TSv6_Y15071.dat	hrq1-	YLR116W	1.03149	0.00121
21	5	2399	MB_dm_hrq1-_03_TSv6_Y15071.dat	hrq1-	YIR008C	0.99801	0.07873
21	6	2204	MB_dm_hrq1-_03_TSv6_Y15071.dat	hrq1-	YIR008C	0.9418	0.02258
21	7	1828	MB_dm_hrq1-_03_TSv6_Y15071.dat	hrq1-	YHR019C	0.81045	-0.03458
21	8	2238	MB_dm_hrq1-_03_TSv6_Y15071.dat	hrq1-	YHR019C	1.0027	0.15745
21	9	225	MB_dm_hrq1-_03_TSv6_Y15071.dat	hrq1-	YFL034C-B	0.09864	-0.53839
21	10	420	MB_dm_hrq1-_03_TSv6_Y15071.dat	hrq1-	YFL034C-B	#NUM!	#NUM!	status=JK
21	11	1938	MB_dm_hrq1-_03_TSv6_Y15071.dat	hrq1-	YEL034W	#NUM!	#NUM!	status=LK
21	12	1935	MB_dm_hrq1-_03_TSv6_Y15071.dat	hrq1-	YEL034W	#NUM!	#NUM!	status=LK
21	13	1873	MB_dm_hrq1-_03_TSv6_Y15071.dat	hrq1-	YPR168W	0.79925	-0.20896
21	14	2098	MB_dm_hrq1-_03_TSv6_Y15071.dat	hrq1-	YPR168W	0.89703	-0.11129
21	15	2786	MB_dm_hrq1-_03_TSv6_Y15071.dat	hrq1-	YNL038W	1.16704	0.07769
21	16	2659	MB_dm_hrq1-_03_TSv6_Y15071.dat	hrq1-	YNL038W	1.11463	0.02534
21	17	2600	MB_dm_hrq1-_03_TSv6_Y15071.dat	hrq1-	YDR118W	1.09937	-0.01155
21	18	2509	MB_dm_hrq1-_03_TSv6_Y15071.dat	hrq1-	YDR118W	1.05317	-0.0577
21	19	2387	MB_dm_hrq1-_03_TSv6_Y15071.dat	hrq1-	YOR089C	0.98229	0.02714
21	20	2158	MB_dm_hrq1-_03_TSv6_Y15071.dat	hrq1-	YOR089C	0.88127	-0.07377
21	21	1452	MB_dm_hrq1-_03_TSv6_Y15071.dat	hrq1-	YDR496C	0.59613	-0.31387
21	22	1417	MB_dm_hrq1-_03_TSv6_Y15071.dat	hrq1-	YDR496C	0.58342	-0.32657
21	23	2704	MB_dm_hrq1-_03_TSv6_Y15071.dat	hrq1-	YGL093W	1.11521	0.04977
21	24	2536	MB_dm_hrq1-_03_TSv6_Y15071.dat	hrq1-	YGL093W	1.07007	0.00468
21	25	2395	MB_dm_hrq1-_03_TSv6_Y15071.dat	hrq1-	YNL102W	#NUM!	#NUM!	status=JK
21	26	2609	MB_dm_hrq1-_03_TSv6_Y15071.dat	hrq1-	YNL102W	1.1343	0.01217
21	27	2430	MB_dm_hrq1-_03_TSv6_Y15071.dat	hrq1-	YOR168W	1.03613	-0.0543
21	28	2527	MB_dm_hrq1-_03_TSv6_Y15071.dat	hrq1-	YOR168W	1.06005	-0.03041
21	29	2708	MB_dm_hrq1-_03_TSv6_Y15071.dat	hrq1-	YDR437W	1.11959	-0.04432
21	30	2724	MB_dm_hrq1-_03_TSv6_Y15071.dat	hrq1-	YDR437W	1.11648	-0.04742
21	31	2426	MB_dm_hrq1-_03_TSv6_Y15071.dat	hrq1-	YLR196W	0.99545	0.03651
21	32	2368	MB_dm_hrq1-_03_TSv6_Y15071.dat	hrq1-	YLR196W	0.98305	0.02412
21	33	2399	MB_dm_hrq1-_03_TSv6_Y15071.dat	hrq1-	YHR030C	1.00802	0.00835
21	34	2255	MB_dm_hrq1-_03_TSv6_Y15071.dat	hrq1-	YHR030C	0.95622	-0.04339
21	35	2454	MB_dm_hrq1-_03_TSv6_Y15071.dat	hrq1-	YPL007C	1.03661	-0.00674
21	36	2531	MB_dm_hrq1-_03_TSv6_Y15071.dat	hrq1-	YPL007C	1.06358	0.02021
21	37	2332	MB_dm_hrq1-_03_TSv6_Y15071.dat	hrq1-	YJR045C	0.97185	0.03578
21	38	2507	MB_dm_hrq1-_03_TSv6_Y15071.dat	hrq1-	YJR045C	1.0273	0.09117
21	39	2146	MB_dm_hrq1-_03_TSv6_Y15071.dat	hrq1-	YGL001C	0.86111	-0.20096
21	40	2595	MB_dm_hrq1-_03_TSv6_Y15071.dat	hrq1-	YGL001C	1.04907	-0.01322
21	41	2449	MB_dm_hrq1-_03_TSv6_Y15071.dat	hrq1-	YKL165C	1.01595	-0.01117
21	42	2511	MB_dm_hrq1-_03_TSv6_Y15071.dat	hrq1-	YKL165C	1.07703	0.04985
21	43	1565	MB_dm_hrq1-_03_TSv6_Y15071.dat	hrq1-	YLR195C	0.67822	-0.11319
21	44	1822	MB_dm_hrq1-_03_TSv6_Y15071.dat	hrq1-	YLR195C	0.77142	-0.02008
21	45	582	MB_dm_hrq1-_03_TSv6_Y15071.dat	hrq1-	YOR236W	0.2359	-0.08016
21	46	672	MB_dm_hrq1-_03_TSv6_Y15071.dat	hrq1-	YOR236W	0.25294	-0.06314
21	47	2987	MB_dm_hrq1-_03_TSv6_Y15071.dat	hrq1-	YMR271C	1.00469	-0.00628
21	48	3274	MB_dm_hrq1-_03_TSv6_Y15071.dat	hrq1-	YMR271C	0.98241	-0.02853
22	1	3108	MB_dm_hrq1-_03_TSv6_Y15071.dat	hrq1-	YMR271C	0.99478	-0.01617
22	2	2847	MB_dm_hrq1-_03_TSv6_Y15071.dat	hrq1-	YMR271C	1.01256	0.00158
22	3	2456	MB_dm_hrq1-_03_TSv6_Y15071.dat	hrq1-	YLR116W	0.97254	-0.05768
22	4	2360	MB_dm_hrq1-_03_TSv6_Y15071.dat	hrq1-	YLR116W	0.9928	-0.03743
22	5	2187	MB_dm_hrq1-_03_TSv6_Y15071.dat	hrq1-	YIR008C	0.92518	0.00598
22	6	2367	MB_dm_hrq1-_03_TSv6_Y15071.dat	hrq1-	YIR008C	1.02722	0.1079
22	7	1939	MB_dm_hrq1-_03_TSv6_Y15071.dat	hrq1-	YHR019C	0.87215	0.02705
22	8	2021	MB_dm_hrq1-_03_TSv6_Y15071.dat	hrq1-	YHR019C	0.91785	0.0727
22	9	198	MB_dm_hrq1-_03_TSv6_Y15071.dat	hrq1-	YFL034C-B	0.08802	-0.54899
22	10	199	MB_dm_hrq1-_03_TSv6_Y15071.dat	hrq1-	YFL034C-B	0.08626	-0.55076
22	11	1801	MB_dm_hrq1-_03_TSv6_Y15071.dat	hrq1-	YEL034W	#NUM!	#NUM!	status=LK
22	12	1882	MB_dm_hrq1-_03_TSv6_Y15071.dat	hrq1-	YEL034W	#NUM!	#NUM!	status=LK
22	13	2274	MB_dm_hrq1-_03_TSv6_Y15071.dat	hrq1-	YPR168W	0.98806	-0.02037
22	14	2012	MB_dm_hrq1-_03_TSv6_Y15071.dat	hrq1-	YPR168W	0.8775	-0.1308
22	15	2656	MB_dm_hrq1-_03_TSv6_Y15071.dat	hrq1-	YNL038W	1.13703	0.04771
22	16	2608	MB_dm_hrq1-_03_TSv6_Y15071.dat	hrq1-	YNL038W	1.11938	0.03008
22	17	2672	MB_dm_hrq1-_03_TSv6_Y15071.dat	hrq1-	YDR118W	1.15908	0.04809
22	18	2364	MB_dm_hrq1-_03_TSv6_Y15071.dat	hrq1-	YDR118W	1.01928	-0.09156
22	19	2291	MB_dm_hrq1-_03_TSv6_Y15071.dat	hrq1-	YOR089C	0.96973	0.01459
22	20	2498	MB_dm_hrq1-_03_TSv6_Y15071.dat	hrq1-	YOR089C	1.05041	0.09518
22	21	2021	MB_dm_hrq1-_03_TSv6_Y15071.dat	hrq1-	YDR496C	0.85521	-0.05508
22	22	2092	MB_dm_hrq1-_03_TSv6_Y15071.dat	hrq1-	YDR496C	0.88783	-0.0225
22	23	2352	MB_dm_hrq1-_03_TSv6_Y15071.dat	hrq1-	YGL093W	1	-0.06531
22	24	2672	MB_dm_hrq1-_03_TSv6_Y15071.dat	hrq1-	YGL093W	1.16277	0.09728
22	25	2567	MB_dm_hrq1-_03_TSv6_Y15071.dat	hrq1-	YNL102W	1.15086	0.02871
22	26	2577	MB_dm_hrq1-_03_TSv6_Y15071.dat	hrq1-	YNL102W	1.15666	0.03451
22	27	2375	MB_dm_hrq1-_03_TSv6_Y15071.dat	hrq1-	YOR168W	1.04595	-0.04449
22	28	2686	MB_dm_hrq1-_03_TSv6_Y15071.dat	hrq1-	YOR168W	#NUM!	#NUM!	status=JK
22	29	2293	MB_dm_hrq1-_03_TSv6_Y15071.dat	hrq1-	YDR437W	#NUM!	#NUM!	status=JK
22	30	2684	MB_dm_hrq1-_03_TSv6_Y15071.dat	hrq1-	YDR437W	1.13685	-0.02708
22	31	2179	MB_dm_hrq1-_03_TSv6_Y15071.dat	hrq1-	YLR196W	0.9249	-0.03397
22	32	2237	MB_dm_hrq1-_03_TSv6_Y15071.dat	hrq1-	YLR196W	0.9614	0.00249
22	33	2262	MB_dm_hrq1-_03_TSv6_Y15071.dat	hrq1-	YHR030C	0.98438	-0.01526
22	34	2282	MB_dm_hrq1-_03_TSv6_Y15071.dat	hrq1-	YHR030C	1.00191	0.00224
22	35	2556	MB_dm_hrq1-_03_TSv6_Y15071.dat	hrq1-	YPL007C	1.11732	0.07389
22	36	2366	MB_dm_hrq1-_03_TSv6_Y15071.dat	hrq1-	YPL007C	1.0282	-0.01514
22	37	2137	MB_dm_hrq1-_03_TSv6_Y15071.dat	hrq1-	YJR045C	0.92067	-0.01535
22	38	2340	MB_dm_hrq1-_03_TSv6_Y15071.dat	hrq1-	YJR045C	0.99026	0.05417
22	39	2427	MB_dm_hrq1-_03_TSv6_Y15071.dat	hrq1-	YGL001C	1.00458	-0.05766
22	40	2325	MB_dm_hrq1-_03_TSv6_Y15071.dat	hrq1-	YGL001C	0.96779	-0.0944
22	41	2474	MB_dm_hrq1-_03_TSv6_Y15071.dat	hrq1-	YKL165C	1.05501	0.02785
22	42	2577	MB_dm_hrq1-_03_TSv6_Y15071.dat	hrq1-	YKL165C	1.1351	0.10785
22	43	1594	MB_dm_hrq1-_03_TSv6_Y15071.dat	hrq1-	YLR195C	0.70918	-0.08226
22	44	1870	MB_dm_hrq1-_03_TSv6_Y15071.dat	hrq1-	YLR195C	0.81332	0.02177
22	45	625	MB_dm_hrq1-_03_TSv6_Y15071.dat	hrq1-	YOR236W	0.2604	-0.05569
22	46	632	MB_dm_hrq1-_03_TSv6_Y15071.dat	hrq1-	YOR236W	0.24475	-0.07132
22	47	2835	MB_dm_hrq1-_03_TSv6_Y15071.dat	hrq1-	YMR271C	0.98201	-0.02893
22	48	3304	MB_dm_hrq1-_03_TSv6_Y15071.dat	hrq1-	YMR271C	1.02172	0.01074
23	1	3107	MB_dm_hrq1-_03_TSv6_Y15071.dat	hrq1-	YMR271C	1.00446	-0.00651
23	2	2757	MB_dm_hrq1-_03_TSv6_Y15071.dat	hrq1-	YMR271C	0.98951	-0.02143
23	3	2513	MB_dm_hrq1-_03_TSv6_Y15071.dat	hrq1-	YBR198C	1.00342	0.01666
23	4	2545	MB_dm_hrq1-_03_TSv6_Y15071.dat	hrq1-	YBR198C	#NUM!	#NUM!	status=JK
23	5	1941	MB_dm_hrq1-_03_TSv6_Y15071.dat	hrq1-	YDR212W	#NUM!	#NUM!	status=LK
23	6	1739	MB_dm_hrq1-_03_TSv6_Y15071.dat	hrq1-	YDR212W	#NUM!	#NUM!	status=LK
23	7	2654	MB_dm_hrq1-_03_TSv6_Y15071.dat	hrq1-	YLR459W	1.19949	0.0125
23	8	2650	MB_dm_hrq1-_03_TSv6_Y15071.dat	hrq1-	YLR459W	1.20896	0.02196
23	9	2287	MB_dm_hrq1-_03_TSv6_Y15071.dat	hrq1-	YJL050W	1.02146	0.01948
23	10	2401	MB_dm_hrq1-_03_TSv6_Y15071.dat	hrq1-	YJL050W	1.04613	0.04413
23	11	2723	MB_dm_hrq1-_03_TSv6_Y15071.dat	hrq1-	YGL116W	1.16118	0.01166
23	12	2759	MB_dm_hrq1-_03_TSv6_Y15071.dat	hrq1-	YGL116W	1.18363	0.03408
23	13	2046	MB_dm_hrq1-_03_TSv6_Y15071.dat	hrq1-	YMR112C	0.89738	0.01735
23	14	1656	MB_dm_hrq1-_03_TSv6_Y15071.dat	hrq1-	YMR112C	0.73034	-0.14951
23	15	2547	MB_dm_hrq1-_03_TSv6_Y15071.dat	hrq1-	YPL228W	1.10483	0.01774
23	16	2473	MB_dm_hrq1-_03_TSv6_Y15071.dat	hrq1-	YPL228W	1.07746	-0.0096
23	17	2520	MB_dm_hrq1-_03_TSv6_Y15071.dat	hrq1-	YGL137W	1.11176	0.1533
23	18	2288	MB_dm_hrq1-_03_TSv6_Y15071.dat	hrq1-	YGL137W	1.00481	0.04646
23	19	2400	MB_dm_hrq1-_03_TSv6_Y15071.dat	hrq1-	YNL102W	1.03605	-0.01932
23	20	2489	MB_dm_hrq1-_03_TSv6_Y15071.dat	hrq1-	YNL102W	1.0685	0.0131
23	21	446	MB_dm_hrq1-_03_TSv6_Y15071.dat	hrq1-	YML010W	0.19275	0.09973
23	22	503	MB_dm_hrq1-_03_TSv6_Y15071.dat	hrq1-	YML010W	0.21805	0.125
23	23	2507	MB_dm_hrq1-_03_TSv6_Y15071.dat	hrq1-	YKL052C	1.08884	-0.02402
23	24	2446	MB_dm_hrq1-_03_TSv6_Y15071.dat	hrq1-	YKL052C	1.08744	-0.02541
23	25	1654	MB_dm_hrq1-_03_TSv6_Y15071.dat	hrq1-	YDR392W	0.75767	-0.22931
23	26	1718	MB_dm_hrq1-_03_TSv6_Y15071.dat	hrq1-	YDR392W	0.78804	-0.19897
23	27	1833	MB_dm_hrq1-_03_TSv6_Y15071.dat	hrq1-	YDR145W	0.82527	0.08938
23	28	1872	MB_dm_hrq1-_03_TSv6_Y15071.dat	hrq1-	YDR145W	0.82921	0.09331
23	29	2234	MB_dm_hrq1-_03_TSv6_Y15071.dat	hrq1-	YEL002C	#NUM!	#NUM!	status=LK
23	30	1999	MB_dm_hrq1-_03_TSv6_Y15071.dat	hrq1-	YEL002C	#NUM!	#NUM!	status=LK
23	31	1781	MB_dm_hrq1-_03_TSv6_Y15071.dat	hrq1-	YKL113C	0.77356	-0.04818
23	32	2002	MB_dm_hrq1-_03_TSv6_Y15071.dat	hrq1-	YKL113C	0.88101	0.05916
23	33	1914	MB_dm_hrq1-_03_TSv6_Y15071.dat	hrq1-	YOL077C	0.85341	-0.07949
23	34	2000	MB_dm_hrq1-_03_TSv6_Y15071.dat	hrq1-	YOL077C	0.90005	-0.0329
23	35	1812	MB_dm_hrq1-_03_TSv6_Y15071.dat	hrq1-	YLR316C	0.8122	-0.06439
23	36	1545	MB_dm_hrq1-_03_TSv6_Y15071.dat	hrq1-	YLR316C	#NUM!	#NUM!	status=JK
23	37	2640	MB_dm_hrq1-_03_TSv6_Y15071.dat	hrq1-	YKL196C	1.16657	0.10342
23	38	2436	MB_dm_hrq1-_03_TSv6_Y15071.dat	hrq1-	YKL196C	#NUM!	#NUM!	status=JK
23	39	1776	MB_dm_hrq1-_03_TSv6_Y15071.dat	hrq1-	YDR238C	#NUM!	#NUM!	status=LK
23	40	2059	MB_dm_hrq1-_03_TSv6_Y15071.dat	hrq1-	YDR238C	#NUM!	#NUM!	status=LK
23	41	2193	MB_dm_hrq1-_03_TSv6_Y15071.dat	hrq1-	YAR007C	0.9549	-0.03363
23	42	2472	MB_dm_hrq1-_03_TSv6_Y15071.dat	hrq1-	YAR007C	1.11034	0.12165
23	43	200	MB_dm_hrq1-_03_TSv6_Y15071.dat	hrq1-	YFL034C-B	#NUM!	#NUM!	status=JK
23	44	98	MB_dm_hrq1-_03_TSv6_Y15071.dat	hrq1-	YFL034C-B	0.04344	-0.40352
23	45	2576	MB_dm_hrq1-_03_TSv6_Y15071.dat	hrq1-	YLR440C	1.09371	0.04674
23	46	2524	MB_dm_hrq1-_03_TSv6_Y15071.dat	hrq1-	YLR440C	0.99621	-0.05065
23	47	2868	MB_dm_hrq1-_03_TSv6_Y15071.dat	hrq1-	YMR271C	1.01296	0.00198
23	48	3366	MB_dm_hrq1-_03_TSv6_Y15071.dat	hrq1-	YMR271C	1.0621	0.05107
24	1	3060	MB_dm_hrq1-_03_TSv6_Y15071.dat	hrq1-	YMR271C	1.00303	-0.00793
24	2	2822	MB_dm_hrq1-_03_TSv6_Y15071.dat	hrq1-	YMR271C	1.02585	0.01486
24	3	2451	MB_dm_hrq1-_03_TSv6_Y15071.dat	hrq1-	YBR198C	0.99028	0.00353
24	4	2365	MB_dm_hrq1-_03_TSv6_Y15071.dat	hrq1-	YBR198C	1.01325	0.02648
24	5	1945	MB_dm_hrq1-_03_TSv6_Y15071.dat	hrq1-	YDR212W	#NUM!	#NUM!	status=LK
24	6	1774	MB_dm_hrq1-_03_TSv6_Y15071.dat	hrq1-	YDR212W	#NUM!	#NUM!	status=LK
24	7	2588	MB_dm_hrq1-_03_TSv6_Y15071.dat	hrq1-	YLR459W	1.17615	-0.01082
24	8	2577	MB_dm_hrq1-_03_TSv6_Y15071.dat	hrq1-	YLR459W	1.18061	-0.00636
24	9	2382	MB_dm_hrq1-_03_TSv6_Y15071.dat	hrq1-	YJL050W	1.06816	0.06613
24	10	2172	MB_dm_hrq1-_03_TSv6_Y15071.dat	hrq1-	YJL050W	0.95023	-0.05166
24	11	2607	MB_dm_hrq1-_03_TSv6_Y15071.dat	hrq1-	YGL116W	#NUM!	#NUM!	status=JK
24	12	2720	MB_dm_hrq1-_03_TSv6_Y15071.dat	hrq1-	YGL116W	1.17405	0.02451
24	13	2094	MB_dm_hrq1-_03_TSv6_Y15071.dat	hrq1-	YMR112C	0.92567	0.0456
24	14	1712	MB_dm_hrq1-_03_TSv6_Y15071.dat	hrq1-	YMR112C	0.76252	-0.11736
24	15	2590	MB_dm_hrq1-_03_TSv6_Y15071.dat	hrq1-	YPL228W	1.13781	0.05068
24	16	2515	MB_dm_hrq1-_03_TSv6_Y15071.dat	hrq1-	YPL228W	1.11286	0.02576
24	17	2358	MB_dm_hrq1-_03_TSv6_Y15071.dat	hrq1-	YGL137W	1.05967	0.10127
24	18	2569	MB_dm_hrq1-_03_TSv6_Y15071.dat	hrq1-	YGL137W	1.15147	0.19297
24	19	2295	MB_dm_hrq1-_03_TSv6_Y15071.dat	hrq1-	YNL102W	1.01316	-0.04218
24	20	2439	MB_dm_hrq1-_03_TSv6_Y15071.dat	hrq1-	YNL102W	1.07181	0.0164
24	21	359	MB_dm_hrq1-_03_TSv6_Y15071.dat	hrq1-	YML010W	0.15901	0.06603
24	22	1759	MB_dm_hrq1-_03_TSv6_Y15071.dat	hrq1-	YML010W	#NUM!	#NUM!	status=JK
24	23	2395	MB_dm_hrq1-_03_TSv6_Y15071.dat	hrq1-	YKL052C	1.06643	-0.0464
24	24	2513	MB_dm_hrq1-_03_TSv6_Y15071.dat	hrq1-	YKL052C	#NUM!	#NUM!	status=JK
24	25	1877	MB_dm_hrq1-_03_TSv6_Y15071.dat	hrq1-	YDR392W	0.881	-0.10611
24	26	1925	MB_dm_hrq1-_03_TSv6_Y15071.dat	hrq1-	YDR392W	0.90474	-0.0824
24	27	1777	MB_dm_hrq1-_03_TSv6_Y15071.dat	hrq1-	YDR145W	0.81976	0.08387
24	28	1723	MB_dm_hrq1-_03_TSv6_Y15071.dat	hrq1-	YDR145W	#NUM!	#NUM!	status=JK
24	29	2073	MB_dm_hrq1-_03_TSv6_Y15071.dat	hrq1-	YEL002C	#NUM!	#NUM!	status=LK
24	30	1959	MB_dm_hrq1-_03_TSv6_Y15071.dat	hrq1-	YEL002C	#NUM!	#NUM!	status=LK
24	31	1818	MB_dm_hrq1-_03_TSv6_Y15071.dat	hrq1-	YKL113C	0.80695	-0.01483
24	32	1884	MB_dm_hrq1-_03_TSv6_Y15071.dat	hrq1-	YKL113C	0.84728	0.02546
24	33	1775	MB_dm_hrq1-_03_TSv6_Y15071.dat	hrq1-	YOL077C	0.80927	-0.12358
24	34	958	MB_dm_hrq1-_03_TSv6_Y15071.dat	hrq1-	YOL077C	#NUM!	#NUM!	status=JK
24	35	1865	MB_dm_hrq1-_03_TSv6_Y15071.dat	hrq1-	YLR316C	0.85572	-0.02092
24	36	1799	MB_dm_hrq1-_03_TSv6_Y15071.dat	hrq1-	YLR316C	0.82108	-0.05551
24	37	2534	MB_dm_hrq1-_03_TSv6_Y15071.dat	hrq1-	YKL196C	1.14714	0.08401
24	38	2655	MB_dm_hrq1-_03_TSv6_Y15071.dat	hrq1-	YKL196C	1.18112	0.11796
24	39	1566	MB_dm_hrq1-_03_TSv6_Y15071.dat	hrq1-	YDR238C	#NUM!	#NUM!	status=LK
24	40	1946	MB_dm_hrq1-_03_TSv6_Y15071.dat	hrq1-	YDR238C	#NUM!	#NUM!	status=LK
24	41	2313	MB_dm_hrq1-_03_TSv6_Y15071.dat	hrq1-	YAR007C	1.03066	0.04205
24	42	2247	MB_dm_hrq1-_03_TSv6_Y15071.dat	hrq1-	YAR007C	1.03208	0.04347
24	43	75	MB_dm_hrq1-_03_TSv6_Y15071.dat	hrq1-	YFL034C-B	0.03478	-0.41217
24	44	103	MB_dm_hrq1-_03_TSv6_Y15071.dat	hrq1-	YFL034C-B	0.04673	-0.40023
24	45	2512	MB_dm_hrq1-_03_TSv6_Y15071.dat	hrq1-	YLR440C	1.09253	0.04557
24	46	2517	MB_dm_hrq1-_03_TSv6_Y15071.dat	hrq1-	YLR440C	1.01855	-0.02834
24	47	2645	MB_dm_hrq1-_03_TSv6_Y15071.dat	hrq1-	YMR271C	0.95882	-0.0521
24	48	3223	MB_dm_hrq1-_03_TSv6_Y15071.dat	hrq1-	YMR271C	1.04529	0.03428
25	1	3183	MB_dm_hrq1-_03_TSv6_Y15071.dat	hrq1-	YMR271C	1.0246	0.01361
25	2	2888	MB_dm_hrq1-_03_TSv6_Y15071.dat	hrq1-	YMR271C	1.02958	0.01859
25	3	2341	MB_dm_hrq1-_03_TSv6_Y15071.dat	hrq1-	YBR221C	0.92636	0.00702
25	4	2293	MB_dm_hrq1-_03_TSv6_Y15071.dat	hrq1-	YBR221C	0.96082	0.04144
25	5	2017	MB_dm_hrq1-_03_TSv6_Y15071.dat	hrq1-	YOR341W	0.84676	-0.03909
25	6	1926	MB_dm_hrq1-_03_TSv6_Y15071.dat	hrq1-	YOR341W	0.82509	-0.06073
25	7	2183	MB_dm_hrq1-_03_TSv6_Y15071.dat	hrq1-	YBR175W	0.96456	-0.03264
25	8	2115	MB_dm_hrq1-_03_TSv6_Y15071.dat	hrq1-	YBR175W	#NUM!	#NUM!	status=JK
25	9	2037	MB_dm_hrq1-_03_TSv6_Y15071.dat	hrq1-	YFL039C	0.88645	-0.03691
25	10	2113	MB_dm_hrq1-_03_TSv6_Y15071.dat	hrq1-	YFL039C	0.89732	-0.02605
25	11	2427	MB_dm_hrq1-_03_TSv6_Y15071.dat	hrq1-	YIR006C	1.01024	0.01044
25	12	2367	MB_dm_hrq1-_03_TSv6_Y15071.dat	hrq1-	YIR006C	0.99312	-0.00666
25	13	2451	MB_dm_hrq1-_03_TSv6_Y15071.dat	hrq1-	YGL130W	1.05502	0.00122
25	14	2451	MB_dm_hrq1-_03_TSv6_Y15071.dat	hrq1-	YGL130W	1.06537	0.01157
25	15	2281	MB_dm_hrq1-_03_TSv6_Y15071.dat	hrq1-	YDR328C	#NUM!	#NUM!	status=LK
25	16	2336	MB_dm_hrq1-_03_TSv6_Y15071.dat	hrq1-	YDR328C	#NUM!	#NUM!	status=LK
25	17	2394	MB_dm_hrq1-_03_TSv6_Y15071.dat	hrq1-	YGL011C	1.05892	0.06708
25	18	2220	MB_dm_hrq1-_03_TSv6_Y15071.dat	hrq1-	YGL011C	0.98192	-0.00984
25	19	1247	MB_dm_hrq1-_03_TSv6_Y15071.dat	hrq1-	YIL040W	0.5442	-0.26373
25	20	1368	MB_dm_hrq1-_03_TSv6_Y15071.dat	hrq1-	YIL040W	0.59522	-0.21278
25	21	2481	MB_dm_hrq1-_03_TSv6_Y15071.dat	hrq1-	YLR274W	1.08929	0.07071
25	22	2476	MB_dm_hrq1-_03_TSv6_Y15071.dat	hrq1-	YLR274W	1.09119	0.07262
25	23	2064	MB_dm_hrq1-_03_TSv6_Y15071.dat	hrq1-	YHR200W	0.91151	-0.11376
25	24	2122	MB_dm_hrq1-_03_TSv6_Y15071.dat	hrq1-	YHR200W	0.95898	-0.06635
25	25	2262	MB_dm_hrq1-_03_TSv6_Y15071.dat	hrq1-	YDR126W	1.05263	-0.0424
25	26	2264	MB_dm_hrq1-_03_TSv6_Y15071.dat	hrq1-	YDR126W	1.05477	-0.04027
25	27	2275	MB_dm_hrq1-_03_TSv6_Y15071.dat	hrq1-	YOL139C	1.03989	0.05003
25	28	1995	MB_dm_hrq1-_03_TSv6_Y15071.dat	hrq1-	YOL139C	#NUM!	#NUM!	status=JK
25	29	2302	MB_dm_hrq1-_03_TSv6_Y15071.dat	hrq1-	YMR028W	1.01796	0.00919
25	30	2291	MB_dm_hrq1-_03_TSv6_Y15071.dat	hrq1-	YMR028W	1.00279	-0.00597
25	31	2623	MB_dm_hrq1-_03_TSv6_Y15071.dat	hrq1-	YJR112W	1.14985	-0.03588
25	32	2580	MB_dm_hrq1-_03_TSv6_Y15071.dat	hrq1-	YJR112W	1.14608	-0.03965
25	33	2180	MB_dm_hrq1-_03_TSv6_Y15071.dat	hrq1-	YDR045C	0.9821	0.04715
25	34	2100	MB_dm_hrq1-_03_TSv6_Y15071.dat	hrq1-	YDR045C	0.95569	0.02077
25	35	2563	MB_dm_hrq1-_03_TSv6_Y15071.dat	hrq1-	YOR232W	1.1631	0.06126
25	36	2537	MB_dm_hrq1-_03_TSv6_Y15071.dat	hrq1-	YOR232W	1.14626	0.04444
25	37	2350	MB_dm_hrq1-_03_TSv6_Y15071.dat	hrq1-	YKL173W	1.05416	-0.00898
25	38	2462	MB_dm_hrq1-_03_TSv6_Y15071.dat	hrq1-	YKL173W	1.08553	0.02235
25	39	2294	MB_dm_hrq1-_03_TSv6_Y15071.dat	hrq1-	YFR028C	0.98889	-0.05226
25	40	2364	MB_dm_hrq1-_03_TSv6_Y15071.dat	hrq1-	YFR028C	1.02178	-0.01941
25	41	1669	MB_dm_hrq1-_03_TSv6_Y15071.dat	hrq1-	YHR088W	0.73549	-0.01536
25	42	1973	MB_dm_hrq1-_03_TSv6_Y15071.dat	hrq1-	YHR088W	0.89537	0.14433
25	43	2915	MB_dm_hrq1-_03_TSv6_Y15071.dat	hrq1-	YDR164C	1.33585	0.14565
25	44	2636	MB_dm_hrq1-_03_TSv6_Y15071.dat	hrq1-	YDR164C	1.18299	-0.00704
25	45	2551	MB_dm_hrq1-_03_TSv6_Y15071.dat	hrq1-	YDL217C	1.09843	-0.01359
25	46	2367	MB_dm_hrq1-_03_TSv6_Y15071.dat	hrq1-	YDL217C	0.9493	-0.16255
25	47	2865	MB_dm_hrq1-_03_TSv6_Y15071.dat	hrq1-	YMR271C	1.03094	0.01995
25	48	3001	MB_dm_hrq1-_03_TSv6_Y15071.dat	hrq1-	YMR271C	0.96768	-0.04325
26	1	3041	MB_dm_hrq1-_03_TSv6_Y15071.dat	hrq1-	YMR271C	0.97572	-0.03521
26	2	2731	MB_dm_hrq1-_03_TSv6_Y15071.dat	hrq1-	YMR271C	0.9689	-0.04202
26	3	2327	MB_dm_hrq1-_03_TSv6_Y15071.dat	hrq1-	YBR221C	0.91472	-0.00461
26	4	2338	MB_dm_hrq1-_03_TSv6_Y15071.dat	hrq1-	YBR221C	0.97121	0.05182
26	5	1930	MB_dm_hrq1-_03_TSv6_Y15071.dat	hrq1-	YOR341W	0.80147	-0.08432
26	6	2044	MB_dm_hrq1-_03_TSv6_Y15071.dat	hrq1-	YOR341W	0.86403	-0.02184
26	7	2221	MB_dm_hrq1-_03_TSv6_Y15071.dat	hrq1-	YBR175W	0.96616	-0.03104
26	8	2220	MB_dm_hrq1-_03_TSv6_Y15071.dat	hrq1-	YBR175W	0.97094	-0.02627
26	9	2115	MB_dm_hrq1-_03_TSv6_Y15071.dat	hrq1-	YFL039C	0.90458	-0.0188
26	10	2155	MB_dm_hrq1-_03_TSv6_Y15071.dat	hrq1-	YFL039C	0.89948	-0.02389
26	11	2436	MB_dm_hrq1-_03_TSv6_Y15071.dat	hrq1-	YIR006C	0.99722	-0.00256
26	12	2450	MB_dm_hrq1-_03_TSv6_Y15071.dat	hrq1-	YIR006C	1.01218	0.01239
26	13	2427	MB_dm_hrq1-_03_TSv6_Y15071.dat	hrq1-	YGL130W	1.03062	-0.02315
26	14	2523	MB_dm_hrq1-_03_TSv6_Y15071.dat	hrq1-	YGL130W	1.08431	0.03049
26	15	2419	MB_dm_hrq1-_03_TSv6_Y15071.dat	hrq1-	YDR328C	#NUM!	#NUM!	status=LK
26	16	2189	MB_dm_hrq1-_03_TSv6_Y15071.dat	hrq1-	YDR328C	#NUM!	#NUM!	status=LK
26	17	2309	MB_dm_hrq1-_03_TSv6_Y15071.dat	hrq1-	YGL011C	1.01803	0.02623
26	18	2295	MB_dm_hrq1-_03_TSv6_Y15071.dat	hrq1-	YGL011C	1.01439	0.02261
26	19	1527	MB_dm_hrq1-_03_TSv6_Y15071.dat	hrq1-	YIL040W	0.66724	-0.14084
26	20	1646	MB_dm_hrq1-_03_TSv6_Y15071.dat	hrq1-	YIL040W	0.71791	-0.09022
26	21	2320	MB_dm_hrq1-_03_TSv6_Y15071.dat	hrq1-	YLR274W	1.02201	0.00351
26	22	2127	MB_dm_hrq1-_03_TSv6_Y15071.dat	hrq1-	YLR274W	0.94085	-0.07756
26	23	2194	MB_dm_hrq1-_03_TSv6_Y15071.dat	hrq1-	YHR200W	0.97261	-0.05273
26	24	2174	MB_dm_hrq1-_03_TSv6_Y15071.dat	hrq1-	YHR200W	0.98619	-0.03917
26	25	2256	MB_dm_hrq1-_03_TSv6_Y15071.dat	hrq1-	YDR126W	1.05312	-0.04191
26	26	2059	MB_dm_hrq1-_03_TSv6_Y15071.dat	hrq1-	YDR126W	#NUM!	#NUM!	status=JK
26	27	2175	MB_dm_hrq1-_03_TSv6_Y15071.dat	hrq1-	YOL139C	0.99615	0.00633
26	28	2293	MB_dm_hrq1-_03_TSv6_Y15071.dat	hrq1-	YOL139C	1.03114	0.04128
26	29	2299	MB_dm_hrq1-_03_TSv6_Y15071.dat	hrq1-	YMR028W	1.01692	0.00814
26	30	2315	MB_dm_hrq1-_03_TSv6_Y15071.dat	hrq1-	YMR028W	1.01253	0.00376
26	31	2487	MB_dm_hrq1-_03_TSv6_Y15071.dat	hrq1-	YJR112W	1.08899	-0.09668
26	32	2669	MB_dm_hrq1-_03_TSv6_Y15071.dat	hrq1-	YJR112W	1.18479	-0.00098
26	33	2157	MB_dm_hrq1-_03_TSv6_Y15071.dat	hrq1-	YDR045C	0.97175	0.03682
26	34	2276	MB_dm_hrq1-_03_TSv6_Y15071.dat	hrq1-	YDR045C	#NUM!	#NUM!	status=JK
26	35	2545	MB_dm_hrq1-_03_TSv6_Y15071.dat	hrq1-	YOR232W	1.15661	0.05478
26	36	2355	MB_dm_hrq1-_03_TSv6_Y15071.dat	hrq1-	YOR232W	#NUM!	#NUM!	status=JK
26	37	2421	MB_dm_hrq1-_03_TSv6_Y15071.dat	hrq1-	YKL173W	1.08969	0.02651
26	38	2635	MB_dm_hrq1-_03_TSv6_Y15071.dat	hrq1-	YKL173W	1.16651	0.10325
26	39	2614	MB_dm_hrq1-_03_TSv6_Y15071.dat	hrq1-	YFR028C	1.1313	0.08999
26	40	2496	MB_dm_hrq1-_03_TSv6_Y15071.dat	hrq1-	YFR028C	1.08192	0.04067
26	41	1683	MB_dm_hrq1-_03_TSv6_Y15071.dat	hrq1-	YHR088W	0.74262	-0.00825
26	42	1888	MB_dm_hrq1-_03_TSv6_Y15071.dat	hrq1-	YHR088W	0.85611	0.10512
26	43	2723	MB_dm_hrq1-_03_TSv6_Y15071.dat	hrq1-	YDR164C	1.24707	0.05697
26	44	2597	MB_dm_hrq1-_03_TSv6_Y15071.dat	hrq1-	YDR164C	1.16646	-0.02355
26	45	2554	MB_dm_hrq1-_03_TSv6_Y15071.dat	hrq1-	YDL217C	1.10184	-0.01018
26	46	2402	MB_dm_hrq1-_03_TSv6_Y15071.dat	hrq1-	YDL217C	0.96629	-0.14558
26	47	2813	MB_dm_hrq1-_03_TSv6_Y15071.dat	hrq1-	YMR271C	1.01681	0.00583
26	48	3277	MB_dm_hrq1-_03_TSv6_Y15071.dat	hrq1-	YMR271C	1.06344	0.05241
27	1	3163	MB_dm_hrq1-_03_TSv6_Y15071.dat	hrq1-	YMR271C	1.07721	0.06617
27	2	2957	MB_dm_hrq1-_03_TSv6_Y15071.dat	hrq1-	YMR271C	1.11104	0.09996
27	3	240	MB_dm_hrq1-_03_TSv6_Y15071.dat	hrq1-	YNL267W	#NUM!	#NUM!	status=LK
27	4	232	MB_dm_hrq1-_03_TSv6_Y15071.dat	hrq1-	YNL267W	#NUM!	#NUM!	status=LK
27	5	2510	MB_dm_hrq1-_03_TSv6_Y15071.dat	hrq1-	YBR060C	1.09526	0.03028
27	6	2465	MB_dm_hrq1-_03_TSv6_Y15071.dat	hrq1-	YBR060C	1.09123	0.02625
27	7	2324	MB_dm_hrq1-_03_TSv6_Y15071.dat	hrq1-	YOR122C	1.05625	-0.03034
27	8	2286	MB_dm_hrq1-_03_TSv6_Y15071.dat	hrq1-	YOR122C	1.0436	-0.04298
27	9	2535	MB_dm_hrq1-_03_TSv6_Y15071.dat	hrq1-	YAL038W	1.13161	0.04721
27	10	2326	MB_dm_hrq1-_03_TSv6_Y15071.dat	hrq1-	YAL038W	#NUM!	#NUM!	status=JK
27	11	2497	MB_dm_hrq1-_03_TSv6_Y15071.dat	hrq1-	YGL098W	#NUM!	#NUM!	status=JK
27	12	2630	MB_dm_hrq1-_03_TSv6_Y15071.dat	hrq1-	YGL098W	1.13623	0.06248
27	13	1	MB_dm_hrq1-_03_TSv6_Y15071.dat	hrq1-	YFL017C	0.00044	-0.07503
27	14	0	MB_dm_hrq1-_03_TSv6_Y15071.dat	hrq1-	YFL017C	0	-0.07547
27	15	2404	MB_dm_hrq1-_03_TSv6_Y15071.dat	hrq1-	YGL073W	1.07499	0.02013
27	16	2309	MB_dm_hrq1-_03_TSv6_Y15071.dat	hrq1-	YGL073W	1.0479	-0.00693
27	17	22	MB_dm_hrq1-_03_TSv6_Y15071.dat	hrq1-	YBL034C	0.01022	-0.33301
27	18	944	MB_dm_hrq1-_03_TSv6_Y15071.dat	hrq1-	YBL034C	0.44042	0.09672
27	19	2365	MB_dm_hrq1-_03_TSv6_Y15071.dat	hrq1-	YDR228C	#NUM!	#NUM!	status=LK
27	20	2298	MB_dm_hrq1-_03_TSv6_Y15071.dat	hrq1-	YDR228C	#NUM!	#NUM!	status=LK
27	21	2382	MB_dm_hrq1-_03_TSv6_Y15071.dat	hrq1-	YLR305C	1.111	-0.01108
27	22	2489	MB_dm_hrq1-_03_TSv6_Y15071.dat	hrq1-	YLR305C	1.1665	0.04435
27	23	2185	MB_dm_hrq1-_03_TSv6_Y15071.dat	hrq1-	YNL091W	1.02639	0.03153
27	24	2188	MB_dm_hrq1-_03_TSv6_Y15071.dat	hrq1-	YNL091W	1.05187	0.05699
27	25	1961	MB_dm_hrq1-_03_TSv6_Y15071.dat	hrq1-	YKR068C	0.96975	0.19354
27	26	1893	MB_dm_hrq1-_03_TSv6_Y15071.dat	hrq1-	YKR068C	0.9362	0.16003
27	27	1806	MB_dm_hrq1-_03_TSv6_Y15071.dat	hrq1-	YBR058C-A	0.87491	0.11052
27	28	1662	MB_dm_hrq1-_03_TSv6_Y15071.dat	hrq1-	YBR058C-A	0.78955	0.02524
27	29	2129	MB_dm_hrq1-_03_TSv6_Y15071.dat	hrq1-	YPR191W	0.99379	-0.05913
27	30	2064	MB_dm_hrq1-_03_TSv6_Y15071.dat	hrq1-	YPR191W	0.9517	-0.10117
27	31	2049	MB_dm_hrq1-_03_TSv6_Y15071.dat	hrq1-	YDR188W	0.94532	0.00726
27	32	2283	MB_dm_hrq1-_03_TSv6_Y15071.dat	hrq1-	YDR188W	1.06744	0.12924
27	33	1751	MB_dm_hrq1-_03_TSv6_Y15071.dat	hrq1-	YER094C	0.83092	0.12072
27	34	1757	MB_dm_hrq1-_03_TSv6_Y15071.dat	hrq1-	YER094C	0.84348	0.13327
27	35	1938	MB_dm_hrq1-_03_TSv6_Y15071.dat	hrq1-	YGL112C	0.92903	-0.05495
27	36	2080	MB_dm_hrq1-_03_TSv6_Y15071.dat	hrq1-	YGL112C	#NUM!	#NUM!	status=JK
27	37	7	MB_dm_hrq1-_03_TSv6_Y15071.dat	hrq1-	YIL126W	0.00333	-0.40713
27	38	128	MB_dm_hrq1-_03_TSv6_Y15071.dat	hrq1-	YIL126W	0.0599	-0.35063
27	39	1768	MB_dm_hrq1-_03_TSv6_Y15071.dat	hrq1-	YDR510W	0.8085	-0.0905
27	40	1813	MB_dm_hrq1-_03_TSv6_Y15071.dat	hrq1-	YDR510W	0.83011	-0.06891
27	41	2248	MB_dm_hrq1-_03_TSv6_Y15071.dat	hrq1-	YFL038C	1.0471	-0.03692
27	42	2347	MB_dm_hrq1-_03_TSv6_Y15071.dat	hrq1-	YFL038C	1.12281	0.03871
27	43	1579	MB_dm_hrq1-_03_TSv6_Y15071.dat	hrq1-	YOR122C	0.76382	0.08568
27	44	1582	MB_dm_hrq1-_03_TSv6_Y15071.dat	hrq1-	YOR122C	0.75085	0.07273
27	45	2260	MB_dm_hrq1-_03_TSv6_Y15071.dat	hrq1-	YEL002C	#NUM!	#NUM!	status=LK
27	46	2210	MB_dm_hrq1-_03_TSv6_Y15071.dat	hrq1-	YEL002C	#NUM!	#NUM!	status=LK
27	47	2726	MB_dm_hrq1-_03_TSv6_Y15071.dat	hrq1-	YMR271C	#NUM!	#NUM!	status=JK
27	48	3217	MB_dm_hrq1-_03_TSv6_Y15071.dat	hrq1-	YMR271C	1.10583	0.09476
28	1	2972	MB_dm_hrq1-_03_TSv6_Y15071.dat	hrq1-	YMR271C	1.0726	0.06157
28	2	2764	MB_dm_hrq1-_03_TSv6_Y15071.dat	hrq1-	YMR271C	1.09748	0.08642
28	3	299	MB_dm_hrq1-_03_TSv6_Y15071.dat	hrq1-	YNL267W	#NUM!	#NUM!	status=LK
28	4	403	MB_dm_hrq1-_03_TSv6_Y15071.dat	hrq1-	YNL267W	#NUM!	#NUM!	status=LK
28	5	2466	MB_dm_hrq1-_03_TSv6_Y15071.dat	hrq1-	YBR060C	1.12547	0.06045
28	6	2433	MB_dm_hrq1-_03_TSv6_Y15071.dat	hrq1-	YBR060C	1.12194	0.05693
28	7	2347	MB_dm_hrq1-_03_TSv6_Y15071.dat	hrq1-	YOR122C	1.10701	0.02036
28	8	2274	MB_dm_hrq1-_03_TSv6_Y15071.dat	hrq1-	YOR122C	1.07356	-0.01305
28	9	2405	MB_dm_hrq1-_03_TSv6_Y15071.dat	hrq1-	YAL038W	1.10683	0.02245
28	10	2459	MB_dm_hrq1-_03_TSv6_Y15071.dat	hrq1-	YAL038W	1.10284	0.01847
28	11	2567	MB_dm_hrq1-_03_TSv6_Y15071.dat	hrq1-	YGL098W	1.12719	0.05345
28	12	2608	MB_dm_hrq1-_03_TSv6_Y15071.dat	hrq1-	YGL098W	1.15402	0.08025
28	13	1249	MB_dm_hrq1-_03_TSv6_Y15071.dat	hrq1-	YFL017C	#NUM!	#NUM!	status=JK
28	14	0	MB_dm_hrq1-_03_TSv6_Y15071.dat	hrq1-	YFL017C	0	-0.07547
28	15	2157	MB_dm_hrq1-_03_TSv6_Y15071.dat	hrq1-	YGL073W	0.98104	-0.07372
28	16	2208	MB_dm_hrq1-_03_TSv6_Y15071.dat	hrq1-	YGL073W	1.01688	-0.03792
28	17	1460	MB_dm_hrq1-_03_TSv6_Y15071.dat	hrq1-	YBL034C	0.68771	0.34374
28	18	475	MB_dm_hrq1-_03_TSv6_Y15071.dat	hrq1-	YBL034C	0.2245	-0.11897
28	19	2167	MB_dm_hrq1-_03_TSv6_Y15071.dat	hrq1-	YDR228C	#NUM!	#NUM!	status=LK
28	20	2132	MB_dm_hrq1-_03_TSv6_Y15071.dat	hrq1-	YDR228C	#NUM!	#NUM!	status=LK
28	21	2420	MB_dm_hrq1-_03_TSv6_Y15071.dat	hrq1-	YLR305C	1.13886	0.01675
28	22	2644	MB_dm_hrq1-_03_TSv6_Y15071.dat	hrq1-	YLR305C	1.24947	0.12723
28	23	2274	MB_dm_hrq1-_03_TSv6_Y15071.dat	hrq1-	YNL091W	1.07669	0.08178
28	24	2263	MB_dm_hrq1-_03_TSv6_Y15071.dat	hrq1-	YNL091W	1.09682	0.10189
28	25	1759	MB_dm_hrq1-_03_TSv6_Y15071.dat	hrq1-	YKR068C	0.87708	0.10097
28	26	1763	MB_dm_hrq1-_03_TSv6_Y15071.dat	hrq1-	YKR068C	0.87921	0.10309
28	27	1433	MB_dm_hrq1-_03_TSv6_Y15071.dat	hrq1-	YBR058C-A	0.70017	-0.06403
28	28	1756	MB_dm_hrq1-_03_TSv6_Y15071.dat	hrq1-	YBR058C-A	0.84163	0.07727
28	29	2175	MB_dm_hrq1-_03_TSv6_Y15071.dat	hrq1-	YPR191W	1.02469	-0.02826
28	30	2129	MB_dm_hrq1-_03_TSv6_Y15071.dat	hrq1-	YPR191W	0.99012	-0.0628
28	31	2165	MB_dm_hrq1-_03_TSv6_Y15071.dat	hrq1-	YDR188W	1.0069	0.06877
28	32	1944	MB_dm_hrq1-_03_TSv6_Y15071.dat	hrq1-	YDR188W	0.91452	-0.02351
28	33	1639	MB_dm_hrq1-_03_TSv6_Y15071.dat	hrq1-	YER094C	0.78114	0.07099
28	34	1572	MB_dm_hrq1-_03_TSv6_Y15071.dat	hrq1-	YER094C	0.7566	0.04648
28	35	1879	MB_dm_hrq1-_03_TSv6_Y15071.dat	hrq1-	YGL112C	0.90148	-0.08246
28	36	1914	MB_dm_hrq1-_03_TSv6_Y15071.dat	hrq1-	YGL112C	0.91456	-0.0694
28	37	367	MB_dm_hrq1-_03_TSv6_Y15071.dat	hrq1-	YIL126W	0.17409	-0.23656
28	38	539	MB_dm_hrq1-_03_TSv6_Y15071.dat	hrq1-	YIL126W	0.2513	-0.15943
28	39	1891	MB_dm_hrq1-_03_TSv6_Y15071.dat	hrq1-	YDR510W	0.8619	-0.03715
28	40	2002	MB_dm_hrq1-_03_TSv6_Y15071.dat	hrq1-	YDR510W	0.91442	0.01531
28	41	2478	MB_dm_hrq1-_03_TSv6_Y15071.dat	hrq1-	YFL038C	1.15491	0.07078
28	42	2254	MB_dm_hrq1-_03_TSv6_Y15071.dat	hrq1-	YFL038C	1.08275	-0.00131
28	43	1770	MB_dm_hrq1-_03_TSv6_Y15071.dat	hrq1-	YOR122C	0.86404	0.1858
28	44	1856	MB_dm_hrq1-_03_TSv6_Y15071.dat	hrq1-	YOR122C	0.89416	0.21588
28	45	2078	MB_dm_hrq1-_03_TSv6_Y15071.dat	hrq1-	YEL002C	#NUM!	#NUM!	status=LK
28	46	1892	MB_dm_hrq1-_03_TSv6_Y15071.dat	hrq1-	YEL002C	#NUM!	#NUM!	status=LK
28	47	2776	MB_dm_hrq1-_03_TSv6_Y15071.dat	hrq1-	YMR271C	1.09421	0.08315
28	48	3114	MB_dm_hrq1-_03_TSv6_Y15071.dat	hrq1-	YMR271C	1.10737	0.09629
29	1	3091	MB_dm_hrq1-_03_TSv6_Y15071.dat	hrq1-	YMR271C	1.11378	0.1027
29	2	2728	MB_dm_hrq1-_03_TSv6_Y15071.dat	hrq1-	YMR271C	1.07888	0.06783
29	3	2707	MB_dm_hrq1-_03_TSv6_Y15071.dat	hrq1-	YOR249C	1.17625	-0.01489
29	4	2733	MB_dm_hrq1-_03_TSv6_Y15071.dat	hrq1-	YOR249C	1.24354	0.05232
29	5	2330	MB_dm_hrq1-_03_TSv6_Y15071.dat	hrq1-	YBR154C	1.04931	-0.02679
29	6	2284	MB_dm_hrq1-_03_TSv6_Y15071.dat	hrq1-	YBR154C	1.03554	-0.04054
29	7	1629	MB_dm_hrq1-_03_TSv6_Y15071.dat	hrq1-	YDR404C	0.75301	-0.02278
29	8	1697	MB_dm_hrq1-_03_TSv6_Y15071.dat	hrq1-	YDR404C	0.78305	0.00724
29	9	896	MB_dm_hrq1-_03_TSv6_Y15071.dat	hrq1-	YPL124W	0.40205	-0.15957
29	10	235	MB_dm_hrq1-_03_TSv6_Y15071.dat	hrq1-	YPL124W	0.10257	-0.45872
29	11	1953	MB_dm_hrq1-_03_TSv6_Y15071.dat	hrq1-	YDR004W	0.83257	-0.03019
29	12	2097	MB_dm_hrq1-_03_TSv6_Y15071.dat	hrq1-	YDR004W	0.89872	0.03588
29	13	2459	MB_dm_hrq1-_03_TSv6_Y15071.dat	hrq1-	YOL102C	1.07954	0.06126
29	14	2592	MB_dm_hrq1-_03_TSv6_Y15071.dat	hrq1-	YOL102C	1.14861	0.13025
29	15	2185	MB_dm_hrq1-_03_TSv6_Y15071.dat	hrq1-	YML081C-A	0.95591	-0.0816
29	16	2209	MB_dm_hrq1-_03_TSv6_Y15071.dat	hrq1-	YML081C-A	0.97624	-0.06129
29	17	2146	MB_dm_hrq1-_03_TSv6_Y15071.dat	hrq1-	YML023C	0.96857	-0.03707
29	18	2256	MB_dm_hrq1-_03_TSv6_Y15071.dat	hrq1-	YML023C	1.01978	0.01409
29	19	2485	MB_dm_hrq1-_03_TSv6_Y15071.dat	hrq1-	YDL084W	1.10693	0.04372
29	20	2255	MB_dm_hrq1-_03_TSv6_Y15071.dat	hrq1-	YDL084W	1.00103	-0.06207
29	21	2101	MB_dm_hrq1-_03_TSv6_Y15071.dat	hrq1-	YKR081C	0.94114	0.18764
29	22	1916	MB_dm_hrq1-_03_TSv6_Y15071.dat	hrq1-	YKR081C	0.86121	0.1078
29	23	1684	MB_dm_hrq1-_03_TSv6_Y15071.dat	hrq1-	YLR029C	0.758	-0.019
29	24	1673	MB_dm_hrq1-_03_TSv6_Y15071.dat	hrq1-	YLR029C	0.77078	-0.00623
29	25	2394	MB_dm_hrq1-_03_TSv6_Y15071.dat	hrq1-	YIL026C	1.13461	0.07148
29	26	2437	MB_dm_hrq1-_03_TSv6_Y15071.dat	hrq1-	YIL026C	1.15495	0.09179
29	27	2219	MB_dm_hrq1-_03_TSv6_Y15071.dat	hrq1-	YML130C	1.03068	-0.0398
29	28	2300	MB_dm_hrq1-_03_TSv6_Y15071.dat	hrq1-	YML130C	1.04845	-0.02206
29	29	378	MB_dm_hrq1-_03_TSv6_Y15071.dat	hrq1-	YOL123W	0.16946	0.06881
29	30	161	MB_dm_hrq1-_03_TSv6_Y15071.dat	hrq1-	YOL123W	0.07122	-0.02932
29	31	2652	MB_dm_hrq1-_03_TSv6_Y15071.dat	hrq1-	YBL034C	1.17249	0.0393
29	32	2549	MB_dm_hrq1-_03_TSv6_Y15071.dat	hrq1-	YBL034C	1.13777	0.00462
29	33	1723	MB_dm_hrq1-_03_TSv6_Y15071.dat	hrq1-	YBR143C	0.77805	0.20582
29	34	1824	MB_dm_hrq1-_03_TSv6_Y15071.dat	hrq1-	YBR143C	0.83057	0.25829
29	35	2492	MB_dm_hrq1-_03_TSv6_Y15071.dat	hrq1-	YGR278W	1.1297	0.06537
29	36	2532	MB_dm_hrq1-_03_TSv6_Y15071.dat	hrq1-	YGR278W	1.14156	0.07722
29	37	2121	MB_dm_hrq1-_03_TSv6_Y15071.dat	hrq1-	YBR118W	0.94782	0.05168
29	38	1962	MB_dm_hrq1-_03_TSv6_Y15071.dat	hrq1-	YBR118W	0.86107	-0.03498
29	39	1937	MB_dm_hrq1-_03_TSv6_Y15071.dat	hrq1-	YDR228C	#NUM!	#NUM!	status=LK
29	40	2044	MB_dm_hrq1-_03_TSv6_Y15071.dat	hrq1-	YDR228C	#NUM!	#NUM!	status=LK
29	41	2295	MB_dm_hrq1-_03_TSv6_Y15071.dat	hrq1-	YKR062W	1.0108	0.05264
29	42	2142	MB_dm_hrq1-_03_TSv6_Y15071.dat	hrq1-	YKR062W	0.9755	0.01738
29	43	80	MB_dm_hrq1-_03_TSv6_Y15071.dat	hrq1-	YFL034C-B	0.03719	-0.33018
29	44	77	MB_dm_hrq1-_03_TSv6_Y15071.dat	hrq1-	YFL034C-B	0.03551	-0.33186
29	45	2714	MB_dm_hrq1-_03_TSv6_Y15071.dat	hrq1-	YER093C	1.21547	0.14615
29	46	2374	MB_dm_hrq1-_03_TSv6_Y15071.dat	hrq1-	YER093C	1.00211	-0.06698
29	47	2522	MB_dm_hrq1-_03_TSv6_Y15071.dat	hrq1-	YMR271C	0.96528	-0.04564
29	48	2844	MB_dm_hrq1-_03_TSv6_Y15071.dat	hrq1-	YMR271C	0.98588	-0.02506
30	1	2968	MB_dm_hrq1-_03_TSv6_Y15071.dat	hrq1-	YMR271C	1.16051	0.14937
30	2	2715	MB_dm_hrq1-_03_TSv6_Y15071.dat	hrq1-	YMR271C	1.16277	0.15163
30	3	2569	MB_dm_hrq1-_03_TSv6_Y15071.dat	hrq1-	YOR249C	1.20621	0.01504
30	4	2624	MB_dm_hrq1-_03_TSv6_Y15071.dat	hrq1-	YOR249C	1.28719	0.09593
30	5	2293	MB_dm_hrq1-_03_TSv6_Y15071.dat	hrq1-	YBR154C	1.11051	0.03435
30	6	2370	MB_dm_hrq1-_03_TSv6_Y15071.dat	hrq1-	YBR154C	1.15244	0.07623
30	7	1599	MB_dm_hrq1-_03_TSv6_Y15071.dat	hrq1-	YDR404C	0.79058	0.01475
30	8	1757	MB_dm_hrq1-_03_TSv6_Y15071.dat	hrq1-	YDR404C	0.86552	0.08961
30	9	1560	MB_dm_hrq1-_03_TSv6_Y15071.dat	hrq1-	YPL124W	0.74572	0.18372
30	10	129	MB_dm_hrq1-_03_TSv6_Y15071.dat	hrq1-	YPL124W	0.05988	-0.50137
30	11	2012	MB_dm_hrq1-_03_TSv6_Y15071.dat	hrq1-	YDR004W	0.90973	0.04688
30	12	1850	MB_dm_hrq1-_03_TSv6_Y15071.dat	hrq1-	YDR004W	0.83867	-0.02411
30	13	2317	MB_dm_hrq1-_03_TSv6_Y15071.dat	hrq1-	YOL102C	1.07315	0.05487
30	14	1988	MB_dm_hrq1-_03_TSv6_Y15071.dat	hrq1-	YOL102C	0.9271	-0.09101
30	15	2326	MB_dm_hrq1-_03_TSv6_Y15071.dat	hrq1-	YML081C-A	1.06788	0.03025
30	16	2252	MB_dm_hrq1-_03_TSv6_Y15071.dat	hrq1-	YML081C-A	1.04181	0.0042
30	17	2147	MB_dm_hrq1-_03_TSv6_Y15071.dat	hrq1-	YML023C	1.01242	0.00674
30	18	2399	MB_dm_hrq1-_03_TSv6_Y15071.dat	hrq1-	YML023C	1.13091	0.12509
30	19	2262	MB_dm_hrq1-_03_TSv6_Y15071.dat	hrq1-	YDL084W	1.04869	-0.01445
30	20	2194	MB_dm_hrq1-_03_TSv6_Y15071.dat	hrq1-	YDL084W	1.01262	-0.05049
30	21	1981	MB_dm_hrq1-_03_TSv6_Y15071.dat	hrq1-	YKR081C	0.92179	0.16832
30	22	1730	MB_dm_hrq1-_03_TSv6_Y15071.dat	hrq1-	YKR081C	0.80699	0.05364
30	23	1678	MB_dm_hrq1-_03_TSv6_Y15071.dat	hrq1-	YLR029C	0.78328	0.00625
30	24	1569	MB_dm_hrq1-_03_TSv6_Y15071.dat	hrq1-	YLR029C	0.7493	-0.02768
30	25	2263	MB_dm_hrq1-_03_TSv6_Y15071.dat	hrq1-	YIL026C	1.11128	0.04818
30	26	2364	MB_dm_hrq1-_03_TSv6_Y15071.dat	hrq1-	YIL026C	1.16047	0.09731
30	27	2369	MB_dm_hrq1-_03_TSv6_Y15071.dat	hrq1-	YML130C	1.13975	0.06915
30	28	2274	MB_dm_hrq1-_03_TSv6_Y15071.dat	hrq1-	YML130C	1.07378	0.00325
30	29	154	MB_dm_hrq1-_03_TSv6_Y15071.dat	hrq1-	YOL123W	0.07151	-0.02903
30	30	846	MB_dm_hrq1-_03_TSv6_Y15071.dat	hrq1-	YOL123W	#NUM!	#NUM!	status=JK
30	31	2348	MB_dm_hrq1-_03_TSv6_Y15071.dat	hrq1-	YBL034C	1.07331	-0.05977
30	32	2337	MB_dm_hrq1-_03_TSv6_Y15071.dat	hrq1-	YBL034C	1.07654	-0.05655
30	33	1447	MB_dm_hrq1-_03_TSv6_Y15071.dat	hrq1-	YBR143C	0.67356	0.10144
30	34	1316	MB_dm_hrq1-_03_TSv6_Y15071.dat	hrq1-	YBR143C	0.61705	0.045
30	35	2224	MB_dm_hrq1-_03_TSv6_Y15071.dat	hrq1-	YGR278W	#NUM!	#NUM!	status=JK
30	36	2389	MB_dm_hrq1-_03_TSv6_Y15071.dat	hrq1-	YGR278W	1.10653	0.04223
30	37	2003	MB_dm_hrq1-_03_TSv6_Y15071.dat	hrq1-	YBR118W	0.91844	0.02233
30	38	1629	MB_dm_hrq1-_03_TSv6_Y15071.dat	hrq1-	YBR118W	0.73341	-0.1625
30	39	1819	MB_dm_hrq1-_03_TSv6_Y15071.dat	hrq1-	YDR228C	#NUM!	#NUM!	status=LK
30	40	1949	MB_dm_hrq1-_03_TSv6_Y15071.dat	hrq1-	YDR228C	#NUM!	#NUM!	status=LK
30	41	1885	MB_dm_hrq1-_03_TSv6_Y15071.dat	hrq1-	YKR062W	0.85608	-0.10191
30	42	1971	MB_dm_hrq1-_03_TSv6_Y15071.dat	hrq1-	YKR062W	0.92848	-0.02958
30	43	45	MB_dm_hrq1-_03_TSv6_Y15071.dat	hrq1-	YFL034C-B	#NUM!	#NUM!	status=JK
30	44	80	MB_dm_hrq1-_03_TSv6_Y15071.dat	hrq1-	YFL034C-B	0.03851	-0.32886
30	45	2783	MB_dm_hrq1-_03_TSv6_Y15071.dat	hrq1-	YER093C	1.30742	0.23799
30	46	2550	MB_dm_hrq1-_03_TSv6_Y15071.dat	hrq1-	YER093C	1.13453	0.06529
30	47	2527	MB_dm_hrq1-_03_TSv6_Y15071.dat	hrq1-	YMR271C	1.02332	0.01233
30	48	2710	MB_dm_hrq1-_03_TSv6_Y15071.dat	hrq1-	YMR271C	0.99766	-0.0133
31	1	2491	MB_dm_hrq1-_03_TSv6_Y15071.dat	hrq1-	YMR271C	0.90281	-0.10804
31	2	2864	MB_dm_hrq1-_03_TSv6_Y15071.dat	hrq1-	YMR271C	#NUM!	#NUM!	status=JK
31	3	2600	MB_dm_hrq1-_03_TSv6_Y15071.dat	hrq1-	YMR271C	1.12688	0.11578
31	4	2581	MB_dm_hrq1-_03_TSv6_Y15071.dat	hrq1-	YMR271C	1.16615	0.15501
31	5	2676	MB_dm_hrq1-_03_TSv6_Y15071.dat	hrq1-	YMR271C	1.19068	0.17951
31	6	2505	MB_dm_hrq1-_03_TSv6_Y15071.dat	hrq1-	YMR271C	1.1163	0.10521
31	7	2753	MB_dm_hrq1-_03_TSv6_Y15071.dat	hrq1-	YMR271C	1.24497	0.23374
31	8	2619	MB_dm_hrq1-_03_TSv6_Y15071.dat	hrq1-	YMR271C	1.17774	0.16659
31	9	2564	MB_dm_hrq1-_03_TSv6_Y15071.dat	hrq1-	YMR271C	1.11655	0.10546
31	10	2625	MB_dm_hrq1-_03_TSv6_Y15071.dat	hrq1-	YMR271C	1.1079	0.09683
31	11	2573	MB_dm_hrq1-_03_TSv6_Y15071.dat	hrq1-	YMR271C	1.0552	0.04419
31	12	2546	MB_dm_hrq1-_03_TSv6_Y15071.dat	hrq1-	YMR271C	1.04391	0.03291
31	13	2465	MB_dm_hrq1-_03_TSv6_Y15071.dat	hrq1-	YMR271C	1.02974	0.01875
31	14	2548	MB_dm_hrq1-_03_TSv6_Y15071.dat	hrq1-	YMR271C	1.06901	0.05798
31	15	2501	MB_dm_hrq1-_03_TSv6_Y15071.dat	hrq1-	YMR271C	1.0299	0.01891
31	16	2216	MB_dm_hrq1-_03_TSv6_Y15071.dat	hrq1-	YMR271C	0.9168	-0.09407
31	17	2487	MB_dm_hrq1-_03_TSv6_Y15071.dat	hrq1-	YMR271C	1.0466	0.03559
31	18	2467	MB_dm_hrq1-_03_TSv6_Y15071.dat	hrq1-	YMR271C	1.03609	0.02509
31	19	2310	MB_dm_hrq1-_03_TSv6_Y15071.dat	hrq1-	YMR271C	0.95243	-0.05847
31	20	2431	MB_dm_hrq1-_03_TSv6_Y15071.dat	hrq1-	YMR271C	0.99694	-0.01401
31	21	2502	MB_dm_hrq1-_03_TSv6_Y15071.dat	hrq1-	YMR271C	1.03368	0.02268
31	22	2267	MB_dm_hrq1-_03_TSv6_Y15071.dat	hrq1-	YMR271C	#NUM!	#NUM!	status=JK
31	23	2295	MB_dm_hrq1-_03_TSv6_Y15071.dat	hrq1-	YMR271C	0.9501	-0.0608
31	24	2314	MB_dm_hrq1-_03_TSv6_Y15071.dat	hrq1-	YMR271C	0.97997	-0.03097
31	25	2223	MB_dm_hrq1-_03_TSv6_Y15071.dat	hrq1-	YMR271C	0.96786	-0.04306
31	26	2499	MB_dm_hrq1-_03_TSv6_Y15071.dat	hrq1-	YMR271C	1.08753	0.07648
31	27	2258	MB_dm_hrq1-_03_TSv6_Y15071.dat	hrq1-	YMR271C	0.96289	-0.04803
31	28	2202	MB_dm_hrq1-_03_TSv6_Y15071.dat	hrq1-	YMR271C	0.92161	-0.08926
31	29	2338	MB_dm_hrq1-_03_TSv6_Y15071.dat	hrq1-	YMR271C	0.96207	-0.04885
31	30	2692	MB_dm_hrq1-_03_TSv6_Y15071.dat	hrq1-	YMR271C	1.09108	0.08002
31	31	2305	MB_dm_hrq1-_03_TSv6_Y15071.dat	hrq1-	YMR271C	0.93168	-0.07921
31	32	2498	MB_dm_hrq1-_03_TSv6_Y15071.dat	hrq1-	YMR271C	1.01567	0.00469
31	33	2110	MB_dm_hrq1-_03_TSv6_Y15071.dat	hrq1-	YMR271C	0.86543	-0.14538
31	34	2317	MB_dm_hrq1-_03_TSv6_Y15071.dat	hrq1-	YMR271C	0.95612	-0.05479
31	35	2507	MB_dm_hrq1-_03_TSv6_Y15071.dat	hrq1-	YMR271C	1.02777	0.01678
31	36	2507	MB_dm_hrq1-_03_TSv6_Y15071.dat	hrq1-	YMR271C	1.0198	0.00882
31	37	2390	MB_dm_hrq1-_03_TSv6_Y15071.dat	hrq1-	YMR271C	0.96133	-0.04959
31	38	2181	MB_dm_hrq1-_03_TSv6_Y15071.dat	hrq1-	YMR271C	0.86131	-0.1495
31	39	2135	MB_dm_hrq1-_03_TSv6_Y15071.dat	hrq1-	YMR271C	0.82571	-0.18506
31	40	2263	MB_dm_hrq1-_03_TSv6_Y15071.dat	hrq1-	YMR271C	0.88033	-0.1305
31	41	2383	MB_dm_hrq1-_03_TSv6_Y15071.dat	hrq1-	YMR271C	0.9547	-0.05621
31	42	2548	MB_dm_hrq1-_03_TSv6_Y15071.dat	hrq1-	YMR271C	1.06255	0.05152
31	43	2456	MB_dm_hrq1-_03_TSv6_Y15071.dat	hrq1-	YMR271C	1.05364	0.04262
31	44	2541	MB_dm_hrq1-_03_TSv6_Y15071.dat	hrq1-	YMR271C	1.09145	0.08039
31	45	2317	MB_dm_hrq1-_03_TSv6_Y15071.dat	hrq1-	YMR271C	0.97544	-0.03549
31	46	2267	MB_dm_hrq1-_03_TSv6_Y15071.dat	hrq1-	YMR271C	0.90758	-0.10327
31	47	2391	MB_dm_hrq1-_03_TSv6_Y15071.dat	hrq1-	YMR271C	0.87402	-0.1368
31	48	2192	MB_dm_hrq1-_03_TSv6_Y15071.dat	hrq1-	YMR271C	0.73063	-0.28003
32	1	3453	MB_dm_hrq1-_03_TSv6_Y15071.dat	hrq1-	YMR271C	0.86265	-0.14816
32	2	3369	MB_dm_hrq1-_03_TSv6_Y15071.dat	hrq1-	YMR271C	0.91824	-0.09263
32	3	3273	MB_dm_hrq1-_03_TSv6_Y15071.dat	hrq1-	YMR271C	0.97374	-0.03718
32	4	2941	MB_dm_hrq1-_03_TSv6_Y15071.dat	hrq1-	YMR271C	0.90999	-0.10087
32	5	2885	MB_dm_hrq1-_03_TSv6_Y15071.dat	hrq1-	YMR271C	0.87676	-0.13407
32	6	3374	MB_dm_hrq1-_03_TSv6_Y15071.dat	hrq1-	YMR271C	1.02414	0.01316
32	7	3001	MB_dm_hrq1-_03_TSv6_Y15071.dat	hrq1-	YMR271C	0.92228	-0.0886
32	8	2943	MB_dm_hrq1-_03_TSv6_Y15071.dat	hrq1-	YMR271C	0.89723	-0.11361
32	9	3217	MB_dm_hrq1-_03_TSv6_Y15071.dat	hrq1-	YMR271C	0.94747	-0.06343
32	10	3385	MB_dm_hrq1-_03_TSv6_Y15071.dat	hrq1-	YMR271C	0.96441	-0.04651
32	11	3305	MB_dm_hrq1-_03_TSv6_Y15071.dat	hrq1-	YMR271C	0.91267	-0.09819
32	12	3487	MB_dm_hrq1-_03_TSv6_Y15071.dat	hrq1-	YMR271C	0.96037	-0.05054
32	13	3477	MB_dm_hrq1-_03_TSv6_Y15071.dat	hrq1-	YMR271C	0.97329	-0.03764
32	14	3423	MB_dm_hrq1-_03_TSv6_Y15071.dat	hrq1-	YMR271C	0.96023	-0.05069
32	15	3436	MB_dm_hrq1-_03_TSv6_Y15071.dat	hrq1-	YMR271C	0.94371	-0.06719
32	16	3553	MB_dm_hrq1-_03_TSv6_Y15071.dat	hrq1-	YMR271C	0.978	-0.03294
32	17	3534	MB_dm_hrq1-_03_TSv6_Y15071.dat	hrq1-	YMR271C	#NUM!	#NUM!	status=JK
32	18	3692	MB_dm_hrq1-_03_TSv6_Y15071.dat	hrq1-	YMR271C	1.02875	0.01776
32	19	3748	MB_dm_hrq1-_03_TSv6_Y15071.dat	hrq1-	YMR271C	1.0239	0.01292
32	20	3795	MB_dm_hrq1-_03_TSv6_Y15071.dat	hrq1-	YMR271C	1.03049	0.0195
32	21	3729	MB_dm_hrq1-_03_TSv6_Y15071.dat	hrq1-	YMR271C	1.01962	0.00864
32	22	3727	MB_dm_hrq1-_03_TSv6_Y15071.dat	hrq1-	YMR271C	1.02059	0.00961
32	23	3502	MB_dm_hrq1-_03_TSv6_Y15071.dat	hrq1-	YMR271C	0.95893	-0.05198
32	24	3523	MB_dm_hrq1-_03_TSv6_Y15071.dat	hrq1-	YMR271C	0.98698	-0.02397
32	25	3950	MB_dm_hrq1-_03_TSv6_Y15071.dat	hrq1-	YMR271C	1.13786	0.12675
32	26	3728	MB_dm_hrq1-_03_TSv6_Y15071.dat	hrq1-	YMR271C	1.07352	0.06248
32	27	3639	MB_dm_hrq1-_03_TSv6_Y15071.dat	hrq1-	YMR271C	1.02682	0.01583
32	28	3689	MB_dm_hrq1-_03_TSv6_Y15071.dat	hrq1-	YMR271C	1.02164	0.01066
32	29	3950	MB_dm_hrq1-_03_TSv6_Y15071.dat	hrq1-	YMR271C	1.07554	0.0645
32	30	3447	MB_dm_hrq1-_03_TSv6_Y15071.dat	hrq1-	YMR271C	0.92383	-0.08705
32	31	3915	MB_dm_hrq1-_03_TSv6_Y15071.dat	hrq1-	YMR271C	1.04543	0.03443
32	32	3662	MB_dm_hrq1-_03_TSv6_Y15071.dat	hrq1-	YMR271C	0.9819	-0.02904
32	33	3875	MB_dm_hrq1-_03_TSv6_Y15071.dat	hrq1-	YMR271C	1.04632	0.03531
32	34	3860	MB_dm_hrq1-_03_TSv6_Y15071.dat	hrq1-	YMR271C	1.0469	0.03589
32	35	3916	MB_dm_hrq1-_03_TSv6_Y15071.dat	hrq1-	YMR271C	1.05351	0.04249
32	36	4038	MB_dm_hrq1-_03_TSv6_Y15071.dat	hrq1-	YMR271C	1.07632	0.06527
32	37	4012	MB_dm_hrq1-_03_TSv6_Y15071.dat	hrq1-	YMR271C	1.05589	0.04487
32	38	3939	MB_dm_hrq1-_03_TSv6_Y15071.dat	hrq1-	YMR271C	1.01722	0.00625
32	39	3876	MB_dm_hrq1-_03_TSv6_Y15071.dat	hrq1-	YMR271C	0.9807	-0.03024
32	40	3945	MB_dm_hrq1-_03_TSv6_Y15071.dat	hrq1-	YMR271C	1.00509	-0.00588
32	41	3968	MB_dm_hrq1-_03_TSv6_Y15071.dat	hrq1-	YMR271C	1.04406	0.03305
32	42	4182	MB_dm_hrq1-_03_TSv6_Y15071.dat	hrq1-	YMR271C	1.14897	0.13784
32	43	3918	MB_dm_hrq1-_03_TSv6_Y15071.dat	hrq1-	YMR271C	1.11133	0.10025
32	44	3843	MB_dm_hrq1-_03_TSv6_Y15071.dat	hrq1-	YMR271C	1.09597	0.08491
32	45	3644	MB_dm_hrq1-_03_TSv6_Y15071.dat	hrq1-	YMR271C	1.02285	0.01187
32	46	3954	MB_dm_hrq1-_03_TSv6_Y15071.dat	hrq1-	YMR271C	1.05977	0.04875
32	47	4472	MB_dm_hrq1-_03_TSv6_Y15071.dat	hrq1-	YMR271C	1.09786	0.08679
32	48	5357	MB_dm_hrq1-_03_TSv6_Y15071.dat	hrq1-	YMR271C	1.20247	0.19129

## Sheet: MB_dm_hrq1 _02_TSv6_Y15071.dat
Row	Column	Raw colony size	Plate id / file name	Query	Array	Normalized colony size	Score	Additional information
1	3	2647	MB_dm_hrq1-_02_TSv6_Y15071.dat	hrq1-	YMR271C	1.03697	0.01969
1	4	3274	MB_dm_hrq1-_02_TSv6_Y15071.dat	hrq1-	YMR271C	#NUM!	#NUM!	status=JK
1	5	3557	MB_dm_hrq1-_02_TSv6_Y15071.dat	hrq1-	YMR271C	1.3028	0.28522
1	6	3374	MB_dm_hrq1-_02_TSv6_Y15071.dat	hrq1-	YMR271C	1.1344	0.11701
1	7	3432	MB_dm_hrq1-_02_TSv6_Y15071.dat	hrq1-	YMR271C	1.07811	0.06078
1	8	3615	MB_dm_hrq1-_02_TSv6_Y15071.dat	hrq1-	YMR271C	1.10688	0.08952
1	9	3477	MB_dm_hrq1-_02_TSv6_Y15071.dat	hrq1-	YMR271C	1.06442	0.04711
1	10	3599	MB_dm_hrq1-_02_TSv6_Y15071.dat	hrq1-	YMR271C	1.10774	0.09039
1	11	3498	MB_dm_hrq1-_02_TSv6_Y15071.dat	hrq1-	YMR271C	1.04907	0.03177
1	12	3550	MB_dm_hrq1-_02_TSv6_Y15071.dat	hrq1-	YMR271C	1.04515	0.02786
1	13	3382	MB_dm_hrq1-_02_TSv6_Y15071.dat	hrq1-	YMR271C	0.98951	-0.02772
1	14	3435	MB_dm_hrq1-_02_TSv6_Y15071.dat	hrq1-	YMR271C	1.01737	0.00011
1	15	3322	MB_dm_hrq1-_02_TSv6_Y15071.dat	hrq1-	YMR271C	1.00157	-0.01568
1	16	3319	MB_dm_hrq1-_02_TSv6_Y15071.dat	hrq1-	YMR271C	1.01754	0.00028
1	17	3656	MB_dm_hrq1-_02_TSv6_Y15071.dat	hrq1-	YMR271C	1.14184	0.12444
1	18	3347	MB_dm_hrq1-_02_TSv6_Y15071.dat	hrq1-	YMR271C	1.05574	0.03844
1	19	3392	MB_dm_hrq1-_02_TSv6_Y15071.dat	hrq1-	YMR271C	1.06049	0.04319
1	20	3296	MB_dm_hrq1-_02_TSv6_Y15071.dat	hrq1-	YMR271C	1.01473	-0.00252
1	21	3232	MB_dm_hrq1-_02_TSv6_Y15071.dat	hrq1-	YMR271C	0.99541	-0.02183
1	22	2850	MB_dm_hrq1-_02_TSv6_Y15071.dat	hrq1-	YMR271C	#NUM!	#NUM!	status=JK
1	23	3240	MB_dm_hrq1-_02_TSv6_Y15071.dat	hrq1-	YMR271C	1.04602	0.02872
1	24	3578	MB_dm_hrq1-_02_TSv6_Y15071.dat	hrq1-	YMR271C	1.16314	0.14572
1	25	3100	MB_dm_hrq1-_02_TSv6_Y15071.dat	hrq1-	YMR271C	0.99988	-0.01736
1	26	3219	MB_dm_hrq1-_02_TSv6_Y15071.dat	hrq1-	YMR271C	1.06067	0.04336
1	27	2453	MB_dm_hrq1-_02_TSv6_Y15071.dat	hrq1-	YMR271C	0.84823	-0.16885
1	28	2300	MB_dm_hrq1-_02_TSv6_Y15071.dat	hrq1-	YMR271C	0.80837	-0.20866
1	29	3143	MB_dm_hrq1-_02_TSv6_Y15071.dat	hrq1-	YMR271C	1.07456	0.05724
1	30	2921	MB_dm_hrq1-_02_TSv6_Y15071.dat	hrq1-	YMR271C	#NUM!	#NUM!	status=JK
1	31	3048	MB_dm_hrq1-_02_TSv6_Y15071.dat	hrq1-	YMR271C	1.03347	0.01619
1	32	3165	MB_dm_hrq1-_02_TSv6_Y15071.dat	hrq1-	YMR271C	1.07787	0.06055
1	33	2727	MB_dm_hrq1-_02_TSv6_Y15071.dat	hrq1-	YMR271C	0.92136	-0.0958
1	34	2614	MB_dm_hrq1-_02_TSv6_Y15071.dat	hrq1-	YMR271C	0.86385	-0.15324
1	35	2733	MB_dm_hrq1-_02_TSv6_Y15071.dat	hrq1-	YMR271C	0.8813	-0.13581
1	36	2839	MB_dm_hrq1-_02_TSv6_Y15071.dat	hrq1-	YMR271C	0.91811	-0.09904
1	37	2755	MB_dm_hrq1-_02_TSv6_Y15071.dat	hrq1-	YMR271C	0.9255	-0.09166
1	38	2759	MB_dm_hrq1-_02_TSv6_Y15071.dat	hrq1-	YMR271C	0.94684	-0.07035
1	39	2929	MB_dm_hrq1-_02_TSv6_Y15071.dat	hrq1-	YMR271C	0.99287	-0.02436
1	40	3144	MB_dm_hrq1-_02_TSv6_Y15071.dat	hrq1-	YMR271C	1.05508	0.03778
1	41	2848	MB_dm_hrq1-_02_TSv6_Y15071.dat	hrq1-	YMR271C	0.97107	-0.04614
1	42	2633	MB_dm_hrq1-_02_TSv6_Y15071.dat	hrq1-	YMR271C	0.9208	-0.09635
1	43	2821	MB_dm_hrq1-_02_TSv6_Y15071.dat	hrq1-	YMR271C	1.01878	0.00152
1	44	2375	MB_dm_hrq1-_02_TSv6_Y15071.dat	hrq1-	YMR271C	0.88888	-0.12824
1	45	2514	MB_dm_hrq1-_02_TSv6_Y15071.dat	hrq1-	YMR271C	0.96887	-0.04834
1	46	2345	MB_dm_hrq1-_02_TSv6_Y15071.dat	hrq1-	YMR271C	0.8564	-0.16068
1	47	3093	MB_dm_hrq1-_02_TSv6_Y15071.dat	hrq1-	YMR271C	0.9993	-0.01794
1	48	3922	MB_dm_hrq1-_02_TSv6_Y15071.dat	hrq1-	YMR271C	1.12508	0.1077
2	1	2535	MB_dm_hrq1-_02_TSv6_Y15071.dat	hrq1-	YMR271C	1.10554	0.08818
2	2	1631	MB_dm_hrq1-_02_TSv6_Y15071.dat	hrq1-	YMR271C	0.77278	-0.24421
2	3	2043	MB_dm_hrq1-_02_TSv6_Y15071.dat	hrq1-	YMR271C	1.0425	0.02522
2	4	2112	MB_dm_hrq1-_02_TSv6_Y15071.dat	hrq1-	YMR271C	1.09985	0.0825
2	5	2014	MB_dm_hrq1-_02_TSv6_Y15071.dat	hrq1-	YMR271C	0.97943	-0.03779
2	6	2229	MB_dm_hrq1-_02_TSv6_Y15071.dat	hrq1-	YMR271C	1.0036	-0.01365
2	7	2194	MB_dm_hrq1-_02_TSv6_Y15071.dat	hrq1-	YMR271C	0.93037	-0.08679
2	8	2278	MB_dm_hrq1-_02_TSv6_Y15071.dat	hrq1-	YMR271C	0.94669	-0.07049
2	9	2064	MB_dm_hrq1-_02_TSv6_Y15071.dat	hrq1-	YMR271C	0.86011	-0.15698
2	10	2257	MB_dm_hrq1-_02_TSv6_Y15071.dat	hrq1-	YMR271C	0.94678	-0.0704
2	11	1981	MB_dm_hrq1-_02_TSv6_Y15071.dat	hrq1-	YMR271C	0.81035	-0.20669
2	12	2003	MB_dm_hrq1-_02_TSv6_Y15071.dat	hrq1-	YMR271C	0.80322	-0.21381
2	13	2215	MB_dm_hrq1-_02_TSv6_Y15071.dat	hrq1-	YMR271C	0.88113	-0.13598
2	14	2416	MB_dm_hrq1-_02_TSv6_Y15071.dat	hrq1-	YMR271C	0.97096	-0.04625
2	15	2223	MB_dm_hrq1-_02_TSv6_Y15071.dat	hrq1-	YMR271C	0.90667	-0.11047
2	16	2342	MB_dm_hrq1-_02_TSv6_Y15071.dat	hrq1-	YMR271C	0.96831	-0.0489
2	17	2291	MB_dm_hrq1-_02_TSv6_Y15071.dat	hrq1-	YMR271C	0.96227	-0.05493
2	18	2350	MB_dm_hrq1-_02_TSv6_Y15071.dat	hrq1-	YMR271C	0.99472	-0.02252
2	19	2332	MB_dm_hrq1-_02_TSv6_Y15071.dat	hrq1-	YMR271C	0.97643	-0.04078
2	20	2261	MB_dm_hrq1-_02_TSv6_Y15071.dat	hrq1-	YMR271C	0.92994	-0.08722
2	21	2466	MB_dm_hrq1-_02_TSv6_Y15071.dat	hrq1-	YMR271C	1.01173	-0.00552
2	22	2438	MB_dm_hrq1-_02_TSv6_Y15071.dat	hrq1-	YMR271C	1.01475	-0.0025
2	23	2434	MB_dm_hrq1-_02_TSv6_Y15071.dat	hrq1-	YMR271C	1.0403	0.02301
2	24	1920	MB_dm_hrq1-_02_TSv6_Y15071.dat	hrq1-	YMR271C	0.82495	-0.1921
2	25	2343	MB_dm_hrq1-_02_TSv6_Y15071.dat	hrq1-	YMR271C	0.9978	-0.01944
2	26	2457	MB_dm_hrq1-_02_TSv6_Y15071.dat	hrq1-	YMR271C	1.0676	0.05029
2	27	1863	MB_dm_hrq1-_02_TSv6_Y15071.dat	hrq1-	YMR271C	0.84801	-0.16906
2	28	1969	MB_dm_hrq1-_02_TSv6_Y15071.dat	hrq1-	YMR271C	0.90961	-0.10753
2	29	2499	MB_dm_hrq1-_02_TSv6_Y15071.dat	hrq1-	YMR271C	1.1223	0.10493
2	30	2505	MB_dm_hrq1-_02_TSv6_Y15071.dat	hrq1-	YMR271C	1.10259	0.08524
2	31	2540	MB_dm_hrq1-_02_TSv6_Y15071.dat	hrq1-	YMR271C	1.13156	0.11418
2	32	2618	MB_dm_hrq1-_02_TSv6_Y15071.dat	hrq1-	YMR271C	1.17215	0.15472
2	33	2664	MB_dm_hrq1-_02_TSv6_Y15071.dat	hrq1-	YMR271C	1.18403	0.16659
2	34	2491	MB_dm_hrq1-_02_TSv6_Y15071.dat	hrq1-	YMR271C	1.08317	0.06584
2	35	2579	MB_dm_hrq1-_02_TSv6_Y15071.dat	hrq1-	YMR271C	1.09464	0.0773
2	36	2349	MB_dm_hrq1-_02_TSv6_Y15071.dat	hrq1-	YMR271C	1.00061	-0.01663
2	37	2584	MB_dm_hrq1-_02_TSv6_Y15071.dat	hrq1-	YMR271C	1.14404	0.12665
2	38	2288	MB_dm_hrq1-_02_TSv6_Y15071.dat	hrq1-	YMR271C	1.03483	0.01755
2	39	2492	MB_dm_hrq1-_02_TSv6_Y15071.dat	hrq1-	YMR271C	1.11294	0.09557
2	40	2195	MB_dm_hrq1-_02_TSv6_Y15071.dat	hrq1-	YMR271C	0.9701	-0.04711
2	41	2372	MB_dm_hrq1-_02_TSv6_Y15071.dat	hrq1-	YMR271C	1.06396	0.04665
2	42	2480	MB_dm_hrq1-_02_TSv6_Y15071.dat	hrq1-	YMR271C	1.13859	0.12119
2	43	2576	MB_dm_hrq1-_02_TSv6_Y15071.dat	hrq1-	YMR271C	1.21759	0.20011
2	44	2532	MB_dm_hrq1-_02_TSv6_Y15071.dat	hrq1-	YMR271C	1.23705	0.21955
2	45	2270	MB_dm_hrq1-_02_TSv6_Y15071.dat	hrq1-	YMR271C	1.13908	0.12169
2	46	2413	MB_dm_hrq1-_02_TSv6_Y15071.dat	hrq1-	YMR271C	1.14463	0.12723
2	47	2362	MB_dm_hrq1-_02_TSv6_Y15071.dat	hrq1-	YMR271C	0.98934	-0.02789
2	48	2149	MB_dm_hrq1-_02_TSv6_Y15071.dat	hrq1-	YMR271C	0.79781	-0.21921
3	1	2343	MB_dm_hrq1-_02_TSv6_Y15071.dat	hrq1-	YMR271C	0.99763	-0.01961
3	2	2430	MB_dm_hrq1-_02_TSv6_Y15071.dat	hrq1-	YMR271C	1.13271	0.11532
3	3	1570	MB_dm_hrq1-_02_TSv6_Y15071.dat	hrq1-	YEL034W	#NUM!	#NUM!	status=LK
3	4	1644	MB_dm_hrq1-_02_TSv6_Y15071.dat	hrq1-	YEL034W	#NUM!	#NUM!	status=LK
3	5	1978	MB_dm_hrq1-_02_TSv6_Y15071.dat	hrq1-	YMR154C	0.97795	0.0254
3	6	1905	MB_dm_hrq1-_02_TSv6_Y15071.dat	hrq1-	YMR154C	0.88089	-0.07155
3	7	2108	MB_dm_hrq1-_02_TSv6_Y15071.dat	hrq1-	YBR253W	0.92622	-0.07819
3	8	1760	MB_dm_hrq1-_02_TSv6_Y15071.dat	hrq1-	YBR253W	#NUM!	#NUM!	status=JK
3	9	2438	MB_dm_hrq1-_02_TSv6_Y15071.dat	hrq1-	YDL220C	1.06349	-0.02661
3	10	2456	MB_dm_hrq1-_02_TSv6_Y15071.dat	hrq1-	YDL220C	1.07988	-0.01024
3	11	2336	MB_dm_hrq1-_02_TSv6_Y15071.dat	hrq1-	YGR113W	1.00253	-0.06395
3	12	2349	MB_dm_hrq1-_02_TSv6_Y15071.dat	hrq1-	YGR113W	0.98689	-0.07957
3	13	2255	MB_dm_hrq1-_02_TSv6_Y15071.dat	hrq1-	YBR082C	0.93808	-0.04077
3	14	2293	MB_dm_hrq1-_02_TSv6_Y15071.dat	hrq1-	YBR082C	0.96162	-0.01726
3	15	2021	MB_dm_hrq1-_02_TSv6_Y15071.dat	hrq1-	YBR070C	0.85729	-0.0295
3	16	2159	MB_dm_hrq1-_02_TSv6_Y15071.dat	hrq1-	YBR070C	0.92505	0.03819
3	17	2538	MB_dm_hrq1-_02_TSv6_Y15071.dat	hrq1-	YKL074C	1.10122	0.05503
3	18	2380	MB_dm_hrq1-_02_TSv6_Y15071.dat	hrq1-	YKL074C	1.03827	-0.00785
3	19	1449	MB_dm_hrq1-_02_TSv6_Y15071.dat	hrq1-	YDR303C	#NUM!	#NUM!	status=LK
3	20	1626	MB_dm_hrq1-_02_TSv6_Y15071.dat	hrq1-	YDR303C	#NUM!	#NUM!	status=LK
3	21	2214	MB_dm_hrq1-_02_TSv6_Y15071.dat	hrq1-	YNL079C	0.92785	0.01366
3	22	2266	MB_dm_hrq1-_02_TSv6_Y15071.dat	hrq1-	YNL079C	0.9602	0.04598
3	23	1975	MB_dm_hrq1-_02_TSv6_Y15071.dat	hrq1-	YPL101W	0.85587	-0.01546
3	24	2064	MB_dm_hrq1-_02_TSv6_Y15071.dat	hrq1-	YPL101W	0.89708	0.0257
3	25	2325	MB_dm_hrq1-_02_TSv6_Y15071.dat	hrq1-	YFL039C	0.99997	-0.0869
3	26	2410	MB_dm_hrq1-_02_TSv6_Y15071.dat	hrq1-	YFL039C	1.05558	-0.03135
3	27	2159	MB_dm_hrq1-_02_TSv6_Y15071.dat	hrq1-	YHR122W	0.98878	0.08643
3	28	1897	MB_dm_hrq1-_02_TSv6_Y15071.dat	hrq1-	YHR122W	#NUM!	#NUM!	status=JK
3	29	2528	MB_dm_hrq1-_02_TSv6_Y15071.dat	hrq1-	YNL102W	1.14075	0.06436
3	30	2478	MB_dm_hrq1-_02_TSv6_Y15071.dat	hrq1-	YNL102W	1.09643	0.02009
3	31	1866	MB_dm_hrq1-_02_TSv6_Y15071.dat	hrq1-	YLR078C	0.83606	-0.02149
3	32	2056	MB_dm_hrq1-_02_TSv6_Y15071.dat	hrq1-	YLR078C	0.92709	0.06945
3	33	2566	MB_dm_hrq1-_02_TSv6_Y15071.dat	hrq1-	YOR149C	1.15026	0.11685
3	34	2434	MB_dm_hrq1-_02_TSv6_Y15071.dat	hrq1-	YOR149C	1.06875	0.03543
3	35	2723	MB_dm_hrq1-_02_TSv6_Y15071.dat	hrq1-	YFL009W	1.16874	0.08854
3	36	2620	MB_dm_hrq1-_02_TSv6_Y15071.dat	hrq1-	YFL009W	1.12948	0.04934
3	37	2617	MB_dm_hrq1-_02_TSv6_Y15071.dat	hrq1-	YAR019C	1.17332	0.07712
3	38	2495	MB_dm_hrq1-_02_TSv6_Y15071.dat	hrq1-	YAR019C	1.14245	0.04629
3	39	2404	MB_dm_hrq1-_02_TSv6_Y15071.dat	hrq1-	YPR055W	1.0862	-0.05747
3	40	2616	MB_dm_hrq1-_02_TSv6_Y15071.dat	hrq1-	YPR055W	#NUM!	#NUM!	status=JK
3	41	2251	MB_dm_hrq1-_02_TSv6_Y15071.dat	hrq1-	YFL013C	1.01857	0.12856
3	42	2395	MB_dm_hrq1-_02_TSv6_Y15071.dat	hrq1-	YFL013C	1.1061	0.216
3	43	231	MB_dm_hrq1-_02_TSv6_Y15071.dat	hrq1-	YJR065C	0.10939	0.10927
3	44	0	MB_dm_hrq1-_02_TSv6_Y15071.dat	hrq1-	YJR065C	0	0
3	45	2018	MB_dm_hrq1-_02_TSv6_Y15071.dat	hrq1-	YGR092W	1.00839	0.00071
3	46	1965	MB_dm_hrq1-_02_TSv6_Y15071.dat	hrq1-	YGR092W	0.92584	-0.08174
3	47	2599	MB_dm_hrq1-_02_TSv6_Y15071.dat	hrq1-	YMR271C	1.07933	0.06201
3	48	2750	MB_dm_hrq1-_02_TSv6_Y15071.dat	hrq1-	YMR271C	#NUM!	#NUM!	status=JK
4	1	2621	MB_dm_hrq1-_02_TSv6_Y15071.dat	hrq1-	YMR271C	1.02714	0.00987
4	2	2711	MB_dm_hrq1-_02_TSv6_Y15071.dat	hrq1-	YMR271C	1.17254	0.15511
4	3	1466	MB_dm_hrq1-_02_TSv6_Y15071.dat	hrq1-	YEL034W	#NUM!	#NUM!	status=LK
4	4	1215	MB_dm_hrq1-_02_TSv6_Y15071.dat	hrq1-	YEL034W	#NUM!	#NUM!	status=LK
4	5	2067	MB_dm_hrq1-_02_TSv6_Y15071.dat	hrq1-	YMR154C	0.98219	0.02964
4	6	2028	MB_dm_hrq1-_02_TSv6_Y15071.dat	hrq1-	YMR154C	0.91161	-0.04087
4	7	2100	MB_dm_hrq1-_02_TSv6_Y15071.dat	hrq1-	YBR253W	0.90655	-0.09784
4	8	2121	MB_dm_hrq1-_02_TSv6_Y15071.dat	hrq1-	YBR253W	0.91074	-0.09366
4	9	2410	MB_dm_hrq1-_02_TSv6_Y15071.dat	hrq1-	YDL220C	1.0469	-0.04319
4	10	2624	MB_dm_hrq1-_02_TSv6_Y15071.dat	hrq1-	YDL220C	#NUM!	#NUM!	status=JK
4	11	2454	MB_dm_hrq1-_02_TSv6_Y15071.dat	hrq1-	YGR113W	1.05138	-0.01516
4	12	2569	MB_dm_hrq1-_02_TSv6_Y15071.dat	hrq1-	YGR113W	1.07574	0.00918
4	13	2490	MB_dm_hrq1-_02_TSv6_Y15071.dat	hrq1-	YBR082C	1.0303	0.05134
4	14	2451	MB_dm_hrq1-_02_TSv6_Y15071.dat	hrq1-	YBR082C	1.02013	0.04118
4	15	2201	MB_dm_hrq1-_02_TSv6_Y15071.dat	hrq1-	YBR070C	0.92324	0.03638
4	16	2405	MB_dm_hrq1-_02_TSv6_Y15071.dat	hrq1-	YBR070C	1.01482	0.12786
4	17	2539	MB_dm_hrq1-_02_TSv6_Y15071.dat	hrq1-	YKL074C	1.08081	0.03464
4	18	2648	MB_dm_hrq1-_02_TSv6_Y15071.dat	hrq1-	YKL074C	1.12918	0.08297
4	19	1557	MB_dm_hrq1-_02_TSv6_Y15071.dat	hrq1-	YDR303C	#NUM!	#NUM!	status=LK
4	20	1393	MB_dm_hrq1-_02_TSv6_Y15071.dat	hrq1-	YDR303C	#NUM!	#NUM!	status=LK
4	21	2374	MB_dm_hrq1-_02_TSv6_Y15071.dat	hrq1-	YNL079C	0.9629	0.04867
4	22	2184	MB_dm_hrq1-_02_TSv6_Y15071.dat	hrq1-	YNL079C	0.89214	-0.02201
4	23	2134	MB_dm_hrq1-_02_TSv6_Y15071.dat	hrq1-	YPL101W	0.88805	0.01668
4	24	1976	MB_dm_hrq1-_02_TSv6_Y15071.dat	hrq1-	YPL101W	0.82297	-0.04833
4	25	2549	MB_dm_hrq1-_02_TSv6_Y15071.dat	hrq1-	YFL039C	1.0488	-0.03813
4	26	2637	MB_dm_hrq1-_02_TSv6_Y15071.dat	hrq1-	YFL039C	1.10299	0.016
4	27	2253	MB_dm_hrq1-_02_TSv6_Y15071.dat	hrq1-	YHR122W	0.98365	0.08131
4	28	2184	MB_dm_hrq1-_02_TSv6_Y15071.dat	hrq1-	YHR122W	0.96528	0.06295
4	29	2664	MB_dm_hrq1-_02_TSv6_Y15071.dat	hrq1-	YNL102W	1.14466	0.06826
4	30	2535	MB_dm_hrq1-_02_TSv6_Y15071.dat	hrq1-	YNL102W	1.06896	-0.00735
4	31	2162	MB_dm_hrq1-_02_TSv6_Y15071.dat	hrq1-	YLR078C	0.92448	0.06684
4	32	2027	MB_dm_hrq1-_02_TSv6_Y15071.dat	hrq1-	YLR078C	0.87325	0.01567
4	33	2404	MB_dm_hrq1-_02_TSv6_Y15071.dat	hrq1-	YOR149C	1.03103	-0.00224
4	34	2412	MB_dm_hrq1-_02_TSv6_Y15071.dat	hrq1-	YOR149C	1.01482	-0.01843
4	35	2583	MB_dm_hrq1-_02_TSv6_Y15071.dat	hrq1-	YFL009W	1.06392	-0.01615
4	36	2778	MB_dm_hrq1-_02_TSv6_Y15071.dat	hrq1-	YFL009W	1.15044	0.07027
4	37	2424	MB_dm_hrq1-_02_TSv6_Y15071.dat	hrq1-	YAR019C	1.04437	-0.05168
4	38	2449	MB_dm_hrq1-_02_TSv6_Y15071.dat	hrq1-	YAR019C	1.07709	-0.019
4	39	2477	MB_dm_hrq1-_02_TSv6_Y15071.dat	hrq1-	YPR055W	1.07364	-0.07002
4	40	2496	MB_dm_hrq1-_02_TSv6_Y15071.dat	hrq1-	YPR055W	1.06718	-0.07647
4	41	2167	MB_dm_hrq1-_02_TSv6_Y15071.dat	hrq1-	YFL013C	0.93691	0.04699
4	42	2268	MB_dm_hrq1-_02_TSv6_Y15071.dat	hrq1-	YFL013C	0.99774	0.10776
4	43	517	MB_dm_hrq1-_02_TSv6_Y15071.dat	hrq1-	YJR065C	0.23222	0.23197
4	44	2096	MB_dm_hrq1-_02_TSv6_Y15071.dat	hrq1-	YJR065C	#NUM!	#NUM!	status=JK
4	45	1814	MB_dm_hrq1-_02_TSv6_Y15071.dat	hrq1-	YGR092W	0.85454	-0.15296
4	46	2066	MB_dm_hrq1-_02_TSv6_Y15071.dat	hrq1-	YGR092W	0.91554	-0.09203
4	47	2796	MB_dm_hrq1-_02_TSv6_Y15071.dat	hrq1-	YMR271C	1.09042	0.07308
4	48	3114	MB_dm_hrq1-_02_TSv6_Y15071.dat	hrq1-	YMR271C	1.07341	0.05609
5	1	2980	MB_dm_hrq1-_02_TSv6_Y15071.dat	hrq1-	YMR271C	1.10195	0.08459
5	2	2645	MB_dm_hrq1-_02_TSv6_Y15071.dat	hrq1-	YMR271C	1.08789	0.07055
5	3	2610	MB_dm_hrq1-_02_TSv6_Y15071.dat	hrq1-	YFL039C	1.19541	0.09415
5	4	2316	MB_dm_hrq1-_02_TSv6_Y15071.dat	hrq1-	YFL039C	1.1201	0.01893
5	5	184	MB_dm_hrq1-_02_TSv6_Y15071.dat	hrq1-	YFL034C-B	0.08594	-0.37196
5	6	179	MB_dm_hrq1-_02_TSv6_Y15071.dat	hrq1-	YFL034C-B	0.07998	-0.37791
5	7	2498	MB_dm_hrq1-_02_TSv6_Y15071.dat	hrq1-	YDR060W	1.0833	-0.01741
5	8	2474	MB_dm_hrq1-_02_TSv6_Y15071.dat	hrq1-	YDR060W	1.07422	-0.02649
5	9	1774	MB_dm_hrq1-_02_TSv6_Y15071.dat	hrq1-	YLR100W	#NUM!	#NUM!	status=JK
5	10	1950	MB_dm_hrq1-_02_TSv6_Y15071.dat	hrq1-	YLR100W	0.87022	-0.00698
5	11	1957	MB_dm_hrq1-_02_TSv6_Y15071.dat	hrq1-	YML065W	0.8542	0.15801
5	12	1850	MB_dm_hrq1-_02_TSv6_Y15071.dat	hrq1-	YML065W	0.78804	0.09193
5	13	158	MB_dm_hrq1-_02_TSv6_Y15071.dat	hrq1-	YLL031C	0.06642	-0.43543
5	14	1288	MB_dm_hrq1-_02_TSv6_Y15071.dat	hrq1-	YLL031C	0.54382	0.04144
5	15	1705	MB_dm_hrq1-_02_TSv6_Y15071.dat	hrq1-	YNL061W	0.72311	-0.03409
5	16	1434	MB_dm_hrq1-_02_TSv6_Y15071.dat	hrq1-	YNL061W	0.60967	-0.14741
5	17	2722	MB_dm_hrq1-_02_TSv6_Y15071.dat	hrq1-	YKL189W	1.16375	-0.00709
5	18	2736	MB_dm_hrq1-_02_TSv6_Y15071.dat	hrq1-	YKL189W	1.16835	-0.0025
5	19	811	MB_dm_hrq1-_02_TSv6_Y15071.dat	hrq1-	YNL262W	#NUM!	#NUM!	status=LK
5	20	1931	MB_dm_hrq1-_02_TSv6_Y15071.dat	hrq1-	YNL262W	#NUM!	#NUM!	status=LK
5	21	2617	MB_dm_hrq1-_02_TSv6_Y15071.dat	hrq1-	YLR045C	1.05107	0.03802
5	22	2538	MB_dm_hrq1-_02_TSv6_Y15071.dat	hrq1-	YLR045C	1.02217	0.00914
5	23	2731	MB_dm_hrq1-_02_TSv6_Y15071.dat	hrq1-	YGR099W	1.11573	0.04657
5	24	2224	MB_dm_hrq1-_02_TSv6_Y15071.dat	hrq1-	YGR099W	#NUM!	#NUM!	status=JK
5	25	113	MB_dm_hrq1-_02_TSv6_Y15071.dat	hrq1-	YFR031C	0.04545	-0.31171
5	26	128	MB_dm_hrq1-_02_TSv6_Y15071.dat	hrq1-	YFR031C	0.05224	-0.30493
5	27	2140	MB_dm_hrq1-_02_TSv6_Y15071.dat	hrq1-	YGL022W	0.91022	0.06254
5	28	1980	MB_dm_hrq1-_02_TSv6_Y15071.dat	hrq1-	YGL022W	0.85193	0.00432
5	29	2574	MB_dm_hrq1-_02_TSv6_Y15071.dat	hrq1-	YBL050W	1.0773	0.0072
5	30	2557	MB_dm_hrq1-_02_TSv6_Y15071.dat	hrq1-	YBL050W	1.0521	-0.01797
5	31	2226	MB_dm_hrq1-_02_TSv6_Y15071.dat	hrq1-	YDL213C	0.93027	0.04849
5	32	2004	MB_dm_hrq1-_02_TSv6_Y15071.dat	hrq1-	YDL213C	#NUM!	#NUM!	status=JK
5	33	2571	MB_dm_hrq1-_02_TSv6_Y15071.dat	hrq1-	YOL034W	1.08096	0.01703
5	34	2655	MB_dm_hrq1-_02_TSv6_Y15071.dat	hrq1-	YOL034W	1.09684	0.0329
5	35	2514	MB_dm_hrq1-_02_TSv6_Y15071.dat	hrq1-	YHR052W	1.01831	-0.00246
5	36	2456	MB_dm_hrq1-_02_TSv6_Y15071.dat	hrq1-	YHR052W	1.00099	-0.01976
5	37	2049	MB_dm_hrq1-_02_TSv6_Y15071.dat	hrq1-	YDL105W	0.86887	-0.04367
5	38	2163	MB_dm_hrq1-_02_TSv6_Y15071.dat	hrq1-	YDL105W	0.93543	0.02282
5	39	2460	MB_dm_hrq1-_02_TSv6_Y15071.dat	hrq1-	YHR166C	1.04677	0.04614
5	40	2230	MB_dm_hrq1-_02_TSv6_Y15071.dat	hrq1-	YHR166C	0.93423	-0.06628
5	41	2572	MB_dm_hrq1-_02_TSv6_Y15071.dat	hrq1-	YGL092W	1.08744	-0.00261
5	42	2584	MB_dm_hrq1-_02_TSv6_Y15071.dat	hrq1-	YGL092W	1.10814	0.01807
5	43	2426	MB_dm_hrq1-_02_TSv6_Y15071.dat	hrq1-	YPR133C	1.05768	0.10862
5	44	2598	MB_dm_hrq1-_02_TSv6_Y15071.dat	hrq1-	YPR133C	1.15893	0.20975
5	45	2097	MB_dm_hrq1-_02_TSv6_Y15071.dat	hrq1-	YDR158W	0.95301	-0.08201
5	46	2438	MB_dm_hrq1-_02_TSv6_Y15071.dat	hrq1-	YDR158W	1.03986	0.00474
5	47	2933	MB_dm_hrq1-_02_TSv6_Y15071.dat	hrq1-	YMR271C	1.09925	0.0819
5	48	3231	MB_dm_hrq1-_02_TSv6_Y15071.dat	hrq1-	YMR271C	1.06904	0.05173
6	1	2621	MB_dm_hrq1-_02_TSv6_Y15071.dat	hrq1-	YMR271C	#NUM!	#NUM!	status=JK
6	2	2841	MB_dm_hrq1-_02_TSv6_Y15071.dat	hrq1-	YMR271C	1.09306	0.07572
6	3	2618	MB_dm_hrq1-_02_TSv6_Y15071.dat	hrq1-	YFL039C	1.13272	0.03154
6	4	2510	MB_dm_hrq1-_02_TSv6_Y15071.dat	hrq1-	YFL039C	1.15909	0.05788
6	5	174	MB_dm_hrq1-_02_TSv6_Y15071.dat	hrq1-	YFL034C-B	0.07845	-0.37944
6	6	159	MB_dm_hrq1-_02_TSv6_Y15071.dat	hrq1-	YFL034C-B	0.06936	-0.38852
6	7	2783	MB_dm_hrq1-_02_TSv6_Y15071.dat	hrq1-	YDR060W	1.19159	0.09075
6	8	2729	MB_dm_hrq1-_02_TSv6_Y15071.dat	hrq1-	YDR060W	1.17902	0.0782
6	9	2044	MB_dm_hrq1-_02_TSv6_Y15071.dat	hrq1-	YLR100W	0.90195	0.02472
6	10	2009	MB_dm_hrq1-_02_TSv6_Y15071.dat	hrq1-	YLR100W	0.89894	0.02172
6	11	2009	MB_dm_hrq1-_02_TSv6_Y15071.dat	hrq1-	YML065W	0.88065	0.18444
6	12	2098	MB_dm_hrq1-_02_TSv6_Y15071.dat	hrq1-	YML065W	0.89687	0.20065
6	13	260	MB_dm_hrq1-_02_TSv6_Y15071.dat	hrq1-	YLL031C	0.10956	-0.39234
6	14	1650	MB_dm_hrq1-_02_TSv6_Y15071.dat	hrq1-	YLL031C	0.69737	0.19483
6	15	1381	MB_dm_hrq1-_02_TSv6_Y15071.dat	hrq1-	YNL061W	0.58441	-0.17264
6	16	1683	MB_dm_hrq1-_02_TSv6_Y15071.dat	hrq1-	YNL061W	0.71166	-0.04554
6	17	2740	MB_dm_hrq1-_02_TSv6_Y15071.dat	hrq1-	YKL189W	1.16188	-0.00895
6	18	2912	MB_dm_hrq1-_02_TSv6_Y15071.dat	hrq1-	YKL189W	#NUM!	#NUM!	status=JK
6	19	1189	MB_dm_hrq1-_02_TSv6_Y15071.dat	hrq1-	YNL262W	#NUM!	#NUM!	status=LK
6	20	1178	MB_dm_hrq1-_02_TSv6_Y15071.dat	hrq1-	YNL262W	#NUM!	#NUM!	status=LK
6	21	2684	MB_dm_hrq1-_02_TSv6_Y15071.dat	hrq1-	YLR045C	1.05395	0.04089
6	22	2611	MB_dm_hrq1-_02_TSv6_Y15071.dat	hrq1-	YLR045C	1.02355	0.01053
6	23	2718	MB_dm_hrq1-_02_TSv6_Y15071.dat	hrq1-	YGR099W	1.07635	0.00724
6	24	2839	MB_dm_hrq1-_02_TSv6_Y15071.dat	hrq1-	YGR099W	1.11972	0.05056
6	25	813	MB_dm_hrq1-_02_TSv6_Y15071.dat	hrq1-	YFR031C	#NUM!	#NUM!	status=JK
6	26	199	MB_dm_hrq1-_02_TSv6_Y15071.dat	hrq1-	YFR031C	0.07821	-0.27899
6	27	2379	MB_dm_hrq1-_02_TSv6_Y15071.dat	hrq1-	YGL022W	0.97297	0.12522
6	28	2153	MB_dm_hrq1-_02_TSv6_Y15071.dat	hrq1-	YGL022W	0.89011	0.04246
6	29	2598	MB_dm_hrq1-_02_TSv6_Y15071.dat	hrq1-	YBL050W	1.04531	-0.02476
6	30	2699	MB_dm_hrq1-_02_TSv6_Y15071.dat	hrq1-	YBL050W	1.06951	-0.00058
6	31	2358	MB_dm_hrq1-_02_TSv6_Y15071.dat	hrq1-	YDL213C	0.9508	0.069
6	32	2290	MB_dm_hrq1-_02_TSv6_Y15071.dat	hrq1-	YDL213C	0.93273	0.05095
6	33	2632	MB_dm_hrq1-_02_TSv6_Y15071.dat	hrq1-	YOL034W	1.07059	0.00668
6	34	2782	MB_dm_hrq1-_02_TSv6_Y15071.dat	hrq1-	YOL034W	1.11359	0.04963
6	35	2211	MB_dm_hrq1-_02_TSv6_Y15071.dat	hrq1-	YHR052W	#NUM!	#NUM!	status=JK
6	36	2577	MB_dm_hrq1-_02_TSv6_Y15071.dat	hrq1-	YHR052W	1.02008	-0.00069
6	37	2139	MB_dm_hrq1-_02_TSv6_Y15071.dat	hrq1-	YDL105W	0.8811	-0.03145
6	38	2273	MB_dm_hrq1-_02_TSv6_Y15071.dat	hrq1-	YDL105W	0.95404	0.04141
6	39	2546	MB_dm_hrq1-_02_TSv6_Y15071.dat	hrq1-	YHR166C	1.04976	0.04912
6	40	2465	MB_dm_hrq1-_02_TSv6_Y15071.dat	hrq1-	YHR166C	0.9985	-0.00208
6	41	2517	MB_dm_hrq1-_02_TSv6_Y15071.dat	hrq1-	YGL092W	1.02694	-0.06304
6	42	2543	MB_dm_hrq1-_02_TSv6_Y15071.dat	hrq1-	YGL092W	1.04904	-0.04096
6	43	2364	MB_dm_hrq1-_02_TSv6_Y15071.dat	hrq1-	YPR133C	0.98728	0.03829
6	44	2179	MB_dm_hrq1-_02_TSv6_Y15071.dat	hrq1-	YPR133C	0.92801	-0.02092
6	45	2238	MB_dm_hrq1-_02_TSv6_Y15071.dat	hrq1-	YDR158W	0.9685	-0.06654
6	46	2648	MB_dm_hrq1-_02_TSv6_Y15071.dat	hrq1-	YDR158W	1.07295	0.03779
6	47	3016	MB_dm_hrq1-_02_TSv6_Y15071.dat	hrq1-	YMR271C	1.07233	0.05501
6	48	3373	MB_dm_hrq1-_02_TSv6_Y15071.dat	hrq1-	YMR271C	1.05751	0.04021
7	1	3113	MB_dm_hrq1-_02_TSv6_Y15071.dat	hrq1-	YMR271C	1.10981	0.09245
7	2	2986	MB_dm_hrq1-_02_TSv6_Y15071.dat	hrq1-	YMR271C	1.19641	0.17896
7	3	379	MB_dm_hrq1-_02_TSv6_Y15071.dat	hrq1-	YDL207W	0.17136	0.03591
7	4	793	MB_dm_hrq1-_02_TSv6_Y15071.dat	hrq1-	YDL207W	0.38406	0.24838
7	5	3895	MB_dm_hrq1-_02_TSv6_Y15071.dat	hrq1-	YOR181W	#NUM!	#NUM!	status=JK
7	6	0	MB_dm_hrq1-_02_TSv6_Y15071.dat	hrq1-	YOR181W	0	0
7	7	109	MB_dm_hrq1-_02_TSv6_Y15071.dat	hrq1-	YOR257W	0.04954	0.01553
7	8	35	MB_dm_hrq1-_02_TSv6_Y15071.dat	hrq1-	YOR257W	0.01608	-0.01789
7	9	1980	MB_dm_hrq1-_02_TSv6_Y15071.dat	hrq1-	YML001W	0.93011	0.03655
7	10	2032	MB_dm_hrq1-_02_TSv6_Y15071.dat	hrq1-	YML001W	#NUM!	#NUM!	status=JK
7	11	0	MB_dm_hrq1-_02_TSv6_Y15071.dat	hrq1-	YLR418C	0	0
7	12	0	MB_dm_hrq1-_02_TSv6_Y15071.dat	hrq1-	YLR418C	0	0
7	13	2928	MB_dm_hrq1-_02_TSv6_Y15071.dat	hrq1-	YGL145W	1.31721	0.04996
7	14	2888	MB_dm_hrq1-_02_TSv6_Y15071.dat	hrq1-	YGL145W	1.30416	0.03692
7	15	2765	MB_dm_hrq1-_02_TSv6_Y15071.dat	hrq1-	YGL115W	1.2508	-0.00212
7	16	2735	MB_dm_hrq1-_02_TSv6_Y15071.dat	hrq1-	YGL115W	1.23711	-0.0158
7	17	1814	MB_dm_hrq1-_02_TSv6_Y15071.dat	hrq1-	YEL055C	#NUM!	#NUM!	status=LK
7	18	1718	MB_dm_hrq1-_02_TSv6_Y15071.dat	hrq1-	YEL055C	#NUM!	#NUM!	status=LK
7	19	2034	MB_dm_hrq1-_02_TSv6_Y15071.dat	hrq1-	YDR437W	0.89917	0.02594
7	20	2237	MB_dm_hrq1-_02_TSv6_Y15071.dat	hrq1-	YDR437W	0.95643	0.08313
7	21	2220	MB_dm_hrq1-_02_TSv6_Y15071.dat	hrq1-	YDL105W	0.93036	0.0097
7	22	2274	MB_dm_hrq1-_02_TSv6_Y15071.dat	hrq1-	YDL105W	0.95052	0.02985
7	23	1858	MB_dm_hrq1-_02_TSv6_Y15071.dat	hrq1-	YFR004W	0.7836	-0.04463
7	24	2149	MB_dm_hrq1-_02_TSv6_Y15071.dat	hrq1-	YFR004W	0.90179	0.07343
7	25	2750	MB_dm_hrq1-_02_TSv6_Y15071.dat	hrq1-	YJL085W	1.13443	0.01592
7	26	2868	MB_dm_hrq1-_02_TSv6_Y15071.dat	hrq1-	YJL085W	1.19731	0.07873
7	27	1019	MB_dm_hrq1-_02_TSv6_Y15071.dat	hrq1-	YDL008W	0.44274	0.07003
7	28	1159	MB_dm_hrq1-_02_TSv6_Y15071.dat	hrq1-	YDL008W	0.50927	0.13648
7	29	2659	MB_dm_hrq1-_02_TSv6_Y15071.dat	hrq1-	YJL035C	1.13812	0.04594
7	30	2558	MB_dm_hrq1-_02_TSv6_Y15071.dat	hrq1-	YJL035C	1.07989	-0.01223
7	31	1400	MB_dm_hrq1-_02_TSv6_Y15071.dat	hrq1-	YDR087C	0.60242	0.00384
7	32	1714	MB_dm_hrq1-_02_TSv6_Y15071.dat	hrq1-	YDR087C	0.74584	0.14709
7	33	2537	MB_dm_hrq1-_02_TSv6_Y15071.dat	hrq1-	YBR109C	1.10347	0.08249
7	34	2344	MB_dm_hrq1-_02_TSv6_Y15071.dat	hrq1-	YBR109C	1.00435	-0.01652
7	35	2468	MB_dm_hrq1-_02_TSv6_Y15071.dat	hrq1-	YDR189W	1.03961	-0.00078
7	36	2476	MB_dm_hrq1-_02_TSv6_Y15071.dat	hrq1-	YDR189W	1.051	0.0106
7	37	1503	MB_dm_hrq1-_02_TSv6_Y15071.dat	hrq1-	YNL002C	0.66376	-0.3646
7	38	1575	MB_dm_hrq1-_02_TSv6_Y15071.dat	hrq1-	YNL002C	0.70842	-0.31999
7	39	2362	MB_dm_hrq1-_02_TSv6_Y15071.dat	hrq1-	YKL089W	1.04218	0.09799
7	40	2271	MB_dm_hrq1-_02_TSv6_Y15071.dat	hrq1-	YKL089W	0.98256	0.03843
7	41	1862	MB_dm_hrq1-_02_TSv6_Y15071.dat	hrq1-	YNL153C	0.81033	-0.08262
7	42	1831	MB_dm_hrq1-_02_TSv6_Y15071.dat	hrq1-	YNL153C	0.80362	-0.08932
7	43	1884	MB_dm_hrq1-_02_TSv6_Y15071.dat	hrq1-	YPL057C	0.8345	0.18395
7	44	1622	MB_dm_hrq1-_02_TSv6_Y15071.dat	hrq1-	YPL057C	0.73059	0.08016
7	45	2566	MB_dm_hrq1-_02_TSv6_Y15071.dat	hrq1-	YOR075W	1.17146	0.02526
7	46	2808	MB_dm_hrq1-_02_TSv6_Y15071.dat	hrq1-	YOR075W	1.19821	0.05199
7	47	2898	MB_dm_hrq1-_02_TSv6_Y15071.dat	hrq1-	YMR271C	1.08351	0.06617
7	48	3328	MB_dm_hrq1-_02_TSv6_Y15071.dat	hrq1-	YMR271C	1.09609	0.07874
8	1	3157	MB_dm_hrq1-_02_TSv6_Y15071.dat	hrq1-	YMR271C	1.10528	0.08792
8	2	2963	MB_dm_hrq1-_02_TSv6_Y15071.dat	hrq1-	YMR271C	1.16751	0.15008
8	3	334	MB_dm_hrq1-_02_TSv6_Y15071.dat	hrq1-	YDL207W	0.14873	0.01331
8	4	0	MB_dm_hrq1-_02_TSv6_Y15071.dat	hrq1-	YDL207W	0	-0.13526
8	5	0	MB_dm_hrq1-_02_TSv6_Y15071.dat	hrq1-	YOR181W	0	0
8	6	0	MB_dm_hrq1-_02_TSv6_Y15071.dat	hrq1-	YOR181W	0	0
8	7	0	MB_dm_hrq1-_02_TSv6_Y15071.dat	hrq1-	YOR257W	0	-0.03395
8	8	300	MB_dm_hrq1-_02_TSv6_Y15071.dat	hrq1-	YOR257W	0.13705	0.10295
8	9	1997	MB_dm_hrq1-_02_TSv6_Y15071.dat	hrq1-	YML001W	0.9334	0.03983
8	10	1965	MB_dm_hrq1-_02_TSv6_Y15071.dat	hrq1-	YML001W	0.93315	0.03959
8	11	0	MB_dm_hrq1-_02_TSv6_Y15071.dat	hrq1-	YLR418C	0	0
8	12	0	MB_dm_hrq1-_02_TSv6_Y15071.dat	hrq1-	YLR418C	0	0
8	13	2779	MB_dm_hrq1-_02_TSv6_Y15071.dat	hrq1-	YGL145W	1.24789	-0.01928
8	14	2820	MB_dm_hrq1-_02_TSv6_Y15071.dat	hrq1-	YGL145W	1.27159	0.00438
8	15	2848	MB_dm_hrq1-_02_TSv6_Y15071.dat	hrq1-	YGL115W	1.28721	0.03424
8	16	2822	MB_dm_hrq1-_02_TSv6_Y15071.dat	hrq1-	YGL115W	1.27596	0.023
8	17	1657	MB_dm_hrq1-_02_TSv6_Y15071.dat	hrq1-	YEL055C	#NUM!	#NUM!	status=LK
8	18	1780	MB_dm_hrq1-_02_TSv6_Y15071.dat	hrq1-	YEL055C	#NUM!	#NUM!	status=LK
8	19	2088	MB_dm_hrq1-_02_TSv6_Y15071.dat	hrq1-	YDR437W	0.92266	0.0494
8	20	2174	MB_dm_hrq1-_02_TSv6_Y15071.dat	hrq1-	YDR437W	0.92869	0.05542
8	21	2360	MB_dm_hrq1-_02_TSv6_Y15071.dat	hrq1-	YDL105W	0.98731	0.06659
8	22	2227	MB_dm_hrq1-_02_TSv6_Y15071.dat	hrq1-	YDL105W	0.92886	0.0082
8	23	2004	MB_dm_hrq1-_02_TSv6_Y15071.dat	hrq1-	YFR004W	0.84322	0.01493
8	24	1974	MB_dm_hrq1-_02_TSv6_Y15071.dat	hrq1-	YFR004W	0.82598	-0.00229
8	25	2600	MB_dm_hrq1-_02_TSv6_Y15071.dat	hrq1-	YJL085W	1.06897	-0.04947
8	26	2503	MB_dm_hrq1-_02_TSv6_Y15071.dat	hrq1-	YJL085W	1.0417	-0.07672
8	27	932	MB_dm_hrq1-_02_TSv6_Y15071.dat	hrq1-	YDL008W	0.40414	0.03146
8	28	904	MB_dm_hrq1-_02_TSv6_Y15071.dat	hrq1-	YDL008W	0.39696	0.02429
8	29	2568	MB_dm_hrq1-_02_TSv6_Y15071.dat	hrq1-	YJL035C	1.0999	0.00776
8	30	2521	MB_dm_hrq1-_02_TSv6_Y15071.dat	hrq1-	YJL035C	1.06723	-0.02488
8	31	1655	MB_dm_hrq1-_02_TSv6_Y15071.dat	hrq1-	YDR087C	0.71544	0.11673
8	32	1950	MB_dm_hrq1-_02_TSv6_Y15071.dat	hrq1-	YDR087C	0.85377	0.2549
8	33	2368	MB_dm_hrq1-_02_TSv6_Y15071.dat	hrq1-	YBR109C	1.03724	0.01634
8	34	2401	MB_dm_hrq1-_02_TSv6_Y15071.dat	hrq1-	YBR109C	1.0368	0.0159
8	35	2439	MB_dm_hrq1-_02_TSv6_Y15071.dat	hrq1-	YDR189W	1.03585	-0.00453
8	36	2522	MB_dm_hrq1-_02_TSv6_Y15071.dat	hrq1-	YDR189W	1.07881	0.03838
8	37	2627	MB_dm_hrq1-_02_TSv6_Y15071.dat	hrq1-	YNL002C	#NUM!	#NUM!	status=JK
8	38	1489	MB_dm_hrq1-_02_TSv6_Y15071.dat	hrq1-	YNL002C	0.67373	-0.35464
8	39	2352	MB_dm_hrq1-_02_TSv6_Y15071.dat	hrq1-	YKL089W	1.04213	0.09793
8	40	2187	MB_dm_hrq1-_02_TSv6_Y15071.dat	hrq1-	YKL089W	0.94833	0.00424
8	41	1891	MB_dm_hrq1-_02_TSv6_Y15071.dat	hrq1-	YNL153C	0.82324	-0.06972
8	42	1878	MB_dm_hrq1-_02_TSv6_Y15071.dat	hrq1-	YNL153C	0.82319	-0.06978
8	43	1785	MB_dm_hrq1-_02_TSv6_Y15071.dat	hrq1-	YPL057C	0.7876	0.13711
8	44	1868	MB_dm_hrq1-_02_TSv6_Y15071.dat	hrq1-	YPL057C	0.83647	0.18592
8	45	2748	MB_dm_hrq1-_02_TSv6_Y15071.dat	hrq1-	YOR075W	1.24514	0.09887
8	46	2823	MB_dm_hrq1-_02_TSv6_Y15071.dat	hrq1-	YOR075W	1.19385	0.04763
8	47	2948	MB_dm_hrq1-_02_TSv6_Y15071.dat	hrq1-	YMR271C	1.0909	0.07356
8	48	3207	MB_dm_hrq1-_02_TSv6_Y15071.dat	hrq1-	YMR271C	#NUM!	#NUM!	status=JK
9	1	2990	MB_dm_hrq1-_02_TSv6_Y15071.dat	hrq1-	YMR271C	1.01358	-0.00367
9	2	2960	MB_dm_hrq1-_02_TSv6_Y15071.dat	hrq1-	YMR271C	1.12974	0.11236
9	3	2049	MB_dm_hrq1-_02_TSv6_Y15071.dat	hrq1-	YGR211W	0.8842	0.00917
9	4	1981	MB_dm_hrq1-_02_TSv6_Y15071.dat	hrq1-	YGR211W	0.91764	0.04257
9	5	2350	MB_dm_hrq1-_02_TSv6_Y15071.dat	hrq1-	YDR196C	#NUM!	#NUM!	status=LK
9	6	2348	MB_dm_hrq1-_02_TSv6_Y15071.dat	hrq1-	YDR196C	#NUM!	#NUM!	status=LK
9	7	2391	MB_dm_hrq1-_02_TSv6_Y15071.dat	hrq1-	YDL017W	1.04944	-0.00622
9	8	2445	MB_dm_hrq1-_02_TSv6_Y15071.dat	hrq1-	YDL017W	1.08661	0.03091
9	9	2550	MB_dm_hrq1-_02_TSv6_Y15071.dat	hrq1-	YAL011W	1.16099	-0.05894
9	10	2651	MB_dm_hrq1-_02_TSv6_Y15071.dat	hrq1-	YAL011W	1.22824	0.00824
9	11	2949	MB_dm_hrq1-_02_TSv6_Y15071.dat	hrq1-	YHR036W	1.34267	0.02716
9	12	2888	MB_dm_hrq1-_02_TSv6_Y15071.dat	hrq1-	YHR036W	1.28593	-0.02952
9	13	160	MB_dm_hrq1-_02_TSv6_Y15071.dat	hrq1-	YFL034C-B	0.0704	-0.40124
9	14	256	MB_dm_hrq1-_02_TSv6_Y15071.dat	hrq1-	YFL034C-B	0.11323	-0.35845
9	15	2370	MB_dm_hrq1-_02_TSv6_Y15071.dat	hrq1-	YLR212C	1.05126	0.08608
9	16	2287	MB_dm_hrq1-_02_TSv6_Y15071.dat	hrq1-	YLR212C	1.01524	0.05009
9	17	2160	MB_dm_hrq1-_02_TSv6_Y15071.dat	hrq1-	YJR074W	0.962	-0.0592
9	18	2423	MB_dm_hrq1-_02_TSv6_Y15071.dat	hrq1-	YJR074W	1.07416	0.05283
9	19	1903	MB_dm_hrq1-_02_TSv6_Y15071.dat	hrq1-	YPR175W	0.82471	-0.06072
9	20	1863	MB_dm_hrq1-_02_TSv6_Y15071.dat	hrq1-	YPR175W	0.78011	-0.10528
9	21	2566	MB_dm_hrq1-_02_TSv6_Y15071.dat	hrq1-	YLR005W	1.05132	0.05761
9	22	2441	MB_dm_hrq1-_02_TSv6_Y15071.dat	hrq1-	YLR005W	0.99673	0.00309
9	23	1722	MB_dm_hrq1-_02_TSv6_Y15071.dat	hrq1-	YHR085W	0.70945	-0.17438
9	24	1775	MB_dm_hrq1-_02_TSv6_Y15071.dat	hrq1-	YHR085W	0.72735	-0.15649
9	25	2699	MB_dm_hrq1-_02_TSv6_Y15071.dat	hrq1-	YAR019C	1.08658	0.02217
9	26	2567	MB_dm_hrq1-_02_TSv6_Y15071.dat	hrq1-	YAR019C	1.04678	-0.01758
9	27	2227	MB_dm_hrq1-_02_TSv6_Y15071.dat	hrq1-	YDR145W	0.94765	-0.07851
9	28	2264	MB_dm_hrq1-_02_TSv6_Y15071.dat	hrq1-	YDR145W	0.97713	-0.04907
9	29	2527	MB_dm_hrq1-_02_TSv6_Y15071.dat	hrq1-	YBR211C	1.06544	-0.00267
9	30	2684	MB_dm_hrq1-_02_TSv6_Y15071.dat	hrq1-	YBR211C	1.12061	0.05244
9	31	2548	MB_dm_hrq1-_02_TSv6_Y15071.dat	hrq1-	YGR264C	1.08795	0.08685
9	32	2220	MB_dm_hrq1-_02_TSv6_Y15071.dat	hrq1-	YGR264C	0.96068	-0.04028
9	33	2202	MB_dm_hrq1-_02_TSv6_Y15071.dat	hrq1-	YFL009W	#NUM!	#NUM!	status=JK
9	34	2486	MB_dm_hrq1-_02_TSv6_Y15071.dat	hrq1-	YFL009W	1.0623	0.04569
9	35	1523	MB_dm_hrq1-_02_TSv6_Y15071.dat	hrq1-	YDR245W	#NUM!	#NUM!	status=LK
9	36	825	MB_dm_hrq1-_02_TSv6_Y15071.dat	hrq1-	YDR245W	#NUM!	#NUM!	status=LK
9	37	1581	MB_dm_hrq1-_02_TSv6_Y15071.dat	hrq1-	YBR142W	0.69455	0.08636
9	38	1483	MB_dm_hrq1-_02_TSv6_Y15071.dat	hrq1-	YBR142W	0.66215	0.054
9	39	2392	MB_dm_hrq1-_02_TSv6_Y15071.dat	hrq1-	YKL069W	1.04447	0.02025
9	40	2396	MB_dm_hrq1-_02_TSv6_Y15071.dat	hrq1-	YKL069W	1.02259	-0.00161
9	41	2113	MB_dm_hrq1-_02_TSv6_Y15071.dat	hrq1-	YDR156W	0.90456	-0.03672
9	42	2255	MB_dm_hrq1-_02_TSv6_Y15071.dat	hrq1-	YDR156W	0.971	0.02965
9	43	2101	MB_dm_hrq1-_02_TSv6_Y15071.dat	hrq1-	YIR012W	0.90901	-0.15152
9	44	2504	MB_dm_hrq1-_02_TSv6_Y15071.dat	hrq1-	YIR012W	1.09738	0.03664
9	45	2468	MB_dm_hrq1-_02_TSv6_Y15071.dat	hrq1-	YPR103W	1.09271	0.04203
9	46	2801	MB_dm_hrq1-_02_TSv6_Y15071.dat	hrq1-	YPR103W	1.15587	0.10512
9	47	2803	MB_dm_hrq1-_02_TSv6_Y15071.dat	hrq1-	YMR271C	1.01085	-0.0064
9	48	2956	MB_dm_hrq1-_02_TSv6_Y15071.dat	hrq1-	YMR271C	0.93732	-0.07985
10	1	3108	MB_dm_hrq1-_02_TSv6_Y15071.dat	hrq1-	YMR271C	1.03325	0.01597
10	2	2885	MB_dm_hrq1-_02_TSv6_Y15071.dat	hrq1-	YMR271C	1.07956	0.06223
10	3	1943	MB_dm_hrq1-_02_TSv6_Y15071.dat	hrq1-	YGR211W	0.82177	-0.05319
10	4	1791	MB_dm_hrq1-_02_TSv6_Y15071.dat	hrq1-	YGR211W	0.81276	-0.06219
10	5	2371	MB_dm_hrq1-_02_TSv6_Y15071.dat	hrq1-	YDR196C	#NUM!	#NUM!	status=LK
10	6	2327	MB_dm_hrq1-_02_TSv6_Y15071.dat	hrq1-	YDR196C	#NUM!	#NUM!	status=LK
10	7	2371	MB_dm_hrq1-_02_TSv6_Y15071.dat	hrq1-	YDL017W	1.01852	-0.03712
10	8	2363	MB_dm_hrq1-_02_TSv6_Y15071.dat	hrq1-	YDL017W	1.02826	-0.02739
10	9	2635	MB_dm_hrq1-_02_TSv6_Y15071.dat	hrq1-	YAL011W	1.17708	-0.04286
10	10	2448	MB_dm_hrq1-_02_TSv6_Y15071.dat	hrq1-	YAL011W	1.11554	-0.10433
10	11	2842	MB_dm_hrq1-_02_TSv6_Y15071.dat	hrq1-	YHR036W	1.2747	-0.04074
10	12	3020	MB_dm_hrq1-_02_TSv6_Y15071.dat	hrq1-	YHR036W	1.32646	0.01096
10	13	199	MB_dm_hrq1-_02_TSv6_Y15071.dat	hrq1-	YFL034C-B	0.08649	-0.38517
10	14	214	MB_dm_hrq1-_02_TSv6_Y15071.dat	hrq1-	YFL034C-B	0.09362	-0.37804
10	15	2301	MB_dm_hrq1-_02_TSv6_Y15071.dat	hrq1-	YLR212C	1.01023	0.04509
10	16	2257	MB_dm_hrq1-_02_TSv6_Y15071.dat	hrq1-	YLR212C	0.99222	0.0271
10	17	2285	MB_dm_hrq1-_02_TSv6_Y15071.dat	hrq1-	YJR074W	1.00773	-0.01353
10	18	2190	MB_dm_hrq1-_02_TSv6_Y15071.dat	hrq1-	YJR074W	0.9606	-0.0606
10	19	2174	MB_dm_hrq1-_02_TSv6_Y15071.dat	hrq1-	YPR175W	0.93133	0.04577
10	20	2114	MB_dm_hrq1-_02_TSv6_Y15071.dat	hrq1-	YPR175W	0.87427	-0.01123
10	21	2431	MB_dm_hrq1-_02_TSv6_Y15071.dat	hrq1-	YLR005W	0.98266	-0.01097
10	22	2378	MB_dm_hrq1-_02_TSv6_Y15071.dat	hrq1-	YLR005W	0.95717	-0.03642
10	23	2144	MB_dm_hrq1-_02_TSv6_Y15071.dat	hrq1-	YHR085W	#NUM!	#NUM!	status=JK
10	24	1708	MB_dm_hrq1-_02_TSv6_Y15071.dat	hrq1-	YHR085W	0.69024	-0.19357
10	25	2524	MB_dm_hrq1-_02_TSv6_Y15071.dat	hrq1-	YAR019C	1.00195	-0.06237
10	26	2657	MB_dm_hrq1-_02_TSv6_Y15071.dat	hrq1-	YAR019C	1.06889	0.0045
10	27	2370	MB_dm_hrq1-_02_TSv6_Y15071.dat	hrq1-	YDR145W	0.99616	-0.03005
10	28	2254	MB_dm_hrq1-_02_TSv6_Y15071.dat	hrq1-	YDR145W	0.96264	-0.06354
10	29	2603	MB_dm_hrq1-_02_TSv6_Y15071.dat	hrq1-	YBR211C	1.0878	0.01967
10	30	2736	MB_dm_hrq1-_02_TSv6_Y15071.dat	hrq1-	YBR211C	1.13408	0.0659
10	31	2389	MB_dm_hrq1-_02_TSv6_Y15071.dat	hrq1-	YGR264C	1.01421	0.0132
10	32	2538	MB_dm_hrq1-_02_TSv6_Y15071.dat	hrq1-	YGR264C	1.09271	0.09161
10	33	2448	MB_dm_hrq1-_02_TSv6_Y15071.dat	hrq1-	YFL009W	1.05523	0.03864
10	34	2547	MB_dm_hrq1-_02_TSv6_Y15071.dat	hrq1-	YFL009W	1.08369	0.06706
10	35	581	MB_dm_hrq1-_02_TSv6_Y15071.dat	hrq1-	YDR245W	#NUM!	#NUM!	status=LK
10	36	1237	MB_dm_hrq1-_02_TSv6_Y15071.dat	hrq1-	YDR245W	#NUM!	#NUM!	status=LK
10	37	1324	MB_dm_hrq1-_02_TSv6_Y15071.dat	hrq1-	YBR142W	0.57757	-0.0305
10	38	1252	MB_dm_hrq1-_02_TSv6_Y15071.dat	hrq1-	YBR142W	0.55438	-0.05365
10	39	2309	MB_dm_hrq1-_02_TSv6_Y15071.dat	hrq1-	YKL069W	0.99898	-0.0252
10	40	2352	MB_dm_hrq1-_02_TSv6_Y15071.dat	hrq1-	YKL069W	0.99403	-0.03014
10	41	2311	MB_dm_hrq1-_02_TSv6_Y15071.dat	hrq1-	YDR156W	0.97923	0.03787
10	42	2215	MB_dm_hrq1-_02_TSv6_Y15071.dat	hrq1-	YDR156W	0.94412	0.00279
10	43	2386	MB_dm_hrq1-_02_TSv6_Y15071.dat	hrq1-	YIR012W	1.02148	-0.03917
10	44	2531	MB_dm_hrq1-_02_TSv6_Y15071.dat	hrq1-	YIR012W	1.0965	0.03576
10	45	2398	MB_dm_hrq1-_02_TSv6_Y15071.dat	hrq1-	YPR103W	1.0487	-0.00193
10	46	2650	MB_dm_hrq1-_02_TSv6_Y15071.dat	hrq1-	YPR103W	1.07949	0.02883
10	47	2894	MB_dm_hrq1-_02_TSv6_Y15071.dat	hrq1-	YMR271C	1.02963	0.01235
10	48	2992	MB_dm_hrq1-_02_TSv6_Y15071.dat	hrq1-	YMR271C	0.93551	-0.08166
11	1	3222	MB_dm_hrq1-_02_TSv6_Y15071.dat	hrq1-	YMR271C	1.07015	0.05283
11	2	2824	MB_dm_hrq1-_02_TSv6_Y15071.dat	hrq1-	YMR271C	1.05491	0.03761
11	3	1840	MB_dm_hrq1-_02_TSv6_Y15071.dat	hrq1-	YDL143W	0.77636	-0.07846
11	4	1583	MB_dm_hrq1-_02_TSv6_Y15071.dat	hrq1-	YDL143W	0.71628	-0.13848
11	5	2230	MB_dm_hrq1-_02_TSv6_Y15071.dat	hrq1-	YKR092C	0.99077	0.02382
11	6	2316	MB_dm_hrq1-_02_TSv6_Y15071.dat	hrq1-	YKR092C	1.00333	0.03636
11	7	2318	MB_dm_hrq1-_02_TSv6_Y15071.dat	hrq1-	YKR002W	0.99129	0.0176
11	8	2274	MB_dm_hrq1-_02_TSv6_Y15071.dat	hrq1-	YKR002W	0.98567	0.01198
11	9	1222	MB_dm_hrq1-_02_TSv6_Y15071.dat	hrq1-	YEL034W	#NUM!	#NUM!	status=LK
11	10	1208	MB_dm_hrq1-_02_TSv6_Y15071.dat	hrq1-	YEL034W	#NUM!	#NUM!	status=LK
11	11	2159	MB_dm_hrq1-_02_TSv6_Y15071.dat	hrq1-	YBL041W	0.97155	-0.14287
11	12	2393	MB_dm_hrq1-_02_TSv6_Y15071.dat	hrq1-	YBL041W	1.0561	-0.05842
11	13	119	MB_dm_hrq1-_02_TSv6_Y15071.dat	hrq1-	YDR460W	0.05203	-0.04055
11	14	3405	MB_dm_hrq1-_02_TSv6_Y15071.dat	hrq1-	YDR460W	#NUM!	#NUM!	status=JK
11	15	1884	MB_dm_hrq1-_02_TSv6_Y15071.dat	hrq1-	YNL075W	0.83363	-0.03773
11	16	2291	MB_dm_hrq1-_02_TSv6_Y15071.dat	hrq1-	YNL075W	1.01552	0.14396
11	17	2436	MB_dm_hrq1-_02_TSv6_Y15071.dat	hrq1-	YDL111C	1.08272	0.09735
11	18	2351	MB_dm_hrq1-_02_TSv6_Y15071.dat	hrq1-	YDL111C	1.03808	0.05277
11	19	2620	MB_dm_hrq1-_02_TSv6_Y15071.dat	hrq1-	YMR296C	1.12875	0.08002
11	20	2393	MB_dm_hrq1-_02_TSv6_Y15071.dat	hrq1-	YMR296C	0.9942	-0.05439
11	21	2541	MB_dm_hrq1-_02_TSv6_Y15071.dat	hrq1-	YNL102W	1.0309	-0.03915
11	22	2533	MB_dm_hrq1-_02_TSv6_Y15071.dat	hrq1-	YNL102W	1.02259	-0.04744
11	23	2384	MB_dm_hrq1-_02_TSv6_Y15071.dat	hrq1-	YIL021W	0.97159	-0.0089
11	24	2346	MB_dm_hrq1-_02_TSv6_Y15071.dat	hrq1-	YIL021W	0.95173	-0.02873
11	25	2347	MB_dm_hrq1-_02_TSv6_Y15071.dat	hrq1-	YLL004W	0.93525	-0.06667
11	26	2398	MB_dm_hrq1-_02_TSv6_Y15071.dat	hrq1-	YLL004W	0.96855	-0.0334
11	27	2594	MB_dm_hrq1-_02_TSv6_Y15071.dat	hrq1-	YJR112W	1.09604	-0.01659
11	28	2697	MB_dm_hrq1-_02_TSv6_Y15071.dat	hrq1-	YJR112W	1.15937	0.04667
11	29	2245	MB_dm_hrq1-_02_TSv6_Y15071.dat	hrq1-	YHR012W	0.94566	0.00391
11	30	2451	MB_dm_hrq1-_02_TSv6_Y15071.dat	hrq1-	YHR012W	#NUM!	#NUM!	status=JK
11	31	2539	MB_dm_hrq1-_02_TSv6_Y15071.dat	hrq1-	YFL039C	1.08923	0.08699
11	32	2266	MB_dm_hrq1-_02_TSv6_Y15071.dat	hrq1-	YFL039C	0.98613	-0.016
11	33	2545	MB_dm_hrq1-_02_TSv6_Y15071.dat	hrq1-	YOR322C	1.10887	0.05466
11	34	1921	MB_dm_hrq1-_02_TSv6_Y15071.dat	hrq1-	YOR322C	0.82645	-0.22744
11	35	1913	MB_dm_hrq1-_02_TSv6_Y15071.dat	hrq1-	YHR024C	0.80994	-0.12816
11	36	1890	MB_dm_hrq1-_02_TSv6_Y15071.dat	hrq1-	YHR024C	0.80364	-0.13445
11	37	2772	MB_dm_hrq1-_02_TSv6_Y15071.dat	hrq1-	YNL126W	1.22025	0.07035
11	38	2691	MB_dm_hrq1-_02_TSv6_Y15071.dat	hrq1-	YNL126W	1.20133	0.05145
11	39	2783	MB_dm_hrq1-_02_TSv6_Y15071.dat	hrq1-	YIL109C	1.21287	0.13473
11	40	2753	MB_dm_hrq1-_02_TSv6_Y15071.dat	hrq1-	YIL109C	1.17108	0.09298
11	41	2030	MB_dm_hrq1-_02_TSv6_Y15071.dat	hrq1-	YIL150C	0.86582	0.02432
11	42	1676	MB_dm_hrq1-_02_TSv6_Y15071.dat	hrq1-	YIL150C	#NUM!	#NUM!	status=JK
11	43	2415	MB_dm_hrq1-_02_TSv6_Y15071.dat	hrq1-	YNL006W	1.04129	-0.11052
11	44	2361	MB_dm_hrq1-_02_TSv6_Y15071.dat	hrq1-	YNL006W	1.02992	-0.12188
11	45	2596	MB_dm_hrq1-_02_TSv6_Y15071.dat	hrq1-	YJR043C	1.14349	0.10801
11	46	2769	MB_dm_hrq1-_02_TSv6_Y15071.dat	hrq1-	YJR043C	1.13634	0.10087
11	47	2741	MB_dm_hrq1-_02_TSv6_Y15071.dat	hrq1-	YMR271C	0.98247	-0.03476
11	48	3189	MB_dm_hrq1-_02_TSv6_Y15071.dat	hrq1-	YMR271C	1.00477	-0.01247
12	1	2980	MB_dm_hrq1-_02_TSv6_Y15071.dat	hrq1-	YMR271C	0.99073	-0.0265
12	2	2924	MB_dm_hrq1-_02_TSv6_Y15071.dat	hrq1-	YMR271C	1.09159	0.07425
12	3	1756	MB_dm_hrq1-_02_TSv6_Y15071.dat	hrq1-	YDL143W	0.73934	-0.11545
12	4	1557	MB_dm_hrq1-_02_TSv6_Y15071.dat	hrq1-	YDL143W	0.70203	-0.15272
12	5	2170	MB_dm_hrq1-_02_TSv6_Y15071.dat	hrq1-	YKR092C	0.96068	-0.00624
12	6	2210	MB_dm_hrq1-_02_TSv6_Y15071.dat	hrq1-	YKR092C	0.95358	-0.01333
12	7	2216	MB_dm_hrq1-_02_TSv6_Y15071.dat	hrq1-	YKR002W	#NUM!	#NUM!	status=JK
12	8	2322	MB_dm_hrq1-_02_TSv6_Y15071.dat	hrq1-	YKR002W	1.00222	0.02852
12	9	1617	MB_dm_hrq1-_02_TSv6_Y15071.dat	hrq1-	YEL034W	#NUM!	#NUM!	status=LK
12	10	1161	MB_dm_hrq1-_02_TSv6_Y15071.dat	hrq1-	YEL034W	#NUM!	#NUM!	status=LK
12	11	2320	MB_dm_hrq1-_02_TSv6_Y15071.dat	hrq1-	YBL041W	1.04722	-0.06728
12	12	2274	MB_dm_hrq1-_02_TSv6_Y15071.dat	hrq1-	YBL041W	1.00782	-0.10664
12	13	378	MB_dm_hrq1-_02_TSv6_Y15071.dat	hrq1-	YDR460W	0.16613	0.07343
12	14	90	MB_dm_hrq1-_02_TSv6_Y15071.dat	hrq1-	YDR460W	0.03984	-0.05272
12	15	2173	MB_dm_hrq1-_02_TSv6_Y15071.dat	hrq1-	YNL075W	0.96603	0.09453
12	16	2500	MB_dm_hrq1-_02_TSv6_Y15071.dat	hrq1-	YNL075W	1.11333	0.24167
12	17	2354	MB_dm_hrq1-_02_TSv6_Y15071.dat	hrq1-	YDL111C	1.05013	0.06481
12	18	2311	MB_dm_hrq1-_02_TSv6_Y15071.dat	hrq1-	YDL111C	1.0226	0.0373
12	19	2285	MB_dm_hrq1-_02_TSv6_Y15071.dat	hrq1-	YMR296C	0.98601	-0.06256
12	20	2538	MB_dm_hrq1-_02_TSv6_Y15071.dat	hrq1-	YMR296C	1.05665	0.008
12	21	2750	MB_dm_hrq1-_02_TSv6_Y15071.dat	hrq1-	YNL102W	#NUM!	#NUM!	status=JK
12	22	2546	MB_dm_hrq1-_02_TSv6_Y15071.dat	hrq1-	YNL102W	1.03001	-0.04003
12	23	2589	MB_dm_hrq1-_02_TSv6_Y15071.dat	hrq1-	YIL021W	1.05878	0.07819
12	24	2270	MB_dm_hrq1-_02_TSv6_Y15071.dat	hrq1-	YIL021W	0.92545	-0.05498
12	25	2497	MB_dm_hrq1-_02_TSv6_Y15071.dat	hrq1-	YLL004W	1.00051	-0.00148
12	26	2496	MB_dm_hrq1-_02_TSv6_Y15071.dat	hrq1-	YLL004W	1.01443	0.01243
12	27	2443	MB_dm_hrq1-_02_TSv6_Y15071.dat	hrq1-	YJR112W	1.03992	-0.07265
12	28	2573	MB_dm_hrq1-_02_TSv6_Y15071.dat	hrq1-	YJR112W	1.11507	0.00242
12	29	2235	MB_dm_hrq1-_02_TSv6_Y15071.dat	hrq1-	YHR012W	0.94954	0.00779
12	30	2276	MB_dm_hrq1-_02_TSv6_Y15071.dat	hrq1-	YHR012W	0.96121	0.01944
12	31	2141	MB_dm_hrq1-_02_TSv6_Y15071.dat	hrq1-	YFL039C	0.92768	-0.07438
12	32	2069	MB_dm_hrq1-_02_TSv6_Y15071.dat	hrq1-	YFL039C	0.9088	-0.09324
12	33	2279	MB_dm_hrq1-_02_TSv6_Y15071.dat	hrq1-	YOR322C	1.0013	-0.05279
12	34	2501	MB_dm_hrq1-_02_TSv6_Y15071.dat	hrq1-	YOR322C	1.08455	0.03037
12	35	1448	MB_dm_hrq1-_02_TSv6_Y15071.dat	hrq1-	YHR024C	0.61753	-0.32036
12	36	1666	MB_dm_hrq1-_02_TSv6_Y15071.dat	hrq1-	YHR024C	0.71269	-0.2253
12	37	2839	MB_dm_hrq1-_02_TSv6_Y15071.dat	hrq1-	YNL126W	1.25572	0.10577
12	38	2576	MB_dm_hrq1-_02_TSv6_Y15071.dat	hrq1-	YNL126W	1.15482	0.00499
12	39	2690	MB_dm_hrq1-_02_TSv6_Y15071.dat	hrq1-	YIL109C	1.17693	0.09883
12	40	2686	MB_dm_hrq1-_02_TSv6_Y15071.dat	hrq1-	YIL109C	1.14706	0.06899
12	41	2065	MB_dm_hrq1-_02_TSv6_Y15071.dat	hrq1-	YIL150C	0.88457	0.04305
12	42	1983	MB_dm_hrq1-_02_TSv6_Y15071.dat	hrq1-	YIL150C	0.85628	0.0148
12	43	2443	MB_dm_hrq1-_02_TSv6_Y15071.dat	hrq1-	YNL006W	1.05973	-0.0921
12	44	2387	MB_dm_hrq1-_02_TSv6_Y15071.dat	hrq1-	YNL006W	1.04786	-0.10396
12	45	2519	MB_dm_hrq1-_02_TSv6_Y15071.dat	hrq1-	YJR043C	1.11694	0.08149
12	46	2555	MB_dm_hrq1-_02_TSv6_Y15071.dat	hrq1-	YJR043C	#NUM!	#NUM!	status=JK
12	47	2949	MB_dm_hrq1-_02_TSv6_Y15071.dat	hrq1-	YMR271C	#NUM!	#NUM!	status=JK
12	48	3140	MB_dm_hrq1-_02_TSv6_Y15071.dat	hrq1-	YMR271C	0.99582	-0.02142
13	1	2919	MB_dm_hrq1-_02_TSv6_Y15071.dat	hrq1-	YMR271C	0.95482	-0.06237
13	2	2857	MB_dm_hrq1-_02_TSv6_Y15071.dat	hrq1-	YMR271C	1.04758	0.03029
13	3	2536	MB_dm_hrq1-_02_TSv6_Y15071.dat	hrq1-	YHR170W	1.04815	-0.0209
13	4	2566	MB_dm_hrq1-_02_TSv6_Y15071.dat	hrq1-	YHR170W	1.13562	0.06647
13	5	2412	MB_dm_hrq1-_02_TSv6_Y15071.dat	hrq1-	YPR178W	1.04817	-0.00758
13	6	2550	MB_dm_hrq1-_02_TSv6_Y15071.dat	hrq1-	YPR178W	1.08016	0.02438
13	7	2511	MB_dm_hrq1-_02_TSv6_Y15071.dat	hrq1-	YKL049C	1.04886	-0.03535
13	8	2561	MB_dm_hrq1-_02_TSv6_Y15071.dat	hrq1-	YKL049C	1.08484	0.00059
13	9	2461	MB_dm_hrq1-_02_TSv6_Y15071.dat	hrq1-	YGL130W	1.07665	-0.02666
13	10	2555	MB_dm_hrq1-_02_TSv6_Y15071.dat	hrq1-	YGL130W	1.14907	0.04568
13	11	1873	MB_dm_hrq1-_02_TSv6_Y15071.dat	hrq1-	YDR083W	0.83305	0.01037
13	12	1964	MB_dm_hrq1-_02_TSv6_Y15071.dat	hrq1-	YDR083W	0.85721	0.03451
13	13	2829	MB_dm_hrq1-_02_TSv6_Y15071.dat	hrq1-	YKL042W	1.22321	0.04578
13	14	2770	MB_dm_hrq1-_02_TSv6_Y15071.dat	hrq1-	YKL042W	1.20498	0.02756
13	15	804	MB_dm_hrq1-_02_TSv6_Y15071.dat	hrq1-	YPL211W	0.35085	-0.15293
13	16	886	MB_dm_hrq1-_02_TSv6_Y15071.dat	hrq1-	YPL211W	0.38708	-0.11674
13	17	2586	MB_dm_hrq1-_02_TSv6_Y15071.dat	hrq1-	YDL102W	1.13085	-0.01588
13	18	2593	MB_dm_hrq1-_02_TSv6_Y15071.dat	hrq1-	YDL102W	1.12453	-0.02219
13	19	2491	MB_dm_hrq1-_02_TSv6_Y15071.dat	hrq1-	YKR099W	1.05312	0.03091
13	20	2482	MB_dm_hrq1-_02_TSv6_Y15071.dat	hrq1-	YKR099W	1.01382	-0.00835
13	21	0	MB_dm_hrq1-_02_TSv6_Y15071.dat	hrq1-	BLANK	0	#NUM!
13	22	0	MB_dm_hrq1-_02_TSv6_Y15071.dat	hrq1-	BLANK	0	#NUM!
13	23	2516	MB_dm_hrq1-_02_TSv6_Y15071.dat	hrq1-	YDR013W	1.01254	0.07751
13	24	2321	MB_dm_hrq1-_02_TSv6_Y15071.dat	hrq1-	YDR013W	0.93292	-0.00202
13	25	2257	MB_dm_hrq1-_02_TSv6_Y15071.dat	hrq1-	YDL165W	0.89231	-0.06189
13	26	2499	MB_dm_hrq1-_02_TSv6_Y15071.dat	hrq1-	YDL165W	1.00284	0.04851
13	27	2394	MB_dm_hrq1-_02_TSv6_Y15071.dat	hrq1-	YGR229C	1.00721	0.04849
13	28	2254	MB_dm_hrq1-_02_TSv6_Y15071.dat	hrq1-	YGR229C	0.96623	0.00756
13	29	2050	MB_dm_hrq1-_02_TSv6_Y15071.dat	hrq1-	YHR178W	0.86136	-0.02936
13	30	1536	MB_dm_hrq1-_02_TSv6_Y15071.dat	hrq1-	YHR178W	0.64179	-0.24869
13	31	2404	MB_dm_hrq1-_02_TSv6_Y15071.dat	hrq1-	YGR048W	1.02991	-0.01692
13	32	2401	MB_dm_hrq1-_02_TSv6_Y15071.dat	hrq1-	YGR048W	1.04193	-0.00492
13	33	1464	MB_dm_hrq1-_02_TSv6_Y15071.dat	hrq1-	YOR260W	0.63456	-0.01455
13	34	1536	MB_dm_hrq1-_02_TSv6_Y15071.dat	hrq1-	YOR260W	0.65641	0.00728
13	35	2630	MB_dm_hrq1-_02_TSv6_Y15071.dat	hrq1-	YHR036W	1.10425	0.00642
13	36	2747	MB_dm_hrq1-_02_TSv6_Y15071.dat	hrq1-	YHR036W	1.15517	0.05728
13	37	335	MB_dm_hrq1-_02_TSv6_Y15071.dat	hrq1-	YIL061C	0.14547	-0.22167
13	38	236	MB_dm_hrq1-_02_TSv6_Y15071.dat	hrq1-	YIL061C	0.1038	-0.26329
13	39	2354	MB_dm_hrq1-_02_TSv6_Y15071.dat	hrq1-	YFL039C	1.01049	-0.00196
13	40	2366	MB_dm_hrq1-_02_TSv6_Y15071.dat	hrq1-	YFL039C	0.99187	-0.02056
13	41	2415	MB_dm_hrq1-_02_TSv6_Y15071.dat	hrq1-	YFR036W	1.01612	0.03696
13	42	2342	MB_dm_hrq1-_02_TSv6_Y15071.dat	hrq1-	YFR036W	0.99478	0.01564
13	43	2009	MB_dm_hrq1-_02_TSv6_Y15071.dat	hrq1-	YML069W	0.85768	-0.06534
13	44	2139	MB_dm_hrq1-_02_TSv6_Y15071.dat	hrq1-	YML069W	0.92444	0.00135
13	45	2180	MB_dm_hrq1-_02_TSv6_Y15071.dat	hrq1-	YNL067W	0.95195	-0.07915
13	46	2416	MB_dm_hrq1-_02_TSv6_Y15071.dat	hrq1-	YNL067W	0.9832	-0.04794
13	47	2728	MB_dm_hrq1-_02_TSv6_Y15071.dat	hrq1-	YMR271C	0.96908	-0.04812
13	48	3270	MB_dm_hrq1-_02_TSv6_Y15071.dat	hrq1-	YMR271C	1.02046	0.00319
14	1	3107	MB_dm_hrq1-_02_TSv6_Y15071.dat	hrq1-	YMR271C	1.01663	-0.00062
14	2	2705	MB_dm_hrq1-_02_TSv6_Y15071.dat	hrq1-	YMR271C	0.99164	-0.02559
14	3	2312	MB_dm_hrq1-_02_TSv6_Y15071.dat	hrq1-	YHR170W	0.95546	-0.11349
14	4	2361	MB_dm_hrq1-_02_TSv6_Y15071.dat	hrq1-	YHR170W	1.04576	-0.02329
14	5	2305	MB_dm_hrq1-_02_TSv6_Y15071.dat	hrq1-	YPR178W	1.00351	-0.05219
14	6	2481	MB_dm_hrq1-_02_TSv6_Y15071.dat	hrq1-	YPR178W	1.05376	-0.002
14	7	2730	MB_dm_hrq1-_02_TSv6_Y15071.dat	hrq1-	YKL049C	1.14347	0.05915
14	8	2599	MB_dm_hrq1-_02_TSv6_Y15071.dat	hrq1-	YKL049C	1.10653	0.02225
14	9	2362	MB_dm_hrq1-_02_TSv6_Y15071.dat	hrq1-	YGL130W	1.04026	-0.063
14	10	2426	MB_dm_hrq1-_02_TSv6_Y15071.dat	hrq1-	YGL130W	1.09945	-0.00388
14	11	1967	MB_dm_hrq1-_02_TSv6_Y15071.dat	hrq1-	YDR083W	0.8811	0.05837
14	12	1889	MB_dm_hrq1-_02_TSv6_Y15071.dat	hrq1-	YDR083W	0.82926	0.00659
14	13	2664	MB_dm_hrq1-_02_TSv6_Y15071.dat	hrq1-	YKL042W	1.15594	-0.02142
14	14	2739	MB_dm_hrq1-_02_TSv6_Y15071.dat	hrq1-	YKL042W	1.19295	0.01555
14	15	1130	MB_dm_hrq1-_02_TSv6_Y15071.dat	hrq1-	YPL211W	0.49286	-0.01108
14	16	1122	MB_dm_hrq1-_02_TSv6_Y15071.dat	hrq1-	YPL211W	0.48918	-0.01476
14	17	2535	MB_dm_hrq1-_02_TSv6_Y15071.dat	hrq1-	YDL102W	1.10465	-0.04205
14	18	2713	MB_dm_hrq1-_02_TSv6_Y15071.dat	hrq1-	YDL102W	1.17178	0.02501
14	19	2305	MB_dm_hrq1-_02_TSv6_Y15071.dat	hrq1-	YKR099W	0.97243	-0.04969
14	20	2384	MB_dm_hrq1-_02_TSv6_Y15071.dat	hrq1-	YKR099W	0.97457	-0.04755
14	21	0	MB_dm_hrq1-_02_TSv6_Y15071.dat	hrq1-	BLANK	0	#NUM!
14	22	0	MB_dm_hrq1-_02_TSv6_Y15071.dat	hrq1-	BLANK	0	#NUM!
14	23	2613	MB_dm_hrq1-_02_TSv6_Y15071.dat	hrq1-	YDR013W	1.05916	0.12408
14	24	2444	MB_dm_hrq1-_02_TSv6_Y15071.dat	hrq1-	YDR013W	0.99155	0.05655
14	25	2387	MB_dm_hrq1-_02_TSv6_Y15071.dat	hrq1-	YDL165W	0.9534	-0.00087
14	26	2412	MB_dm_hrq1-_02_TSv6_Y15071.dat	hrq1-	YDL165W	0.97858	0.02429
14	27	2233	MB_dm_hrq1-_02_TSv6_Y15071.dat	hrq1-	YGR229C	0.95055	-0.00811
14	28	2460	MB_dm_hrq1-_02_TSv6_Y15071.dat	hrq1-	YGR229C	1.06633	0.10755
14	29	1920	MB_dm_hrq1-_02_TSv6_Y15071.dat	hrq1-	YHR178W	0.81427	-0.0764
14	30	1762	MB_dm_hrq1-_02_TSv6_Y15071.dat	hrq1-	YHR178W	0.74152	-0.14907
14	31	2485	MB_dm_hrq1-_02_TSv6_Y15071.dat	hrq1-	YGR048W	1.07106	0.02419
14	32	2443	MB_dm_hrq1-_02_TSv6_Y15071.dat	hrq1-	YGR048W	1.06619	0.01932
14	33	1708	MB_dm_hrq1-_02_TSv6_Y15071.dat	hrq1-	YOR260W	0.74398	0.09475
14	34	1595	MB_dm_hrq1-_02_TSv6_Y15071.dat	hrq1-	YOR260W	0.68432	0.03516
14	35	2679	MB_dm_hrq1-_02_TSv6_Y15071.dat	hrq1-	YHR036W	1.12822	0.03037
14	36	2657	MB_dm_hrq1-_02_TSv6_Y15071.dat	hrq1-	YHR036W	1.11911	0.02127
14	37	1086	MB_dm_hrq1-_02_TSv6_Y15071.dat	hrq1-	YIL061C	0.47186	0.10436
14	38	633	MB_dm_hrq1-_02_TSv6_Y15071.dat	hrq1-	YIL061C	0.27848	-0.08881
14	39	2348	MB_dm_hrq1-_02_TSv6_Y15071.dat	hrq1-	YFL039C	1.00853	-0.00392
14	40	2452	MB_dm_hrq1-_02_TSv6_Y15071.dat	hrq1-	YFL039C	1.02886	0.01639
14	41	2245	MB_dm_hrq1-_02_TSv6_Y15071.dat	hrq1-	YFR036W	0.94514	-0.03395
14	42	2224	MB_dm_hrq1-_02_TSv6_Y15071.dat	hrq1-	YFR036W	0.94552	-0.03357
14	43	2079	MB_dm_hrq1-_02_TSv6_Y15071.dat	hrq1-	YML069W	0.88905	-0.034
14	44	2168	MB_dm_hrq1-_02_TSv6_Y15071.dat	hrq1-	YML069W	0.93885	0.01575
14	45	2446	MB_dm_hrq1-_02_TSv6_Y15071.dat	hrq1-	YNL067W	1.07072	0.03949
14	46	2439	MB_dm_hrq1-_02_TSv6_Y15071.dat	hrq1-	YNL067W	0.99505	-0.03609
14	47	3086	MB_dm_hrq1-_02_TSv6_Y15071.dat	hrq1-	YMR271C	1.09857	0.08123
14	48	3424	MB_dm_hrq1-_02_TSv6_Y15071.dat	hrq1-	YMR271C	1.07003	0.05271
15	1	2947	MB_dm_hrq1-_02_TSv6_Y15071.dat	hrq1-	YMR271C	0.95269	-0.0645
15	2	2665	MB_dm_hrq1-_02_TSv6_Y15071.dat	hrq1-	YMR271C	0.96499	-0.05221
15	3	2383	MB_dm_hrq1-_02_TSv6_Y15071.dat	hrq1-	YML049C	0.97349	-0.00709
15	4	2433	MB_dm_hrq1-_02_TSv6_Y15071.dat	hrq1-	YML049C	1.06611	0.08543
15	5	1621	MB_dm_hrq1-_02_TSv6_Y15071.dat	hrq1-	YER116C	0.6988	-0.09439
15	6	2051	MB_dm_hrq1-_02_TSv6_Y15071.dat	hrq1-	YER116C	0.86337	0.07
15	7	2320	MB_dm_hrq1-_02_TSv6_Y15071.dat	hrq1-	YOL069W	0.96308	-0.10314
15	8	2574	MB_dm_hrq1-_02_TSv6_Y15071.dat	hrq1-	YOL069W	1.08779	0.02143
15	9	1841	MB_dm_hrq1-_02_TSv6_Y15071.dat	hrq1-	YML023C	0.80623	-0.15712
15	10	1786	MB_dm_hrq1-_02_TSv6_Y15071.dat	hrq1-	YML023C	0.80487	-0.15848
15	11	1153	MB_dm_hrq1-_02_TSv6_Y15071.dat	hrq1-	YPL190C	0.51306	-0.00376
15	12	830	MB_dm_hrq1-_02_TSv6_Y15071.dat	hrq1-	YPL190C	0.36111	-0.15554
15	13	2584	MB_dm_hrq1-_02_TSv6_Y15071.dat	hrq1-	YDR127W	1.10872	0.07221
15	14	2390	MB_dm_hrq1-_02_TSv6_Y15071.dat	hrq1-	YDR127W	1.02706	-0.00936
15	15	2806	MB_dm_hrq1-_02_TSv6_Y15071.dat	hrq1-	YFL039C	1.20506	0.05726
15	16	2830	MB_dm_hrq1-_02_TSv6_Y15071.dat	hrq1-	YFL039C	1.21263	0.06482
15	17	1101	MB_dm_hrq1-_02_TSv6_Y15071.dat	hrq1-	YJR073C	0.47069	0.09815
15	18	890	MB_dm_hrq1-_02_TSv6_Y15071.dat	hrq1-	YJR073C	0.37698	0.00454
15	19	2409	MB_dm_hrq1-_02_TSv6_Y15071.dat	hrq1-	YKL154W	0.99943	-0.02435
15	20	2335	MB_dm_hrq1-_02_TSv6_Y15071.dat	hrq1-	YKL154W	0.94135	-0.08237
15	21	2781	MB_dm_hrq1-_02_TSv6_Y15071.dat	hrq1-	YKL028W	1.10156	0.06641
15	22	2544	MB_dm_hrq1-_02_TSv6_Y15071.dat	hrq1-	YKL028W	1.00708	-0.02797
15	23	2564	MB_dm_hrq1-_02_TSv6_Y15071.dat	hrq1-	YDL003W	1.03168	-0.06925
15	24	2612	MB_dm_hrq1-_02_TSv6_Y15071.dat	hrq1-	YDL003W	1.0541	-0.04686
15	25	1113	MB_dm_hrq1-_02_TSv6_Y15071.dat	hrq1-	YOR254C	0.44267	-0.21543
15	26	1045	MB_dm_hrq1-_02_TSv6_Y15071.dat	hrq1-	YOR254C	0.42252	-0.23555
15	27	2387	MB_dm_hrq1-_02_TSv6_Y15071.dat	hrq1-	YHR034C	1.01325	-0.05114
15	28	2356	MB_dm_hrq1-_02_TSv6_Y15071.dat	hrq1-	YHR034C	1.0172	-0.0472
15	29	2453	MB_dm_hrq1-_02_TSv6_Y15071.dat	hrq1-	YOL144W	1.03476	-0.03343
15	30	2613	MB_dm_hrq1-_02_TSv6_Y15071.dat	hrq1-	YOL144W	1.09186	0.0236
15	31	2209	MB_dm_hrq1-_02_TSv6_Y15071.dat	hrq1-	YDR243C	#NUM!	#NUM!	status=LK
15	32	2388	MB_dm_hrq1-_02_TSv6_Y15071.dat	hrq1-	YDR243C	#NUM!	#NUM!	status=LK
15	33	1011	MB_dm_hrq1-_02_TSv6_Y15071.dat	hrq1-	YOL135C	0.43749	-0.33405
15	34	403	MB_dm_hrq1-_02_TSv6_Y15071.dat	hrq1-	YOL135C	0.17173	-0.59951
15	35	2709	MB_dm_hrq1-_02_TSv6_Y15071.dat	hrq1-	YER083C	1.13214	0.14008
15	36	2555	MB_dm_hrq1-_02_TSv6_Y15071.dat	hrq1-	YER083C	1.0667	0.07472
15	37	2690	MB_dm_hrq1-_02_TSv6_Y15071.dat	hrq1-	YPL160W	#NUM!	#NUM!	status=JK
15	38	2740	MB_dm_hrq1-_02_TSv6_Y15071.dat	hrq1-	YPL160W	1.19263	0.07254
15	39	2056	MB_dm_hrq1-_02_TSv6_Y15071.dat	hrq1-	YHR111W	0.87376	-0.06063
15	40	2215	MB_dm_hrq1-_02_TSv6_Y15071.dat	hrq1-	YHR111W	0.91949	-0.01495
15	41	2586	MB_dm_hrq1-_02_TSv6_Y15071.dat	hrq1-	YLR440C	1.07581	0.00708
15	42	2516	MB_dm_hrq1-_02_TSv6_Y15071.dat	hrq1-	YLR440C	1.05526	-0.01345
15	43	2529	MB_dm_hrq1-_02_TSv6_Y15071.dat	hrq1-	YPR103W	1.06676	0.01167
15	44	2442	MB_dm_hrq1-_02_TSv6_Y15071.dat	hrq1-	YPR103W	1.04272	-0.01234
15	45	1761	MB_dm_hrq1-_02_TSv6_Y15071.dat	hrq1-	YGL066W	0.75987	-0.14734
15	46	1796	MB_dm_hrq1-_02_TSv6_Y15071.dat	hrq1-	YGL066W	0.72198	-0.18518
15	47	2944	MB_dm_hrq1-_02_TSv6_Y15071.dat	hrq1-	YMR271C	1.03158	0.0143
15	48	3090	MB_dm_hrq1-_02_TSv6_Y15071.dat	hrq1-	YMR271C	0.94944	-0.06774
16	1	3016	MB_dm_hrq1-_02_TSv6_Y15071.dat	hrq1-	YMR271C	0.98947	-0.02776
16	2	2715	MB_dm_hrq1-_02_TSv6_Y15071.dat	hrq1-	YMR271C	0.99829	-0.01895
16	3	2442	MB_dm_hrq1-_02_TSv6_Y15071.dat	hrq1-	YML049C	1.01392	0.0333
16	4	2396	MB_dm_hrq1-_02_TSv6_Y15071.dat	hrq1-	YML049C	1.0679	0.08722
16	5	1987	MB_dm_hrq1-_02_TSv6_Y15071.dat	hrq1-	YER116C	0.87197	0.07858
16	6	1780	MB_dm_hrq1-_02_TSv6_Y15071.dat	hrq1-	YER116C	0.76347	-0.02979
16	7	2478	MB_dm_hrq1-_02_TSv6_Y15071.dat	hrq1-	YOL069W	1.04858	-0.01773
16	8	2623	MB_dm_hrq1-_02_TSv6_Y15071.dat	hrq1-	YOL069W	1.13224	0.06583
16	9	1937	MB_dm_hrq1-_02_TSv6_Y15071.dat	hrq1-	YML023C	#NUM!	#NUM!	status=JK
16	10	1751	MB_dm_hrq1-_02_TSv6_Y15071.dat	hrq1-	YML023C	0.80704	-0.15632
16	11	1378	MB_dm_hrq1-_02_TSv6_Y15071.dat	hrq1-	YPL190C	0.62588	0.10894
16	12	822	MB_dm_hrq1-_02_TSv6_Y15071.dat	hrq1-	YPL190C	0.36417	-0.15249
16	13	2203	MB_dm_hrq1-_02_TSv6_Y15071.dat	hrq1-	YDR127W	0.96053	-0.07582
16	14	2478	MB_dm_hrq1-_02_TSv6_Y15071.dat	hrq1-	YDR127W	1.07993	0.04346
16	15	2768	MB_dm_hrq1-_02_TSv6_Y15071.dat	hrq1-	YFL039C	1.20364	0.05585
16	16	2760	MB_dm_hrq1-_02_TSv6_Y15071.dat	hrq1-	YFL039C	1.19604	0.04825
16	17	1581	MB_dm_hrq1-_02_TSv6_Y15071.dat	hrq1-	YJR073C	0.68281	0.31004
16	18	1491	MB_dm_hrq1-_02_TSv6_Y15071.dat	hrq1-	YJR073C	0.63844	0.26572
16	19	2438	MB_dm_hrq1-_02_TSv6_Y15071.dat	hrq1-	YKL154W	1.02496	0.00115
16	20	2446	MB_dm_hrq1-_02_TSv6_Y15071.dat	hrq1-	YKL154W	1.00253	-0.02126
16	21	2582	MB_dm_hrq1-_02_TSv6_Y15071.dat	hrq1-	YKL028W	1.04333	0.00825
16	22	2410	MB_dm_hrq1-_02_TSv6_Y15071.dat	hrq1-	YKL028W	0.97628	-0.05873
16	23	2587	MB_dm_hrq1-_02_TSv6_Y15071.dat	hrq1-	YDL003W	1.06739	-0.03359
16	24	2715	MB_dm_hrq1-_02_TSv6_Y15071.dat	hrq1-	YDL003W	1.12537	0.02434
16	25	1459	MB_dm_hrq1-_02_TSv6_Y15071.dat	hrq1-	YOR254C	0.5964	-0.06187
16	26	1235	MB_dm_hrq1-_02_TSv6_Y15071.dat	hrq1-	YOR254C	0.51337	-0.14481
16	27	2454	MB_dm_hrq1-_02_TSv6_Y15071.dat	hrq1-	YHR034C	#NUM!	#NUM!	status=JK
16	28	2323	MB_dm_hrq1-_02_TSv6_Y15071.dat	hrq1-	YHR034C	1.02942	-0.03499
16	29	2455	MB_dm_hrq1-_02_TSv6_Y15071.dat	hrq1-	YOL144W	1.06075	-0.00747
16	30	2424	MB_dm_hrq1-_02_TSv6_Y15071.dat	hrq1-	YOL144W	1.03488	-0.03332
16	31	2170	MB_dm_hrq1-_02_TSv6_Y15071.dat	hrq1-	YDR243C	#NUM!	#NUM!	status=LK
16	32	2236	MB_dm_hrq1-_02_TSv6_Y15071.dat	hrq1-	YDR243C	#NUM!	#NUM!	status=LK
16	33	2701	MB_dm_hrq1-_02_TSv6_Y15071.dat	hrq1-	YOL135C	#NUM!	#NUM!	status=JK
16	34	501	MB_dm_hrq1-_02_TSv6_Y15071.dat	hrq1-	YOL135C	0.21749	-0.55381
16	35	2394	MB_dm_hrq1-_02_TSv6_Y15071.dat	hrq1-	YER083C	1.01819	0.02626
16	36	2559	MB_dm_hrq1-_02_TSv6_Y15071.dat	hrq1-	YER083C	1.08583	0.09383
16	37	2712	MB_dm_hrq1-_02_TSv6_Y15071.dat	hrq1-	YPL160W	1.18424	0.06416
16	38	2690	MB_dm_hrq1-_02_TSv6_Y15071.dat	hrq1-	YPL160W	1.18786	0.06778
16	39	1908	MB_dm_hrq1-_02_TSv6_Y15071.dat	hrq1-	YHR111W	0.8227	-0.11163
16	40	1627	MB_dm_hrq1-_02_TSv6_Y15071.dat	hrq1-	YHR111W	0.68528	-0.2489
16	41	2646	MB_dm_hrq1-_02_TSv6_Y15071.dat	hrq1-	YLR440C	1.11576	0.04698
16	42	2464	MB_dm_hrq1-_02_TSv6_Y15071.dat	hrq1-	YLR440C	1.04731	-0.0214
16	43	2493	MB_dm_hrq1-_02_TSv6_Y15071.dat	hrq1-	YPR103W	1.06514	0.01006
16	44	2632	MB_dm_hrq1-_02_TSv6_Y15071.dat	hrq1-	YPR103W	#NUM!	#NUM!	status=JK
16	45	2050	MB_dm_hrq1-_02_TSv6_Y15071.dat	hrq1-	YGL066W	#NUM!	#NUM!	status=JK
16	46	1833	MB_dm_hrq1-_02_TSv6_Y15071.dat	hrq1-	YGL066W	0.74569	-0.16151
16	47	2768	MB_dm_hrq1-_02_TSv6_Y15071.dat	hrq1-	YMR271C	0.98063	-0.03659
16	48	3201	MB_dm_hrq1-_02_TSv6_Y15071.dat	hrq1-	YMR271C	0.99333	-0.0239
17	1	3130	MB_dm_hrq1-_02_TSv6_Y15071.dat	hrq1-	YMR271C	0.99475	-0.02249
17	2	2704	MB_dm_hrq1-_02_TSv6_Y15071.dat	hrq1-	YMR271C	0.96375	-0.05345
17	3	1768	MB_dm_hrq1-_02_TSv6_Y15071.dat	hrq1-	YER092W	0.71227	0.13357
17	4	1701	MB_dm_hrq1-_02_TSv6_Y15071.dat	hrq1-	YER092W	0.73633	0.15761
17	5	2495	MB_dm_hrq1-_02_TSv6_Y15071.dat	hrq1-	YNL062C	1.0644	-0.01058
17	6	2564	MB_dm_hrq1-_02_TSv6_Y15071.dat	hrq1-	YNL062C	1.07063	-0.00436
17	7	2536	MB_dm_hrq1-_02_TSv6_Y15071.dat	hrq1-	YDL193W	1.04587	-0.02679
17	8	2707	MB_dm_hrq1-_02_TSv6_Y15071.dat	hrq1-	YDL193W	1.14153	0.06876
17	9	1932	MB_dm_hrq1-_02_TSv6_Y15071.dat	hrq1-	YJR017C	0.84664	-0.05298
17	10	2056	MB_dm_hrq1-_02_TSv6_Y15071.dat	hrq1-	YJR017C	0.92686	0.02716
17	11	2492	MB_dm_hrq1-_02_TSv6_Y15071.dat	hrq1-	YLR436C	1.10575	0.09297
17	12	2447	MB_dm_hrq1-_02_TSv6_Y15071.dat	hrq1-	YLR436C	1.05747	0.04475
17	13	2173	MB_dm_hrq1-_02_TSv6_Y15071.dat	hrq1-	YOR157C	0.92256	-0.00347
17	14	2131	MB_dm_hrq1-_02_TSv6_Y15071.dat	hrq1-	YOR157C	0.90304	-0.02298
17	15	1243	MB_dm_hrq1-_02_TSv6_Y15071.dat	hrq1-	YDL132W	0.52533	0.17214
17	16	1231	MB_dm_hrq1-_02_TSv6_Y15071.dat	hrq1-	YDL132W	0.51827	0.16509
17	17	2490	MB_dm_hrq1-_02_TSv6_Y15071.dat	hrq1-	YPR161C	1.04477	0.0303
17	18	2408	MB_dm_hrq1-_02_TSv6_Y15071.dat	hrq1-	YPR161C	1.00305	-0.01137
17	19	2430	MB_dm_hrq1-_02_TSv6_Y15071.dat	hrq1-	YNR051C	0.99605	0.08542
17	20	2194	MB_dm_hrq1-_02_TSv6_Y15071.dat	hrq1-	YNR051C	#NUM!	#NUM!	status=JK
17	21	2470	MB_dm_hrq1-_02_TSv6_Y15071.dat	hrq1-	YIL118W	#NUM!	#NUM!	status=JK
17	22	2755	MB_dm_hrq1-_02_TSv6_Y15071.dat	hrq1-	YIL118W	1.09772	0.01192
17	23	2591	MB_dm_hrq1-_02_TSv6_Y15071.dat	hrq1-	YPR094W	1.05419	-0.05772
17	24	2633	MB_dm_hrq1-_02_TSv6_Y15071.dat	hrq1-	YPR094W	1.07683	-0.03511
17	25	1559	MB_dm_hrq1-_02_TSv6_Y15071.dat	hrq1-	YGL097W	0.62853	0.52048
17	26	0	MB_dm_hrq1-_02_TSv6_Y15071.dat	hrq1-	YGL097W	0	-0.10736
17	27	2854	MB_dm_hrq1-_02_TSv6_Y15071.dat	hrq1-	YNL021W	1.22578	0.01179
17	28	2746	MB_dm_hrq1-_02_TSv6_Y15071.dat	hrq1-	YNL021W	1.19569	-0.01827
17	29	2489	MB_dm_hrq1-_02_TSv6_Y15071.dat	hrq1-	YFL008W	1.05377	0.04272
17	30	2422	MB_dm_hrq1-_02_TSv6_Y15071.dat	hrq1-	YFL008W	1.01013	-0.00087
17	31	2548	MB_dm_hrq1-_02_TSv6_Y15071.dat	hrq1-	YIL062C	1.082	0.03363
17	32	2338	MB_dm_hrq1-_02_TSv6_Y15071.dat	hrq1-	YIL062C	1.00393	-0.04436
17	33	2489	MB_dm_hrq1-_02_TSv6_Y15071.dat	hrq1-	YMR277W	1.06736	0.00038
17	34	2678	MB_dm_hrq1-_02_TSv6_Y15071.dat	hrq1-	YMR277W	1.13037	0.06332
17	35	2387	MB_dm_hrq1-_02_TSv6_Y15071.dat	hrq1-	YBR193C	0.98658	0.05429
17	36	2128	MB_dm_hrq1-_02_TSv6_Y15071.dat	hrq1-	YBR193C	#NUM!	#NUM!	status=JK
17	37	2633	MB_dm_hrq1-_02_TSv6_Y15071.dat	hrq1-	YDL195W	1.11608	0.008
17	38	2391	MB_dm_hrq1-_02_TSv6_Y15071.dat	hrq1-	YDL195W	1.02478	-0.0832
17	39	2769	MB_dm_hrq1-_02_TSv6_Y15071.dat	hrq1-	YBR247C	1.15951	0.09176
17	40	2513	MB_dm_hrq1-_02_TSv6_Y15071.dat	hrq1-	YBR247C	1.02781	-0.0398
17	41	2485	MB_dm_hrq1-_02_TSv6_Y15071.dat	hrq1-	YLR459W	1.01697	0.05533
17	42	2434	MB_dm_hrq1-_02_TSv6_Y15071.dat	hrq1-	YLR459W	1.00314	0.04151
17	43	1326	MB_dm_hrq1-_02_TSv6_Y15071.dat	hrq1-	YML015C	0.54891	-0.28744
17	44	1508	MB_dm_hrq1-_02_TSv6_Y15071.dat	hrq1-	YML015C	0.63136	-0.20507
17	45	2371	MB_dm_hrq1-_02_TSv6_Y15071.dat	hrq1-	YOR123C	1.00299	0.01657
17	46	2284	MB_dm_hrq1-_02_TSv6_Y15071.dat	hrq1-	YOR123C	0.89953	-0.08679
17	47	2873	MB_dm_hrq1-_02_TSv6_Y15071.dat	hrq1-	YMR271C	0.98482	-0.0324
17	48	3394	MB_dm_hrq1-_02_TSv6_Y15071.dat	hrq1-	YMR271C	1.01816	0.0009
18	1	2935	MB_dm_hrq1-_02_TSv6_Y15071.dat	hrq1-	YMR271C	0.89902	-0.11811
18	2	2720	MB_dm_hrq1-_02_TSv6_Y15071.dat	hrq1-	YMR271C	0.93553	-0.08164
18	3	1822	MB_dm_hrq1-_02_TSv6_Y15071.dat	hrq1-	YER092W	0.70936	0.13066
18	4	1667	MB_dm_hrq1-_02_TSv6_Y15071.dat	hrq1-	YER092W	0.69835	0.11967
18	5	2647	MB_dm_hrq1-_02_TSv6_Y15071.dat	hrq1-	YNL062C	1.09422	0.01921
18	6	2774	MB_dm_hrq1-_02_TSv6_Y15071.dat	hrq1-	YNL062C	1.12405	0.049
18	7	2703	MB_dm_hrq1-_02_TSv6_Y15071.dat	hrq1-	YDL193W	1.08292	0.01021
18	8	2797	MB_dm_hrq1-_02_TSv6_Y15071.dat	hrq1-	YDL193W	1.14654	0.07376
18	9	2016	MB_dm_hrq1-_02_TSv6_Y15071.dat	hrq1-	YJR017C	0.85887	-0.04076
18	10	1856	MB_dm_hrq1-_02_TSv6_Y15071.dat	hrq1-	YJR017C	0.81224	-0.08734
18	11	2590	MB_dm_hrq1-_02_TSv6_Y15071.dat	hrq1-	YLR436C	1.11421	0.10143
18	12	2481	MB_dm_hrq1-_02_TSv6_Y15071.dat	hrq1-	YLR436C	1.03813	0.02543
18	13	2453	MB_dm_hrq1-_02_TSv6_Y15071.dat	hrq1-	YOR157C	#NUM!	#NUM!	status=JK
18	14	2247	MB_dm_hrq1-_02_TSv6_Y15071.dat	hrq1-	YOR157C	0.91984	-0.0062
18	15	1204	MB_dm_hrq1-_02_TSv6_Y15071.dat	hrq1-	YDL132W	#NUM!	#NUM!	status=JK
18	16	1275	MB_dm_hrq1-_02_TSv6_Y15071.dat	hrq1-	YDL132W	0.51856	0.16537
18	17	2472	MB_dm_hrq1-_02_TSv6_Y15071.dat	hrq1-	YPR161C	1.00355	-0.01087
18	18	2436	MB_dm_hrq1-_02_TSv6_Y15071.dat	hrq1-	YPR161C	0.98349	-0.03091
18	19	2468	MB_dm_hrq1-_02_TSv6_Y15071.dat	hrq1-	YNR051C	0.98246	0.07185
18	20	2468	MB_dm_hrq1-_02_TSv6_Y15071.dat	hrq1-	YNR051C	0.96285	0.05226
18	21	2769	MB_dm_hrq1-_02_TSv6_Y15071.dat	hrq1-	YIL118W	1.07054	-0.01523
18	22	2816	MB_dm_hrq1-_02_TSv6_Y15071.dat	hrq1-	YIL118W	1.09759	0.01179
18	23	2602	MB_dm_hrq1-_02_TSv6_Y15071.dat	hrq1-	YPR094W	1.03692	-0.07498
18	24	2637	MB_dm_hrq1-_02_TSv6_Y15071.dat	hrq1-	YPR094W	1.05672	-0.05519
18	25	850	MB_dm_hrq1-_02_TSv6_Y15071.dat	hrq1-	YGL097W	0.33564	0.22792
18	26	598	MB_dm_hrq1-_02_TSv6_Y15071.dat	hrq1-	YGL097W	0.2399	0.13228
18	27	2574	MB_dm_hrq1-_02_TSv6_Y15071.dat	hrq1-	YNL021W	#NUM!	#NUM!	status=JK
18	28	2888	MB_dm_hrq1-_02_TSv6_Y15071.dat	hrq1-	YNL021W	1.22743	0.01344
18	29	2576	MB_dm_hrq1-_02_TSv6_Y15071.dat	hrq1-	YFL008W	1.06171	0.05065
18	30	2516	MB_dm_hrq1-_02_TSv6_Y15071.dat	hrq1-	YFL008W	1.01946	0.00845
18	31	2557	MB_dm_hrq1-_02_TSv6_Y15071.dat	hrq1-	YIL062C	1.05337	0.00503
18	32	2623	MB_dm_hrq1-_02_TSv6_Y15071.dat	hrq1-	YIL062C	1.09262	0.04423
18	33	2356	MB_dm_hrq1-_02_TSv6_Y15071.dat	hrq1-	YMR277W	0.9808	-0.08609
18	34	2620	MB_dm_hrq1-_02_TSv6_Y15071.dat	hrq1-	YMR277W	1.07386	0.00687
18	35	2420	MB_dm_hrq1-_02_TSv6_Y15071.dat	hrq1-	YBR193C	0.97096	0.03869
18	36	2420	MB_dm_hrq1-_02_TSv6_Y15071.dat	hrq1-	YBR193C	0.96813	0.03586
18	37	2686	MB_dm_hrq1-_02_TSv6_Y15071.dat	hrq1-	YDL195W	1.10502	-0.00304
18	38	2422	MB_dm_hrq1-_02_TSv6_Y15071.dat	hrq1-	YDL195W	1.00744	-0.10052
18	39	2641	MB_dm_hrq1-_02_TSv6_Y15071.dat	hrq1-	YBR247C	1.07303	0.00536
18	40	2892	MB_dm_hrq1-_02_TSv6_Y15071.dat	hrq1-	YBR247C	1.14669	0.07895
18	41	2565	MB_dm_hrq1-_02_TSv6_Y15071.dat	hrq1-	YLR459W	1.01579	0.05415
18	42	2420	MB_dm_hrq1-_02_TSv6_Y15071.dat	hrq1-	YLR459W	#NUM!	#NUM!	status=JK
18	43	2616	MB_dm_hrq1-_02_TSv6_Y15071.dat	hrq1-	YML015C	1.04454	0.20765
18	44	1915	MB_dm_hrq1-_02_TSv6_Y15071.dat	hrq1-	YML015C	0.77299	-0.0636
18	45	2232	MB_dm_hrq1-_02_TSv6_Y15071.dat	hrq1-	YOR123C	0.91012	-0.0762
18	46	2479	MB_dm_hrq1-_02_TSv6_Y15071.dat	hrq1-	YOR123C	0.94113	-0.04523
18	47	3050	MB_dm_hrq1-_02_TSv6_Y15071.dat	hrq1-	YMR271C	1.00762	-0.00963
18	48	3248	MB_dm_hrq1-_02_TSv6_Y15071.dat	hrq1-	YMR271C	0.93865	-0.07852
19	1	3056	MB_dm_hrq1-_02_TSv6_Y15071.dat	hrq1-	YMR271C	1.15033	0.13292
19	2	2929	MB_dm_hrq1-_02_TSv6_Y15071.dat	hrq1-	YMR271C	1.23872	0.22122
19	3	2078	MB_dm_hrq1-_02_TSv6_Y15071.dat	hrq1-	YJL072C	0.99527	-0.0245
19	4	2130	MB_dm_hrq1-_02_TSv6_Y15071.dat	hrq1-	YJL072C	1.09794	0.07806
19	5	1094	MB_dm_hrq1-_02_TSv6_Y15071.dat	hrq1-	YLR268W	0.55631	-0.11877
19	6	1348	MB_dm_hrq1-_02_TSv6_Y15071.dat	hrq1-	YLR268W	0.67158	-0.00363
19	7	206	MB_dm_hrq1-_02_TSv6_Y15071.dat	hrq1-	YOR046C	0.10144	-0.21452
19	8	200	MB_dm_hrq1-_02_TSv6_Y15071.dat	hrq1-	YOR046C	0.10073	-0.21523
19	9	600	MB_dm_hrq1-_02_TSv6_Y15071.dat	hrq1-	YLR298C	0.31388	-0.01138
19	10	652	MB_dm_hrq1-_02_TSv6_Y15071.dat	hrq1-	YLR298C	0.34965	0.02435
19	11	2684	MB_dm_hrq1-_02_TSv6_Y15071.dat	hrq1-	YNL181W	#NUM!	#NUM!	status=LK
19	12	2396	MB_dm_hrq1-_02_TSv6_Y15071.dat	hrq1-	YNL181W	#NUM!	#NUM!	status=LK
19	13	1344	MB_dm_hrq1-_02_TSv6_Y15071.dat	hrq1-	YLL036C	0.675	-0.0676
19	14	1567	MB_dm_hrq1-_02_TSv6_Y15071.dat	hrq1-	YLL036C	#NUM!	#NUM!	status=JK
19	15	2702	MB_dm_hrq1-_02_TSv6_Y15071.dat	hrq1-	YER125W	1.35256	0.12228
19	16	2675	MB_dm_hrq1-_02_TSv6_Y15071.dat	hrq1-	YER125W	1.33629	0.10602
19	17	2525	MB_dm_hrq1-_02_TSv6_Y15071.dat	hrq1-	YJL001W	1.26138	0.06026
19	18	2634	MB_dm_hrq1-_02_TSv6_Y15071.dat	hrq1-	YJL001W	1.31054	0.10937
19	19	2309	MB_dm_hrq1-_02_TSv6_Y15071.dat	hrq1-	YML121W	1.13486	0.05597
19	20	2382	MB_dm_hrq1-_02_TSv6_Y15071.dat	hrq1-	YML121W	1.14911	0.07021
19	21	1040	MB_dm_hrq1-_02_TSv6_Y15071.dat	hrq1-	YGR158C	0.49779	-0.08946
19	22	1445	MB_dm_hrq1-_02_TSv6_Y15071.dat	hrq1-	YGR158C	0.69747	0.10999
19	23	1773	MB_dm_hrq1-_02_TSv6_Y15071.dat	hrq1-	YMR200W	0.87507	0.11519
19	24	1750	MB_dm_hrq1-_02_TSv6_Y15071.dat	hrq1-	YMR200W	0.86832	0.10845
19	25	876	MB_dm_hrq1-_02_TSv6_Y15071.dat	hrq1-	YNL263C	#NUM!	#NUM!	status=LK
19	26	892	MB_dm_hrq1-_02_TSv6_Y15071.dat	hrq1-	YNL263C	#NUM!	#NUM!	status=LK
19	27	1336	MB_dm_hrq1-_02_TSv6_Y15071.dat	hrq1-	YMR296C	0.69323	-0.08357
19	28	1354	MB_dm_hrq1-_02_TSv6_Y15071.dat	hrq1-	YMR296C	0.70999	-0.06683
19	29	2151	MB_dm_hrq1-_02_TSv6_Y15071.dat	hrq1-	YHR027C	1.09197	0.09755
19	30	2197	MB_dm_hrq1-_02_TSv6_Y15071.dat	hrq1-	YHR027C	1.09488	0.10045
19	31	2046	MB_dm_hrq1-_02_TSv6_Y15071.dat	hrq1-	YLL035W	1.03674	-0.01262
19	32	2321	MB_dm_hrq1-_02_TSv6_Y15071.dat	hrq1-	YLL035W	1.18957	0.14004
19	33	84	MB_dm_hrq1-_02_TSv6_Y15071.dat	hrq1-	YDR167W	0.04306	0.04302
19	34	0	MB_dm_hrq1-_02_TSv6_Y15071.dat	hrq1-	YDR167W	0	0
19	35	1845	MB_dm_hrq1-_02_TSv6_Y15071.dat	hrq1-	YFL037W	0.91288	-0.28214
19	36	1618	MB_dm_hrq1-_02_TSv6_Y15071.dat	hrq1-	YFL037W	0.79849	-0.39641
19	37	1516	MB_dm_hrq1-_02_TSv6_Y15071.dat	hrq1-	YIL046W	0.7694	-0.20038
19	38	1306	MB_dm_hrq1-_02_TSv6_Y15071.dat	hrq1-	YIL046W	0.67004	-0.29963
19	39	0	MB_dm_hrq1-_02_TSv6_Y15071.dat	hrq1-	YJL019W	0	0
19	40	185	MB_dm_hrq1-_02_TSv6_Y15071.dat	hrq1-	YJL019W	#NUM!	#NUM!	status=JK
19	41	2831	MB_dm_hrq1-_02_TSv6_Y15071.dat	hrq1-	YPL063W	1.37875	0.12817
19	42	2550	MB_dm_hrq1-_02_TSv6_Y15071.dat	hrq1-	YPL063W	1.24568	-0.00475
19	43	2424	MB_dm_hrq1-_02_TSv6_Y15071.dat	hrq1-	YJL090C	1.18576	0.25397
19	44	2323	MB_dm_hrq1-_02_TSv6_Y15071.dat	hrq1-	YJL090C	1.14767	0.21591
19	45	1691	MB_dm_hrq1-_02_TSv6_Y15071.dat	hrq1-	YLR007W	0.84347	-0.00167
19	46	1721	MB_dm_hrq1-_02_TSv6_Y15071.dat	hrq1-	YLR007W	0.79916	-0.04593
19	47	2986	MB_dm_hrq1-_02_TSv6_Y15071.dat	hrq1-	YMR271C	1.20637	0.1889
19	48	3208	MB_dm_hrq1-_02_TSv6_Y15071.dat	hrq1-	YMR271C	1.13332	0.11593
20	1	2992	MB_dm_hrq1-_02_TSv6_Y15071.dat	hrq1-	YMR271C	1.06131	0.044
20	2	2734	MB_dm_hrq1-_02_TSv6_Y15071.dat	hrq1-	YMR271C	1.09	0.07266
20	3	2418	MB_dm_hrq1-_02_TSv6_Y15071.dat	hrq1-	YJL072C	1.09189	0.07202
20	4	2527	MB_dm_hrq1-_02_TSv6_Y15071.dat	hrq1-	YJL072C	1.22727	0.20724
20	5	1200	MB_dm_hrq1-_02_TSv6_Y15071.dat	hrq1-	YLR268W	0.57448	-0.10062
20	6	1486	MB_dm_hrq1-_02_TSv6_Y15071.dat	hrq1-	YLR268W	0.6965	0.02127
20	7	254	MB_dm_hrq1-_02_TSv6_Y15071.dat	hrq1-	YOR046C	0.11765	-0.19833
20	8	149	MB_dm_hrq1-_02_TSv6_Y15071.dat	hrq1-	YOR046C	0.07055	-0.24538
20	9	557	MB_dm_hrq1-_02_TSv6_Y15071.dat	hrq1-	YLR298C	0.2736	-0.05162
20	10	705	MB_dm_hrq1-_02_TSv6_Y15071.dat	hrq1-	YLR298C	0.35427	0.02896
20	11	2581	MB_dm_hrq1-_02_TSv6_Y15071.dat	hrq1-	YNL181W	#NUM!	#NUM!	status=LK
20	12	2394	MB_dm_hrq1-_02_TSv6_Y15071.dat	hrq1-	YNL181W	#NUM!	#NUM!	status=LK
20	13	1466	MB_dm_hrq1-_02_TSv6_Y15071.dat	hrq1-	YLL036C	0.69075	-0.05187
20	14	1413	MB_dm_hrq1-_02_TSv6_Y15071.dat	hrq1-	YLL036C	0.66566	-0.07693
20	15	2679	MB_dm_hrq1-_02_TSv6_Y15071.dat	hrq1-	YER125W	1.26206	0.03188
20	16	2640	MB_dm_hrq1-_02_TSv6_Y15071.dat	hrq1-	YER125W	1.24347	0.01331
20	17	2524	MB_dm_hrq1-_02_TSv6_Y15071.dat	hrq1-	YJL001W	1.19147	-0.00957
20	18	2561	MB_dm_hrq1-_02_TSv6_Y15071.dat	hrq1-	YJL001W	1.20641	0.00535
20	19	2636	MB_dm_hrq1-_02_TSv6_Y15071.dat	hrq1-	YML121W	#NUM!	#NUM!	status=JK
20	20	2509	MB_dm_hrq1-_02_TSv6_Y15071.dat	hrq1-	YML121W	1.14943	0.07053
20	21	732	MB_dm_hrq1-_02_TSv6_Y15071.dat	hrq1-	YGR158C	0.33304	-0.25404
20	22	973	MB_dm_hrq1-_02_TSv6_Y15071.dat	hrq1-	YGR158C	0.44647	-0.14073
20	23	1557	MB_dm_hrq1-_02_TSv6_Y15071.dat	hrq1-	YMR200W	0.73035	-0.02937
20	24	1690	MB_dm_hrq1-_02_TSv6_Y15071.dat	hrq1-	YMR200W	0.79647	0.03667
20	25	785	MB_dm_hrq1-_02_TSv6_Y15071.dat	hrq1-	YNL263C	#NUM!	#NUM!	status=LK
20	26	875	MB_dm_hrq1-_02_TSv6_Y15071.dat	hrq1-	YNL263C	#NUM!	#NUM!	status=LK
20	27	855	MB_dm_hrq1-_02_TSv6_Y15071.dat	hrq1-	YMR296C	#NUM!	#NUM!	status=JK
20	28	1530	MB_dm_hrq1-_02_TSv6_Y15071.dat	hrq1-	YMR296C	0.75892	-0.01795
20	29	1902	MB_dm_hrq1-_02_TSv6_Y15071.dat	hrq1-	YHR027C	0.91196	-0.08227
20	30	1992	MB_dm_hrq1-_02_TSv6_Y15071.dat	hrq1-	YHR027C	0.93612	-0.05814
20	31	2126	MB_dm_hrq1-_02_TSv6_Y15071.dat	hrq1-	YLL035W	1.01549	-0.03384
20	32	2428	MB_dm_hrq1-_02_TSv6_Y15071.dat	hrq1-	YLL035W	1.17312	0.12362
20	33	0	MB_dm_hrq1-_02_TSv6_Y15071.dat	hrq1-	YDR167W	0	0
20	34	69	MB_dm_hrq1-_02_TSv6_Y15071.dat	hrq1-	YDR167W	0.03292	0.03288
20	35	1479	MB_dm_hrq1-_02_TSv6_Y15071.dat	hrq1-	YFL037W	0.69111	-0.50367
20	36	1882	MB_dm_hrq1-_02_TSv6_Y15071.dat	hrq1-	YFL037W	0.87759	-0.3174
20	37	1892	MB_dm_hrq1-_02_TSv6_Y15071.dat	hrq1-	YIL046W	0.90718	-0.06275
20	38	2373	MB_dm_hrq1-_02_TSv6_Y15071.dat	hrq1-	YIL046W	1.1498	0.17961
20	39	0	MB_dm_hrq1-_02_TSv6_Y15071.dat	hrq1-	YJL019W	0	0
20	40	0	MB_dm_hrq1-_02_TSv6_Y15071.dat	hrq1-	YJL019W	0	0
20	41	2628	MB_dm_hrq1-_02_TSv6_Y15071.dat	hrq1-	YPL063W	1.20635	-0.04404
20	42	2511	MB_dm_hrq1-_02_TSv6_Y15071.dat	hrq1-	YPL063W	1.1539	-0.09643
20	43	2322	MB_dm_hrq1-_02_TSv6_Y15071.dat	hrq1-	YJL090C	1.06701	0.13534
20	44	2222	MB_dm_hrq1-_02_TSv6_Y15071.dat	hrq1-	YJL090C	1.03016	0.09853
20	45	1250	MB_dm_hrq1-_02_TSv6_Y15071.dat	hrq1-	YLR007W	0.58456	-0.2603
20	46	1614	MB_dm_hrq1-_02_TSv6_Y15071.dat	hrq1-	YLR007W	0.70231	-0.14267
20	47	2826	MB_dm_hrq1-_02_TSv6_Y15071.dat	hrq1-	YMR271C	1.06951	0.0522
20	48	3242	MB_dm_hrq1-_02_TSv6_Y15071.dat	hrq1-	YMR271C	1.0723	0.05498
21	1	2580	MB_dm_hrq1-_02_TSv6_Y15071.dat	hrq1-	YMR271C	0.82961	-0.18744
21	2	2870	MB_dm_hrq1-_02_TSv6_Y15071.dat	hrq1-	YMR271C	1.03832	0.02104
21	3	1821	MB_dm_hrq1-_02_TSv6_Y15071.dat	hrq1-	YPR108W	0.74664	-0.09712
21	4	1845	MB_dm_hrq1-_02_TSv6_Y15071.dat	hrq1-	YPR108W	0.81361	-0.03022
21	5	2583	MB_dm_hrq1-_02_TSv6_Y15071.dat	hrq1-	YOR035C	1.12135	-0.01854
21	6	2584	MB_dm_hrq1-_02_TSv6_Y15071.dat	hrq1-	YOR035C	1.09781	-0.04206
21	7	2094	MB_dm_hrq1-_02_TSv6_Y15071.dat	hrq1-	YGL022W	0.87846	0.10379
21	8	2032	MB_dm_hrq1-_02_TSv6_Y15071.dat	hrq1-	YGL022W	0.86996	0.0953
21	9	1959	MB_dm_hrq1-_02_TSv6_Y15071.dat	hrq1-	YPL204W	0.86854	0.07495
21	10	1706	MB_dm_hrq1-_02_TSv6_Y15071.dat	hrq1-	YPL204W	0.77236	-0.02112
21	11	2624	MB_dm_hrq1-_02_TSv6_Y15071.dat	hrq1-	YGL061C	1.16761	-0.01078
21	12	2691	MB_dm_hrq1-_02_TSv6_Y15071.dat	hrq1-	YGL061C	1.16729	-0.01111
21	13	2554	MB_dm_hrq1-_02_TSv6_Y15071.dat	hrq1-	YLR314C	1.09022	-0.05767
21	14	2687	MB_dm_hrq1-_02_TSv6_Y15071.dat	hrq1-	YLR314C	1.15139	0.00343
21	15	2558	MB_dm_hrq1-_02_TSv6_Y15071.dat	hrq1-	YGR013W	1.09888	-0.08835
21	16	2685	MB_dm_hrq1-_02_TSv6_Y15071.dat	hrq1-	YGR013W	1.15653	-0.03077
21	17	644	MB_dm_hrq1-_02_TSv6_Y15071.dat	hrq1-	YLR298C	0.2789	-0.46689
21	18	644	MB_dm_hrq1-_02_TSv6_Y15071.dat	hrq1-	YLR298C	0.27905	-0.46674
21	19	2591	MB_dm_hrq1-_02_TSv6_Y15071.dat	hrq1-	YJL002C	1.11287	0.05439
21	20	2323	MB_dm_hrq1-_02_TSv6_Y15071.dat	hrq1-	YJL002C	0.98087	-0.07745
21	21	2313	MB_dm_hrq1-_02_TSv6_Y15071.dat	hrq1-	YDR362C	#NUM!	#NUM!	status=LK
21	22	2544	MB_dm_hrq1-_02_TSv6_Y15071.dat	hrq1-	YDR362C	#NUM!	#NUM!	status=LK
21	23	2244	MB_dm_hrq1-_02_TSv6_Y15071.dat	hrq1-	YBR254C	0.96895	-0.05155
21	24	2387	MB_dm_hrq1-_02_TSv6_Y15071.dat	hrq1-	YBR254C	1.03434	0.01377
21	25	1021	MB_dm_hrq1-_02_TSv6_Y15071.dat	hrq1-	YPL175W	0.43453	0.10644
21	26	885	MB_dm_hrq1-_02_TSv6_Y15071.dat	hrq1-	YPL175W	0.3819	0.05387
21	27	2786	MB_dm_hrq1-_02_TSv6_Y15071.dat	hrq1-	YBL034C	1.25531	-0.03286
21	28	2815	MB_dm_hrq1-_02_TSv6_Y15071.dat	hrq1-	YBL034C	1.27911	-0.00908
21	29	2366	MB_dm_hrq1-_02_TSv6_Y15071.dat	hrq1-	YFR005C	1.03704	0.08766
21	30	2215	MB_dm_hrq1-_02_TSv6_Y15071.dat	hrq1-	YFR005C	0.94979	0.00051
21	31	2305	MB_dm_hrq1-_02_TSv6_Y15071.dat	hrq1-	YMR213W	1.00329	-0.05238
21	32	2385	MB_dm_hrq1-_02_TSv6_Y15071.dat	hrq1-	YMR213W	1.04974	-0.00599
21	33	2331	MB_dm_hrq1-_02_TSv6_Y15071.dat	hrq1-	YDR373W	#NUM!	#NUM!	status=LK
21	34	2325	MB_dm_hrq1-_02_TSv6_Y15071.dat	hrq1-	YDR373W	#NUM!	#NUM!	status=LK
21	35	2195	MB_dm_hrq1-_02_TSv6_Y15071.dat	hrq1-	YMR049C	0.93463	-0.01806
21	36	2605	MB_dm_hrq1-_02_TSv6_Y15071.dat	hrq1-	YMR049C	1.10742	0.15453
21	37	90	MB_dm_hrq1-_02_TSv6_Y15071.dat	hrq1-	YFL034C-B	0.03934	-0.44986
21	38	111	MB_dm_hrq1-_02_TSv6_Y15071.dat	hrq1-	YFL034C-B	0.04902	-0.4402
21	39	0	MB_dm_hrq1-_02_TSv6_Y15071.dat	hrq1-	YDR054C	0	0
21	40	3	MB_dm_hrq1-_02_TSv6_Y15071.dat	hrq1-	YDR054C	0.00126	0.00126
21	41	2560	MB_dm_hrq1-_02_TSv6_Y15071.dat	hrq1-	YJR068W	1.06932	0.06828
21	42	2213	MB_dm_hrq1-_02_TSv6_Y15071.dat	hrq1-	YJR068W	0.92377	-0.07711
21	43	2886	MB_dm_hrq1-_02_TSv6_Y15071.dat	hrq1-	YKL172W	1.20336	0.41995
21	44	758	MB_dm_hrq1-_02_TSv6_Y15071.dat	hrq1-	YKL172W	0.31881	-0.46362
21	45	1945	MB_dm_hrq1-_02_TSv6_Y15071.dat	hrq1-	YFL034C-B	0.82494	0.05262
21	46	2121	MB_dm_hrq1-_02_TSv6_Y15071.dat	hrq1-	YFL034C-B	0.83708	0.06475
21	47	2809	MB_dm_hrq1-_02_TSv6_Y15071.dat	hrq1-	YMR271C	0.96445	-0.05275
21	48	3172	MB_dm_hrq1-_02_TSv6_Y15071.dat	hrq1-	YMR271C	0.952	-0.06519
22	1	2886	MB_dm_hrq1-_02_TSv6_Y15071.dat	hrq1-	YMR271C	0.95944	-0.05776
22	2	2638	MB_dm_hrq1-_02_TSv6_Y15071.dat	hrq1-	YMR271C	0.98733	-0.02989
22	3	1840	MB_dm_hrq1-_02_TSv6_Y15071.dat	hrq1-	YPR108W	0.7795	-0.0643
22	4	1847	MB_dm_hrq1-_02_TSv6_Y15071.dat	hrq1-	YPR108W	0.84001	-0.00385
22	5	2531	MB_dm_hrq1-_02_TSv6_Y15071.dat	hrq1-	YOR035C	1.13097	-0.00893
22	6	2694	MB_dm_hrq1-_02_TSv6_Y15071.dat	hrq1-	YOR035C	1.17596	0.03601
22	7	2188	MB_dm_hrq1-_02_TSv6_Y15071.dat	hrq1-	YGL022W	0.94131	0.16657
22	8	2121	MB_dm_hrq1-_02_TSv6_Y15071.dat	hrq1-	YGL022W	0.92928	0.15456
22	9	1681	MB_dm_hrq1-_02_TSv6_Y15071.dat	hrq1-	YPL204W	0.76146	-0.03201
22	10	1569	MB_dm_hrq1-_02_TSv6_Y15071.dat	hrq1-	YPL204W	0.72458	-0.06885
22	11	2737	MB_dm_hrq1-_02_TSv6_Y15071.dat	hrq1-	YGL061C	#NUM!	#NUM!	status=JK
22	12	2586	MB_dm_hrq1-_02_TSv6_Y15071.dat	hrq1-	YGL061C	1.15008	-0.02829
22	13	2306	MB_dm_hrq1-_02_TSv6_Y15071.dat	hrq1-	YLR314C	1.01351	-0.1343
22	14	2567	MB_dm_hrq1-_02_TSv6_Y15071.dat	hrq1-	YLR314C	1.13787	-0.01007
22	15	2728	MB_dm_hrq1-_02_TSv6_Y15071.dat	hrq1-	YGR013W	1.21801	0.03066
22	16	2870	MB_dm_hrq1-_02_TSv6_Y15071.dat	hrq1-	YGR013W	1.29128	0.10384
22	17	1780	MB_dm_hrq1-_02_TSv6_Y15071.dat	hrq1-	YLR298C	0.80867	0.0623
22	18	1474	MB_dm_hrq1-_02_TSv6_Y15071.dat	hrq1-	YLR298C	0.67198	-0.07424
22	19	2451	MB_dm_hrq1-_02_TSv6_Y15071.dat	hrq1-	YJL002C	1.11028	0.05181
22	20	2368	MB_dm_hrq1-_02_TSv6_Y15071.dat	hrq1-	YJL002C	1.05502	-0.00339
22	21	2493	MB_dm_hrq1-_02_TSv6_Y15071.dat	hrq1-	YDR362C	#NUM!	#NUM!	status=LK
22	22	2257	MB_dm_hrq1-_02_TSv6_Y15071.dat	hrq1-	YDR362C	#NUM!	#NUM!	status=LK
22	23	2164	MB_dm_hrq1-_02_TSv6_Y15071.dat	hrq1-	YBR254C	0.98455	-0.03597
22	24	2541	MB_dm_hrq1-_02_TSv6_Y15071.dat	hrq1-	YBR254C	1.15721	0.1365
22	25	859	MB_dm_hrq1-_02_TSv6_Y15071.dat	hrq1-	YPL175W	0.38324	0.05521
22	26	991	MB_dm_hrq1-_02_TSv6_Y15071.dat	hrq1-	YPL175W	0.44766	0.11956
22	27	2833	MB_dm_hrq1-_02_TSv6_Y15071.dat	hrq1-	YBL034C	1.33481	0.04656
22	28	2614	MB_dm_hrq1-_02_TSv6_Y15071.dat	hrq1-	YBL034C	1.23987	-0.04828
22	29	2271	MB_dm_hrq1-_02_TSv6_Y15071.dat	hrq1-	YFR005C	1.03708	0.0877
22	30	2118	MB_dm_hrq1-_02_TSv6_Y15071.dat	hrq1-	YFR005C	0.9445	-0.00478
22	31	2298	MB_dm_hrq1-_02_TSv6_Y15071.dat	hrq1-	YMR213W	1.0388	-0.01691
22	32	2227	MB_dm_hrq1-_02_TSv6_Y15071.dat	hrq1-	YMR213W	1.01752	-0.03816
22	33	2237	MB_dm_hrq1-_02_TSv6_Y15071.dat	hrq1-	YDR373W	#NUM!	#NUM!	status=LK
22	34	2287	MB_dm_hrq1-_02_TSv6_Y15071.dat	hrq1-	YDR373W	#NUM!	#NUM!	status=LK
22	35	2082	MB_dm_hrq1-_02_TSv6_Y15071.dat	hrq1-	YMR049C	0.92021	-0.03247
22	36	2255	MB_dm_hrq1-_02_TSv6_Y15071.dat	hrq1-	YMR049C	0.99509	0.04232
22	37	119	MB_dm_hrq1-_02_TSv6_Y15071.dat	hrq1-	YFL034C-B	0.05399	-0.43523
22	38	106	MB_dm_hrq1-_02_TSv6_Y15071.dat	hrq1-	YFL034C-B	0.04857	-0.44064
22	39	339	MB_dm_hrq1-_02_TSv6_Y15071.dat	hrq1-	YDR054C	#NUM!	#NUM!	status=JK
22	40	1	MB_dm_hrq1-_02_TSv6_Y15071.dat	hrq1-	YDR054C	0.00044	0.00043
22	41	2304	MB_dm_hrq1-_02_TSv6_Y15071.dat	hrq1-	YJR068W	0.99776	-0.0032
22	42	2406	MB_dm_hrq1-_02_TSv6_Y15071.dat	hrq1-	YJR068W	1.0402	0.03919
22	43	1955	MB_dm_hrq1-_02_TSv6_Y15071.dat	hrq1-	YKL172W	0.84389	0.06088
22	44	2991	MB_dm_hrq1-_02_TSv6_Y15071.dat	hrq1-	YKL172W	1.30205	0.51853
22	45	2061	MB_dm_hrq1-_02_TSv6_Y15071.dat	hrq1-	YFL034C-B	0.90467	0.13227
22	46	1757	MB_dm_hrq1-_02_TSv6_Y15071.dat	hrq1-	YFL034C-B	0.71781	-0.05439
22	47	2743	MB_dm_hrq1-_02_TSv6_Y15071.dat	hrq1-	YMR271C	0.97523	-0.04198
22	48	3304	MB_dm_hrq1-_02_TSv6_Y15071.dat	hrq1-	YMR271C	#NUM!	#NUM!	status=JK
23	1	2831	MB_dm_hrq1-_02_TSv6_Y15071.dat	hrq1-	YMR271C	0.95428	-0.06291
23	2	2678	MB_dm_hrq1-_02_TSv6_Y15071.dat	hrq1-	YMR271C	1.01563	-0.00162
23	3	2425	MB_dm_hrq1-_02_TSv6_Y15071.dat	hrq1-	YJR007W	1.03956	0.00473
23	4	2342	MB_dm_hrq1-_02_TSv6_Y15071.dat	hrq1-	YJR007W	1.07605	0.04117
23	5	2658	MB_dm_hrq1-_02_TSv6_Y15071.dat	hrq1-	YLR314C	1.19765	0.02304
23	6	2671	MB_dm_hrq1-_02_TSv6_Y15071.dat	hrq1-	YLR314C	1.1736	-0.00099
23	7	0	MB_dm_hrq1-_02_TSv6_Y15071.dat	hrq1-	YPL043W	0	-0.03997
23	8	0	MB_dm_hrq1-_02_TSv6_Y15071.dat	hrq1-	YPL043W	0	-0.03997
23	9	2608	MB_dm_hrq1-_02_TSv6_Y15071.dat	hrq1-	YCR002C	1.18327	-0.01316
23	10	2789	MB_dm_hrq1-_02_TSv6_Y15071.dat	hrq1-	YCR002C	1.28967	0.09312
23	11	2217	MB_dm_hrq1-_02_TSv6_Y15071.dat	hrq1-	YDR180W	1.01095	-0.06397
23	12	2386	MB_dm_hrq1-_02_TSv6_Y15071.dat	hrq1-	YDR180W	1.06776	-0.00723
23	13	1704	MB_dm_hrq1-_02_TSv6_Y15071.dat	hrq1-	YPL217C	0.75618	0.07416
23	14	1763	MB_dm_hrq1-_02_TSv6_Y15071.dat	hrq1-	YPL217C	0.79279	0.11073
23	15	1562	MB_dm_hrq1-_02_TSv6_Y15071.dat	hrq1-	YIL150C	0.71098	-0.16225
23	16	1769	MB_dm_hrq1-_02_TSv6_Y15071.dat	hrq1-	YIL150C	0.81594	-0.05741
23	17	1613	MB_dm_hrq1-_02_TSv6_Y15071.dat	hrq1-	YJR141W	#NUM!	#NUM!	status=JK
23	18	1120	MB_dm_hrq1-_02_TSv6_Y15071.dat	hrq1-	YJR141W	0.52857	-0.16064
23	19	2083	MB_dm_hrq1-_02_TSv6_Y15071.dat	hrq1-	YGL048C	0.97844	0.05973
23	20	2106	MB_dm_hrq1-_02_TSv6_Y15071.dat	hrq1-	YGL048C	0.97323	0.05453
23	21	2052	MB_dm_hrq1-_02_TSv6_Y15071.dat	hrq1-	YAL025C	0.94159	0.07879
23	22	2011	MB_dm_hrq1-_02_TSv6_Y15071.dat	hrq1-	YAL025C	0.93102	0.06824
23	23	2175	MB_dm_hrq1-_02_TSv6_Y15071.dat	hrq1-	YOR294W	1.02456	-0.0051
23	24	2331	MB_dm_hrq1-_02_TSv6_Y15071.dat	hrq1-	YOR294W	1.09619	0.06644
23	25	760	MB_dm_hrq1-_02_TSv6_Y15071.dat	hrq1-	YML069W	0.34917	-0.00544
23	26	1019	MB_dm_hrq1-_02_TSv6_Y15071.dat	hrq1-	YML069W	0.4727	0.11795
23	27	1730	MB_dm_hrq1-_02_TSv6_Y15071.dat	hrq1-	YFL039C	0.83468	0.39532
23	28	1560	MB_dm_hrq1-_02_TSv6_Y15071.dat	hrq1-	YFL039C	0.7563	0.31702
23	29	2331	MB_dm_hrq1-_02_TSv6_Y15071.dat	hrq1-	YBL105C	1.08698	0.01965
23	30	2235	MB_dm_hrq1-_02_TSv6_Y15071.dat	hrq1-	YBL105C	1.01731	-0.04994
23	31	2215	MB_dm_hrq1-_02_TSv6_Y15071.dat	hrq1-	YMR235C	1.02111	0.02003
23	32	1950	MB_dm_hrq1-_02_TSv6_Y15071.dat	hrq1-	YMR235C	0.90756	-0.09339
23	33	2286	MB_dm_hrq1-_02_TSv6_Y15071.dat	hrq1-	YKL078W	1.06476	0.07007
23	34	2273	MB_dm_hrq1-_02_TSv6_Y15071.dat	hrq1-	YKL078W	1.04407	0.04941
23	35	2042	MB_dm_hrq1-_02_TSv6_Y15071.dat	hrq1-	YNL207W	#NUM!	#NUM!	status=LK
23	36	2021	MB_dm_hrq1-_02_TSv6_Y15071.dat	hrq1-	YNL207W	#NUM!	#NUM!	status=LK
23	37	2615	MB_dm_hrq1-_02_TSv6_Y15071.dat	hrq1-	YKL004W	1.20731	0.08885
23	38	2710	MB_dm_hrq1-_02_TSv6_Y15071.dat	hrq1-	YKL004W	1.26364	0.14512
23	39	2659	MB_dm_hrq1-_02_TSv6_Y15071.dat	hrq1-	YBR167C	1.20996	0.07313
23	40	2670	MB_dm_hrq1-_02_TSv6_Y15071.dat	hrq1-	YBR167C	1.18238	0.04558
23	41	2123	MB_dm_hrq1-_02_TSv6_Y15071.dat	hrq1-	YNR038W	0.93531	-0.08548
23	42	2242	MB_dm_hrq1-_02_TSv6_Y15071.dat	hrq1-	YNR038W	0.98593	-0.03491
23	43	2465	MB_dm_hrq1-_02_TSv6_Y15071.dat	hrq1-	YHR188C	1.08172	0.03311
23	44	2482	MB_dm_hrq1-_02_TSv6_Y15071.dat	hrq1-	YHR188C	1.09806	0.04943
23	45	2097	MB_dm_hrq1-_02_TSv6_Y15071.dat	hrq1-	YIL084C	0.93515	-0.04696
23	46	2158	MB_dm_hrq1-_02_TSv6_Y15071.dat	hrq1-	YIL084C	0.89577	-0.0863
23	47	2821	MB_dm_hrq1-_02_TSv6_Y15071.dat	hrq1-	YMR271C	1.01935	0.00209
23	48	3178	MB_dm_hrq1-_02_TSv6_Y15071.dat	hrq1-	YMR271C	1.00433	-0.01292
24	1	2933	MB_dm_hrq1-_02_TSv6_Y15071.dat	hrq1-	YMR271C	0.98744	-0.02979
24	2	2698	MB_dm_hrq1-_02_TSv6_Y15071.dat	hrq1-	YMR271C	1.02063	0.00337
24	3	2438	MB_dm_hrq1-_02_TSv6_Y15071.dat	hrq1-	YJR007W	1.04042	0.00558
24	4	2320	MB_dm_hrq1-_02_TSv6_Y15071.dat	hrq1-	YJR007W	1.05895	0.0241
24	5	2715	MB_dm_hrq1-_02_TSv6_Y15071.dat	hrq1-	YLR314C	1.21287	0.03823
24	6	2507	MB_dm_hrq1-_02_TSv6_Y15071.dat	hrq1-	YLR314C	#NUM!	#NUM!	status=JK
24	7	0	MB_dm_hrq1-_02_TSv6_Y15071.dat	hrq1-	YPL043W	0	-0.03997
24	8	0	MB_dm_hrq1-_02_TSv6_Y15071.dat	hrq1-	YPL043W	0	-0.03997
24	9	2904	MB_dm_hrq1-_02_TSv6_Y15071.dat	hrq1-	YCR002C	1.29746	0.1009
24	10	2629	MB_dm_hrq1-_02_TSv6_Y15071.dat	hrq1-	YCR002C	1.19722	0.00077
24	11	2290	MB_dm_hrq1-_02_TSv6_Y15071.dat	hrq1-	YDR180W	1.03062	-0.04433
24	12	2385	MB_dm_hrq1-_02_TSv6_Y15071.dat	hrq1-	YDR180W	1.05641	-0.01857
24	13	1830	MB_dm_hrq1-_02_TSv6_Y15071.dat	hrq1-	YPL217C	0.80612	0.12404
24	14	1718	MB_dm_hrq1-_02_TSv6_Y15071.dat	hrq1-	YPL217C	0.76914	0.08711
24	15	1891	MB_dm_hrq1-_02_TSv6_Y15071.dat	hrq1-	YIL150C	0.86021	-0.01319
24	16	1903	MB_dm_hrq1-_02_TSv6_Y15071.dat	hrq1-	YIL150C	0.88153	0.00811
24	17	1083	MB_dm_hrq1-_02_TSv6_Y15071.dat	hrq1-	YJR141W	0.51197	-0.17722
24	18	1116	MB_dm_hrq1-_02_TSv6_Y15071.dat	hrq1-	YJR141W	0.53374	-0.15548
24	19	2138	MB_dm_hrq1-_02_TSv6_Y15071.dat	hrq1-	YGL048C	1.0184	0.09965
24	20	2134	MB_dm_hrq1-_02_TSv6_Y15071.dat	hrq1-	YGL048C	1	0.08127
24	21	1694	MB_dm_hrq1-_02_TSv6_Y15071.dat	hrq1-	YAL025C	#NUM!	#NUM!	status=JK
24	22	2098	MB_dm_hrq1-_02_TSv6_Y15071.dat	hrq1-	YAL025C	0.98394	0.12109
24	23	1959	MB_dm_hrq1-_02_TSv6_Y15071.dat	hrq1-	YOR294W	0.93427	-0.0953
24	24	2264	MB_dm_hrq1-_02_TSv6_Y15071.dat	hrq1-	YOR294W	1.07557	0.04585
24	25	198	MB_dm_hrq1-_02_TSv6_Y15071.dat	hrq1-	YML069W	0.09165	-0.26268
24	26	221	MB_dm_hrq1-_02_TSv6_Y15071.dat	hrq1-	YML069W	0.103	-0.25134
24	27	1298	MB_dm_hrq1-_02_TSv6_Y15071.dat	hrq1-	YFL039C	0.6275	0.18836
24	28	1396	MB_dm_hrq1-_02_TSv6_Y15071.dat	hrq1-	YFL039C	0.67721	0.23801
24	29	2305	MB_dm_hrq1-_02_TSv6_Y15071.dat	hrq1-	YBL105C	1.07457	0.00725
24	30	2125	MB_dm_hrq1-_02_TSv6_Y15071.dat	hrq1-	YBL105C	0.96681	-0.10039
24	31	2275	MB_dm_hrq1-_02_TSv6_Y15071.dat	hrq1-	YMR235C	1.04746	0.04636
24	32	2016	MB_dm_hrq1-_02_TSv6_Y15071.dat	hrq1-	YMR235C	0.93567	-0.06531
24	33	2315	MB_dm_hrq1-_02_TSv6_Y15071.dat	hrq1-	YKL078W	1.0734	0.07871
24	34	2225	MB_dm_hrq1-_02_TSv6_Y15071.dat	hrq1-	YKL078W	1.01663	0.02199
24	35	2012	MB_dm_hrq1-_02_TSv6_Y15071.dat	hrq1-	YNL207W	#NUM!	#NUM!	status=LK
24	36	1924	MB_dm_hrq1-_02_TSv6_Y15071.dat	hrq1-	YNL207W	#NUM!	#NUM!	status=LK
24	37	2558	MB_dm_hrq1-_02_TSv6_Y15071.dat	hrq1-	YKL004W	1.17521	0.05679
24	38	2495	MB_dm_hrq1-_02_TSv6_Y15071.dat	hrq1-	YKL004W	1.15777	0.03936
24	39	2593	MB_dm_hrq1-_02_TSv6_Y15071.dat	hrq1-	YBR167C	1.1742	0.0374
24	40	2509	MB_dm_hrq1-_02_TSv6_Y15071.dat	hrq1-	YBR167C	1.10611	-0.03061
24	41	2267	MB_dm_hrq1-_02_TSv6_Y15071.dat	hrq1-	YNR038W	0.99523	-0.02562
24	42	2215	MB_dm_hrq1-_02_TSv6_Y15071.dat	hrq1-	YNR038W	0.97292	-0.04791
24	43	2443	MB_dm_hrq1-_02_TSv6_Y15071.dat	hrq1-	YHR188C	1.07266	0.02406
24	44	2350	MB_dm_hrq1-_02_TSv6_Y15071.dat	hrq1-	YHR188C	1.04123	-0.00734
24	45	2091	MB_dm_hrq1-_02_TSv6_Y15071.dat	hrq1-	YIL084C	0.93466	-0.04745
24	46	2098	MB_dm_hrq1-_02_TSv6_Y15071.dat	hrq1-	YIL084C	0.87395	-0.10809
24	47	2873	MB_dm_hrq1-_02_TSv6_Y15071.dat	hrq1-	YMR271C	1.04342	0.02613
24	48	3045	MB_dm_hrq1-_02_TSv6_Y15071.dat	hrq1-	YMR271C	0.96865	-0.04855
25	1	2970	MB_dm_hrq1-_02_TSv6_Y15071.dat	hrq1-	YMR271C	0.94301	-0.07417
25	2	2836	MB_dm_hrq1-_02_TSv6_Y15071.dat	hrq1-	YMR271C	1.01011	-0.00714
25	3	1288	MB_dm_hrq1-_02_TSv6_Y15071.dat	hrq1-	YPR086W	0.51658	-0.28843
25	4	1468	MB_dm_hrq1-_02_TSv6_Y15071.dat	hrq1-	YPR086W	0.62871	-0.17642
25	5	2189	MB_dm_hrq1-_02_TSv6_Y15071.dat	hrq1-	YER012W	#NUM!	#NUM!	status=LK
25	6	2313	MB_dm_hrq1-_02_TSv6_Y15071.dat	hrq1-	YER012W	#NUM!	#NUM!	status=LK
25	7	1769	MB_dm_hrq1-_02_TSv6_Y15071.dat	hrq1-	YMR078C	0.70525	-0.05776
25	8	1901	MB_dm_hrq1-_02_TSv6_Y15071.dat	hrq1-	YMR078C	0.76756	0.00449
25	9	2410	MB_dm_hrq1-_02_TSv6_Y15071.dat	hrq1-	YGL044C	1.00308	-0.03437
25	10	2284	MB_dm_hrq1-_02_TSv6_Y15071.dat	hrq1-	YGL044C	0.96955	-0.06786
25	11	2271	MB_dm_hrq1-_02_TSv6_Y15071.dat	hrq1-	YFL001W	0.95486	-0.00733
25	12	2279	MB_dm_hrq1-_02_TSv6_Y15071.dat	hrq1-	YFL001W	0.94542	-0.01675
25	13	2267	MB_dm_hrq1-_02_TSv6_Y15071.dat	hrq1-	YDL064W	0.93729	-0.09168
25	14	2510	MB_dm_hrq1-_02_TSv6_Y15071.dat	hrq1-	YDL064W	1.05701	0.02791
25	15	2201	MB_dm_hrq1-_02_TSv6_Y15071.dat	hrq1-	YGL174W	0.94367	-0.04903
25	16	2162	MB_dm_hrq1-_02_TSv6_Y15071.dat	hrq1-	YGL174W	0.94741	-0.0453
25	17	1213	MB_dm_hrq1-_02_TSv6_Y15071.dat	hrq1-	YDL148C	0.54491	-0.05169
25	18	1532	MB_dm_hrq1-_02_TSv6_Y15071.dat	hrq1-	YDL148C	0.69835	0.10158
25	19	2694	MB_dm_hrq1-_02_TSv6_Y15071.dat	hrq1-	YBR153W	1.22453	0.00985
25	20	2640	MB_dm_hrq1-_02_TSv6_Y15071.dat	hrq1-	YBR153W	1.18014	-0.03449
25	21	2664	MB_dm_hrq1-_02_TSv6_Y15071.dat	hrq1-	YDL103C	1.17988	0.05638
25	22	2590	MB_dm_hrq1-_02_TSv6_Y15071.dat	hrq1-	YDL103C	1.15526	0.03179
25	23	2478	MB_dm_hrq1-_02_TSv6_Y15071.dat	hrq1-	YHR186C	1.12293	-0.06787
25	24	2566	MB_dm_hrq1-_02_TSv6_Y15071.dat	hrq1-	YHR186C	1.1574	-0.03344
25	25	2726	MB_dm_hrq1-_02_TSv6_Y15071.dat	hrq1-	YMR094W	1.19568	-0.0415
25	26	2833	MB_dm_hrq1-_02_TSv6_Y15071.dat	hrq1-	YMR094W	1.24811	0.01088
25	27	1976	MB_dm_hrq1-_02_TSv6_Y15071.dat	hrq1-	YDR212W	#NUM!	#NUM!	status=LK
25	28	1742	MB_dm_hrq1-_02_TSv6_Y15071.dat	hrq1-	YDR212W	#NUM!	#NUM!	status=LK
25	29	2528	MB_dm_hrq1-_02_TSv6_Y15071.dat	hrq1-	YGR094W	1.11001	-0.01724
25	30	2616	MB_dm_hrq1-_02_TSv6_Y15071.dat	hrq1-	YGR094W	1.12137	-0.0059
25	31	2572	MB_dm_hrq1-_02_TSv6_Y15071.dat	hrq1-	YJR112W	1.11644	0.0257
25	32	2400	MB_dm_hrq1-_02_TSv6_Y15071.dat	hrq1-	YJR112W	#NUM!	#NUM!	status=JK
25	33	2038	MB_dm_hrq1-_02_TSv6_Y15071.dat	hrq1-	YLR212C	0.88914	0.01199
25	34	2319	MB_dm_hrq1-_02_TSv6_Y15071.dat	hrq1-	YLR212C	0.9957	0.11843
25	35	2774	MB_dm_hrq1-_02_TSv6_Y15071.dat	hrq1-	YER093C	1.1654	0.09261
25	36	2802	MB_dm_hrq1-_02_TSv6_Y15071.dat	hrq1-	YER093C	1.17562	0.10282
25	37	1594	MB_dm_hrq1-_02_TSv6_Y15071.dat	hrq1-	YGR116W	0.68798	0.16622
25	38	1827	MB_dm_hrq1-_02_TSv6_Y15071.dat	hrq1-	YGR116W	0.79651	0.27463
25	39	1266	MB_dm_hrq1-_02_TSv6_Y15071.dat	hrq1-	YDR123C	0.53865	-0.0719
25	40	1202	MB_dm_hrq1-_02_TSv6_Y15071.dat	hrq1-	YDR123C	0.49801	-0.11249
25	41	2419	MB_dm_hrq1-_02_TSv6_Y15071.dat	hrq1-	YPR103W	0.99908	-0.00184
25	42	2319	MB_dm_hrq1-_02_TSv6_Y15071.dat	hrq1-	YPR103W	0.95947	-0.04141
25	43	2549	MB_dm_hrq1-_02_TSv6_Y15071.dat	hrq1-	YBR135W	1.05641	0.00842
25	44	2443	MB_dm_hrq1-_02_TSv6_Y15071.dat	hrq1-	YBR135W	1.02331	-0.02465
25	45	2275	MB_dm_hrq1-_02_TSv6_Y15071.dat	hrq1-	YGR092W	0.96262	0.01961
25	46	2121	MB_dm_hrq1-_02_TSv6_Y15071.dat	hrq1-	YGR092W	0.83743	-0.10544
25	47	2731	MB_dm_hrq1-_02_TSv6_Y15071.dat	hrq1-	YMR271C	0.94157	-0.07561
25	48	3018	MB_dm_hrq1-_02_TSv6_Y15071.dat	hrq1-	YMR271C	0.91289	-0.10425
26	1	2473	MB_dm_hrq1-_02_TSv6_Y15071.dat	hrq1-	YMR271C	0.82693	-0.19012
26	2	2418	MB_dm_hrq1-_02_TSv6_Y15071.dat	hrq1-	YMR271C	0.90597	-0.11116
26	3	1874	MB_dm_hrq1-_02_TSv6_Y15071.dat	hrq1-	YPR086W	0.78947	-0.01584
26	4	1918	MB_dm_hrq1-_02_TSv6_Y15071.dat	hrq1-	YPR086W	0.86155	0.05616
26	5	2261	MB_dm_hrq1-_02_TSv6_Y15071.dat	hrq1-	YER012W	#NUM!	#NUM!	status=LK
26	6	2431	MB_dm_hrq1-_02_TSv6_Y15071.dat	hrq1-	YER012W	#NUM!	#NUM!	status=LK
26	7	1834	MB_dm_hrq1-_02_TSv6_Y15071.dat	hrq1-	YMR078C	0.76292	-0.00015
26	8	1894	MB_dm_hrq1-_02_TSv6_Y15071.dat	hrq1-	YMR078C	0.79594	0.03284
26	9	2265	MB_dm_hrq1-_02_TSv6_Y15071.dat	hrq1-	YGL044C	0.98007	-0.05735
26	10	2291	MB_dm_hrq1-_02_TSv6_Y15071.dat	hrq1-	YGL044C	1.0108	-0.02666
26	11	2251	MB_dm_hrq1-_02_TSv6_Y15071.dat	hrq1-	YFL001W	0.98401	0.02179
26	12	2223	MB_dm_hrq1-_02_TSv6_Y15071.dat	hrq1-	YFL001W	0.95976	-0.00243
26	13	2240	MB_dm_hrq1-_02_TSv6_Y15071.dat	hrq1-	YDL064W	0.96566	-0.06335
26	14	2234	MB_dm_hrq1-_02_TSv6_Y15071.dat	hrq1-	YDL064W	0.98253	-0.0465
26	15	2078	MB_dm_hrq1-_02_TSv6_Y15071.dat	hrq1-	YGL174W	0.9313	-0.06139
26	16	2226	MB_dm_hrq1-_02_TSv6_Y15071.dat	hrq1-	YGL174W	#NUM!	#NUM!	status=JK
26	17	1381	MB_dm_hrq1-_02_TSv6_Y15071.dat	hrq1-	YDL148C	0.65239	0.05566
26	18	1477	MB_dm_hrq1-_02_TSv6_Y15071.dat	hrq1-	YDL148C	0.71045	0.11367
26	19	2720	MB_dm_hrq1-_02_TSv6_Y15071.dat	hrq1-	YBR153W	1.308	0.09323
26	20	2736	MB_dm_hrq1-_02_TSv6_Y15071.dat	hrq1-	YBR153W	1.29592	0.08117
26	21	2459	MB_dm_hrq1-_02_TSv6_Y15071.dat	hrq1-	YDL103C	1.15377	0.03029
26	22	2604	MB_dm_hrq1-_02_TSv6_Y15071.dat	hrq1-	YDL103C	1.22868	0.10512
26	23	2567	MB_dm_hrq1-_02_TSv6_Y15071.dat	hrq1-	YHR186C	1.22899	0.03808
26	24	2602	MB_dm_hrq1-_02_TSv6_Y15071.dat	hrq1-	YHR186C	1.24052	0.04959
26	25	2738	MB_dm_hrq1-_02_TSv6_Y15071.dat	hrq1-	YMR094W	1.27077	0.03351
26	26	2583	MB_dm_hrq1-_02_TSv6_Y15071.dat	hrq1-	YMR094W	1.20188	-0.0353
26	27	1632	MB_dm_hrq1-_02_TSv6_Y15071.dat	hrq1-	YDR212W	#NUM!	#NUM!	status=LK
26	28	1781	MB_dm_hrq1-_02_TSv6_Y15071.dat	hrq1-	YDR212W	#NUM!	#NUM!	status=LK
26	29	2428	MB_dm_hrq1-_02_TSv6_Y15071.dat	hrq1-	YGR094W	1.12204	-0.00523
26	30	2474	MB_dm_hrq1-_02_TSv6_Y15071.dat	hrq1-	YGR094W	1.11711	-0.01015
26	31	2485	MB_dm_hrq1-_02_TSv6_Y15071.dat	hrq1-	YJR112W	1.1368	0.04604
26	32	2429	MB_dm_hrq1-_02_TSv6_Y15071.dat	hrq1-	YJR112W	1.11921	0.02846
26	33	2193	MB_dm_hrq1-_02_TSv6_Y15071.dat	hrq1-	YLR212C	1.00714	0.12986
26	34	2027	MB_dm_hrq1-_02_TSv6_Y15071.dat	hrq1-	YLR212C	0.91477	0.03759
26	35	2543	MB_dm_hrq1-_02_TSv6_Y15071.dat	hrq1-	YER093C	#NUM!	#NUM!	status=JK
26	36	2685	MB_dm_hrq1-_02_TSv6_Y15071.dat	hrq1-	YER093C	1.18278	0.10997
26	37	2120	MB_dm_hrq1-_02_TSv6_Y15071.dat	hrq1-	YGR116W	0.96096	0.4389
26	38	1099	MB_dm_hrq1-_02_TSv6_Y15071.dat	hrq1-	YGR116W	0.50326	-0.0183
26	39	1225	MB_dm_hrq1-_02_TSv6_Y15071.dat	hrq1-	YDR123C	0.54739	-0.06317
26	40	1195	MB_dm_hrq1-_02_TSv6_Y15071.dat	hrq1-	YDR123C	0.52038	-0.09015
26	41	2380	MB_dm_hrq1-_02_TSv6_Y15071.dat	hrq1-	YPR103W	1.03429	0.03332
26	42	2431	MB_dm_hrq1-_02_TSv6_Y15071.dat	hrq1-	YPR103W	1.05999	0.059
26	43	2500	MB_dm_hrq1-_02_TSv6_Y15071.dat	hrq1-	YBR135W	1.09381	0.04578
26	44	2345	MB_dm_hrq1-_02_TSv6_Y15071.dat	hrq1-	YBR135W	1.03868	-0.00929
26	45	2248	MB_dm_hrq1-_02_TSv6_Y15071.dat	hrq1-	YGR092W	1.00671	0.06365
26	46	2080	MB_dm_hrq1-_02_TSv6_Y15071.dat	hrq1-	YGR092W	0.86973	-0.07318
26	47	2580	MB_dm_hrq1-_02_TSv6_Y15071.dat	hrq1-	YMR271C	0.94296	-0.07422
26	48	3106	MB_dm_hrq1-_02_TSv6_Y15071.dat	hrq1-	YMR271C	0.99719	-0.02005
27	1	3047	MB_dm_hrq1-_02_TSv6_Y15071.dat	hrq1-	YMR271C	1.08123	0.0639
27	2	2634	MB_dm_hrq1-_02_TSv6_Y15071.dat	hrq1-	YMR271C	1.04462	0.02733
27	3	2104	MB_dm_hrq1-_02_TSv6_Y15071.dat	hrq1-	YBL074C	0.93558	-0.0689
27	4	2171	MB_dm_hrq1-_02_TSv6_Y15071.dat	hrq1-	YBL074C	1.02639	0.02181
27	5	2303	MB_dm_hrq1-_02_TSv6_Y15071.dat	hrq1-	YLR457C	1.05946	-0.0312
27	6	2349	MB_dm_hrq1-_02_TSv6_Y15071.dat	hrq1-	YLR457C	1.04493	-0.04571
27	7	666	MB_dm_hrq1-_02_TSv6_Y15071.dat	hrq1-	YDR311W	#NUM!	#NUM!	status=LK
27	8	515	MB_dm_hrq1-_02_TSv6_Y15071.dat	hrq1-	YDR311W	#NUM!	#NUM!	status=LK
27	9	2375	MB_dm_hrq1-_02_TSv6_Y15071.dat	hrq1-	YGL055W	1.07143	0.05371
27	10	2508	MB_dm_hrq1-_02_TSv6_Y15071.dat	hrq1-	YGL055W	1.15508	0.13726
27	11	1136	MB_dm_hrq1-_02_TSv6_Y15071.dat	hrq1-	YHR118C	0.51885	-0.00183
27	12	1079	MB_dm_hrq1-_02_TSv6_Y15071.dat	hrq1-	YHR118C	0.4872	-0.03345
27	13	2214	MB_dm_hrq1-_02_TSv6_Y15071.dat	hrq1-	YMR005W	0.99997	0.02708
27	14	2207	MB_dm_hrq1-_02_TSv6_Y15071.dat	hrq1-	YMR005W	1.01756	0.04466
27	15	2170	MB_dm_hrq1-_02_TSv6_Y15071.dat	hrq1-	YKL006C-A	1.01973	0.18851
27	16	1987	MB_dm_hrq1-_02_TSv6_Y15071.dat	hrq1-	YKL006C-A	0.95586	0.12471
27	17	1816	MB_dm_hrq1-_02_TSv6_Y15071.dat	hrq1-	YMR239C	0.89838	-0.07789
27	18	1792	MB_dm_hrq1-_02_TSv6_Y15071.dat	hrq1-	YMR239C	0.90153	-0.07475
27	19	1204	MB_dm_hrq1-_02_TSv6_Y15071.dat	hrq1-	YPL124W	0.60443	-0.22515
27	20	2326	MB_dm_hrq1-_02_TSv6_Y15071.dat	hrq1-	YPL124W	1.14759	0.3174
27	21	733	MB_dm_hrq1-_02_TSv6_Y15071.dat	hrq1-	YLR249W	0.35748	-0.90688
27	22	515	MB_dm_hrq1-_02_TSv6_Y15071.dat	hrq1-	YLR249W	0.25188	-1.01236
27	23	2484	MB_dm_hrq1-_02_TSv6_Y15071.dat	hrq1-	YDR331W	#NUM!	#NUM!	status=LK
27	24	2409	MB_dm_hrq1-_02_TSv6_Y15071.dat	hrq1-	YDR331W	#NUM!	#NUM!	status=LK
27	25	122	MB_dm_hrq1-_02_TSv6_Y15071.dat	hrq1-	YFL034C-B	0.05884	-0.4277
27	26	133	MB_dm_hrq1-_02_TSv6_Y15071.dat	hrq1-	YFL034C-B	0.06445	-0.42209
27	27	2470	MB_dm_hrq1-_02_TSv6_Y15071.dat	hrq1-	YNL182C	#NUM!	#NUM!	status=LK
27	28	2340	MB_dm_hrq1-_02_TSv6_Y15071.dat	hrq1-	YNL182C	#NUM!	#NUM!	status=LK
27	29	2106	MB_dm_hrq1-_02_TSv6_Y15071.dat	hrq1-	YHR129C	#NUM!	#NUM!	status=JK
27	30	2109	MB_dm_hrq1-_02_TSv6_Y15071.dat	hrq1-	YHR129C	1.00287	0.02058
27	31	2023	MB_dm_hrq1-_02_TSv6_Y15071.dat	hrq1-	YJL174W	0.97575	0.0489
27	32	1740	MB_dm_hrq1-_02_TSv6_Y15071.dat	hrq1-	YJL174W	0.84499	-0.08171
27	33	2187	MB_dm_hrq1-_02_TSv6_Y15071.dat	hrq1-	YKL208W	1.05663	-0.00208
27	34	2247	MB_dm_hrq1-_02_TSv6_Y15071.dat	hrq1-	YKL208W	1.06487	0.00614
27	35	2194	MB_dm_hrq1-_02_TSv6_Y15071.dat	hrq1-	YMR220W	#NUM!	#NUM!	status=JK
27	36	2558	MB_dm_hrq1-_02_TSv6_Y15071.dat	hrq1-	YMR220W	1.18078	0.08033
27	37	1517	MB_dm_hrq1-_02_TSv6_Y15071.dat	hrq1-	YGR195W	0.72029	-0.09239
27	38	1760	MB_dm_hrq1-_02_TSv6_Y15071.dat	hrq1-	YGR195W	0.84398	0.03116
27	39	1570	MB_dm_hrq1-_02_TSv6_Y15071.dat	hrq1-	YDR081C	#NUM!	#NUM!	status=JK
27	40	640	MB_dm_hrq1-_02_TSv6_Y15071.dat	hrq1-	YDR081C	0.2927	0.04769
27	41	2302	MB_dm_hrq1-_02_TSv6_Y15071.dat	hrq1-	YMR033W	1.05228	-0.00372
27	42	2183	MB_dm_hrq1-_02_TSv6_Y15071.dat	hrq1-	YMR033W	1.00313	-0.05282
27	43	2461	MB_dm_hrq1-_02_TSv6_Y15071.dat	hrq1-	YER008C	#NUM!	#NUM!	status=LK
27	44	2639	MB_dm_hrq1-_02_TSv6_Y15071.dat	hrq1-	YER008C	#NUM!	#NUM!	status=LK
27	45	2336	MB_dm_hrq1-_02_TSv6_Y15071.dat	hrq1-	YMR123W	1.10934	0.16963
27	46	2201	MB_dm_hrq1-_02_TSv6_Y15071.dat	hrq1-	YMR123W	0.97706	0.03749
27	47	2816	MB_dm_hrq1-_02_TSv6_Y15071.dat	hrq1-	YMR271C	1.0941	0.07676
27	48	3207	MB_dm_hrq1-_02_TSv6_Y15071.dat	hrq1-	YMR271C	1.09581	0.07847
28	1	2915	MB_dm_hrq1-_02_TSv6_Y15071.dat	hrq1-	YMR271C	1.06118	0.04387
28	2	2632	MB_dm_hrq1-_02_TSv6_Y15071.dat	hrq1-	YMR271C	1.06888	0.05157
28	3	2210	MB_dm_hrq1-_02_TSv6_Y15071.dat	hrq1-	YBL074C	1.00453	-2e-05
28	4	2061	MB_dm_hrq1-_02_TSv6_Y15071.dat	hrq1-	YBL074C	0.99374	-0.0108
28	5	2322	MB_dm_hrq1-_02_TSv6_Y15071.dat	hrq1-	YLR457C	1.08723	-0.00346
28	6	2618	MB_dm_hrq1-_02_TSv6_Y15071.dat	hrq1-	YLR457C	#NUM!	#NUM!	status=JK
28	7	488	MB_dm_hrq1-_02_TSv6_Y15071.dat	hrq1-	YDR311W	#NUM!	#NUM!	status=LK
28	8	892	MB_dm_hrq1-_02_TSv6_Y15071.dat	hrq1-	YDR311W	#NUM!	#NUM!	status=LK
28	9	2299	MB_dm_hrq1-_02_TSv6_Y15071.dat	hrq1-	YGL055W	1.04902	0.03132
28	10	2453	MB_dm_hrq1-_02_TSv6_Y15071.dat	hrq1-	YGL055W	1.14273	0.12492
28	11	1634	MB_dm_hrq1-_02_TSv6_Y15071.dat	hrq1-	YHR118C	0.75408	0.23313
28	12	1508	MB_dm_hrq1-_02_TSv6_Y15071.dat	hrq1-	YHR118C	0.68688	0.16601
28	13	2262	MB_dm_hrq1-_02_TSv6_Y15071.dat	hrq1-	YMR005W	1.02952	0.05661
28	14	1975	MB_dm_hrq1-_02_TSv6_Y15071.dat	hrq1-	YMR005W	#NUM!	#NUM!	status=JK
28	15	1817	MB_dm_hrq1-_02_TSv6_Y15071.dat	hrq1-	YKL006C-A	0.85455	0.02351
28	16	1656	MB_dm_hrq1-_02_TSv6_Y15071.dat	hrq1-	YKL006C-A	0.79366	-0.03731
28	17	2092	MB_dm_hrq1-_02_TSv6_Y15071.dat	hrq1-	YMR239C	1.02551	0.04909
28	18	1511	MB_dm_hrq1-_02_TSv6_Y15071.dat	hrq1-	YMR239C	0.74985	-0.22626
28	19	1590	MB_dm_hrq1-_02_TSv6_Y15071.dat	hrq1-	YPL124W	0.78391	-0.04588
28	20	1647	MB_dm_hrq1-_02_TSv6_Y15071.dat	hrq1-	YPL124W	0.79461	-0.03518
28	21	1214	MB_dm_hrq1-_02_TSv6_Y15071.dat	hrq1-	YLR249W	0.57638	-0.68822
28	22	810	MB_dm_hrq1-_02_TSv6_Y15071.dat	hrq1-	YLR249W	0.38435	-0.88004
28	23	2594	MB_dm_hrq1-_02_TSv6_Y15071.dat	hrq1-	YDR331W	#NUM!	#NUM!	status=LK
28	24	2633	MB_dm_hrq1-_02_TSv6_Y15071.dat	hrq1-	YDR331W	#NUM!	#NUM!	status=LK
28	25	147	MB_dm_hrq1-_02_TSv6_Y15071.dat	hrq1-	YFL034C-B	0.06904	-0.41751
28	26	104	MB_dm_hrq1-_02_TSv6_Y15071.dat	hrq1-	YFL034C-B	0.0492	-0.43732
28	27	2267	MB_dm_hrq1-_02_TSv6_Y15071.dat	hrq1-	YNL182C	#NUM!	#NUM!	status=LK
28	28	2209	MB_dm_hrq1-_02_TSv6_Y15071.dat	hrq1-	YNL182C	#NUM!	#NUM!	status=LK
28	29	2095	MB_dm_hrq1-_02_TSv6_Y15071.dat	hrq1-	YHR129C	1.00173	0.01945
28	30	2132	MB_dm_hrq1-_02_TSv6_Y15071.dat	hrq1-	YHR129C	0.99995	0.01767
28	31	1953	MB_dm_hrq1-_02_TSv6_Y15071.dat	hrq1-	YJL174W	0.92914	0.00235
28	32	2110	MB_dm_hrq1-_02_TSv6_Y15071.dat	hrq1-	YJL174W	1.00824	0.08136
28	33	2246	MB_dm_hrq1-_02_TSv6_Y15071.dat	hrq1-	YKL208W	1.06412	0.00539
28	34	2017	MB_dm_hrq1-_02_TSv6_Y15071.dat	hrq1-	YKL208W	#NUM!	#NUM!	status=JK
28	35	2592	MB_dm_hrq1-_02_TSv6_Y15071.dat	hrq1-	YMR220W	1.16818	0.06775
28	36	2524	MB_dm_hrq1-_02_TSv6_Y15071.dat	hrq1-	YMR220W	1.13138	0.03099
28	37	1497	MB_dm_hrq1-_02_TSv6_Y15071.dat	hrq1-	YGR195W	0.68846	-0.12419
28	38	1605	MB_dm_hrq1-_02_TSv6_Y15071.dat	hrq1-	YGR195W	0.74378	-0.06893
28	39	725	MB_dm_hrq1-_02_TSv6_Y15071.dat	hrq1-	YDR081C	0.32797	0.08292
28	40	957	MB_dm_hrq1-_02_TSv6_Y15071.dat	hrq1-	YDR081C	0.42286	0.17771
28	41	2305	MB_dm_hrq1-_02_TSv6_Y15071.dat	hrq1-	YMR033W	1.01986	-0.03611
28	42	2208	MB_dm_hrq1-_02_TSv6_Y15071.dat	hrq1-	YMR033W	0.98553	-0.0704
28	43	2368	MB_dm_hrq1-_02_TSv6_Y15071.dat	hrq1-	YER008C	#NUM!	#NUM!	status=LK
28	44	2504	MB_dm_hrq1-_02_TSv6_Y15071.dat	hrq1-	YER008C	#NUM!	#NUM!	status=LK
28	45	2158	MB_dm_hrq1-_02_TSv6_Y15071.dat	hrq1-	YMR123W	1.01248	0.07287
28	46	2367	MB_dm_hrq1-_02_TSv6_Y15071.dat	hrq1-	YMR123W	1.04324	0.1036
28	47	2768	MB_dm_hrq1-_02_TSv6_Y15071.dat	hrq1-	YMR271C	1.07254	0.05522
28	48	2857	MB_dm_hrq1-_02_TSv6_Y15071.dat	hrq1-	YMR271C	#NUM!	#NUM!	status=JK
29	1	2917	MB_dm_hrq1-_02_TSv6_Y15071.dat	hrq1-	YMR271C	1.03546	0.01818
29	2	2781	MB_dm_hrq1-_02_TSv6_Y15071.dat	hrq1-	YMR271C	1.09988	0.08253
29	3	2468	MB_dm_hrq1-_02_TSv6_Y15071.dat	hrq1-	YDR170C	1.09129	-0.07285
29	4	2564	MB_dm_hrq1-_02_TSv6_Y15071.dat	hrq1-	YDR170C	1.20114	0.03687
29	5	2072	MB_dm_hrq1-_02_TSv6_Y15071.dat	hrq1-	YHR030C	0.94127	-0.06845
29	6	2171	MB_dm_hrq1-_02_TSv6_Y15071.dat	hrq1-	YHR030C	0.95013	-0.05961
29	7	0	MB_dm_hrq1-_02_TSv6_Y15071.dat	hrq1-	YMR001C	0	0
29	8	44	MB_dm_hrq1-_02_TSv6_Y15071.dat	hrq1-	YMR001C	#NUM!	#NUM!	status=JK
29	9	2552	MB_dm_hrq1-_02_TSv6_Y15071.dat	hrq1-	YDR182W	1.12405	0.07801
29	10	2238	MB_dm_hrq1-_02_TSv6_Y15071.dat	hrq1-	YDR182W	1.00621	-0.0397
29	11	2279	MB_dm_hrq1-_02_TSv6_Y15071.dat	hrq1-	YJR054W	1.01318	0.27408
29	12	2272	MB_dm_hrq1-_02_TSv6_Y15071.dat	hrq1-	YJR054W	0.99466	0.25558
29	13	2503	MB_dm_hrq1-_02_TSv6_Y15071.dat	hrq1-	YHR083W	1.09267	-0.05386
29	14	2493	MB_dm_hrq1-_02_TSv6_Y15071.dat	hrq1-	YHR083W	1.10407	-0.04247
29	15	2492	MB_dm_hrq1-_02_TSv6_Y15071.dat	hrq1-	YJR072C	1.11569	0.04318
29	16	2543	MB_dm_hrq1-_02_TSv6_Y15071.dat	hrq1-	YJR072C	1.15491	0.08236
29	17	2421	MB_dm_hrq1-_02_TSv6_Y15071.dat	hrq1-	YDR088C	1.11882	0.12587
29	18	2289	MB_dm_hrq1-_02_TSv6_Y15071.dat	hrq1-	YDR088C	1.06622	0.07333
29	19	1128	MB_dm_hrq1-_02_TSv6_Y15071.dat	hrq1-	YPR181C	0.51996	-0.00522
29	20	1604	MB_dm_hrq1-_02_TSv6_Y15071.dat	hrq1-	YPR181C	0.7211	0.1957
29	21	0	MB_dm_hrq1-_02_TSv6_Y15071.dat	hrq1-	YER168C	0	0
29	22	0	MB_dm_hrq1-_02_TSv6_Y15071.dat	hrq1-	YER168C	0	0
29	23	2202	MB_dm_hrq1-_02_TSv6_Y15071.dat	hrq1-	YDR201W	#NUM!	#NUM!	status=LK
29	24	2043	MB_dm_hrq1-_02_TSv6_Y15071.dat	hrq1-	YDR201W	#NUM!	#NUM!	status=LK
29	25	2937	MB_dm_hrq1-_02_TSv6_Y15071.dat	hrq1-	YDR478W	#NUM!	#NUM!	status=JK
29	26	0	MB_dm_hrq1-_02_TSv6_Y15071.dat	hrq1-	YDR478W	0	-0.02517
29	27	2399	MB_dm_hrq1-_02_TSv6_Y15071.dat	hrq1-	YOR057W	#NUM!	#NUM!	status=JK
29	28	2157	MB_dm_hrq1-_02_TSv6_Y15071.dat	hrq1-	YOR057W	0.99848	0.0672
29	29	1753	MB_dm_hrq1-_02_TSv6_Y15071.dat	hrq1-	YPR034W	0.78723	-0.09063
29	30	1803	MB_dm_hrq1-_02_TSv6_Y15071.dat	hrq1-	YPR034W	0.79574	-0.08213
29	31	2259	MB_dm_hrq1-_02_TSv6_Y15071.dat	hrq1-	YKL024C	1.01167	-0.02826
29	32	2143	MB_dm_hrq1-_02_TSv6_Y15071.dat	hrq1-	YKL024C	0.96206	-0.07782
29	33	1429	MB_dm_hrq1-_02_TSv6_Y15071.dat	hrq1-	YLR197W	0.63433	-0.11552
29	34	1847	MB_dm_hrq1-_02_TSv6_Y15071.dat	hrq1-	YLR197W	0.7986	0.04857
29	35	0	MB_dm_hrq1-_02_TSv6_Y15071.dat	hrq1-	YDR145W	0	0
29	36	0	MB_dm_hrq1-_02_TSv6_Y15071.dat	hrq1-	YDR145W	0	0
29	37	2566	MB_dm_hrq1-_02_TSv6_Y15071.dat	hrq1-	YMR075W	#NUM!	#NUM!	status=JK
29	38	2394	MB_dm_hrq1-_02_TSv6_Y15071.dat	hrq1-	YMR075W	1.02564	-0.03198
29	39	2523	MB_dm_hrq1-_02_TSv6_Y15071.dat	hrq1-	YCR002C	1.05424	-0.01988
29	40	2597	MB_dm_hrq1-_02_TSv6_Y15071.dat	hrq1-	YCR002C	1.06005	-0.01408
29	41	0	MB_dm_hrq1-_02_TSv6_Y15071.dat	hrq1-	YDL030W	0	0
29	42	0	MB_dm_hrq1-_02_TSv6_Y15071.dat	hrq1-	YDL030W	0	0
29	43	2467	MB_dm_hrq1-_02_TSv6_Y15071.dat	hrq1-	YML077W	1.03807	-0.03337
29	44	2291	MB_dm_hrq1-_02_TSv6_Y15071.dat	hrq1-	YML077W	#NUM!	#NUM!	status=JK
29	45	2001	MB_dm_hrq1-_02_TSv6_Y15071.dat	hrq1-	YDL147W	0.88414	0.00147
29	46	1878	MB_dm_hrq1-_02_TSv6_Y15071.dat	hrq1-	YDL147W	0.78319	-0.09936
29	47	2526	MB_dm_hrq1-_02_TSv6_Y15071.dat	hrq1-	YMR271C	0.92994	-0.08722
29	48	3015	MB_dm_hrq1-_02_TSv6_Y15071.dat	hrq1-	YMR271C	0.98451	-0.03272
30	1	2993	MB_dm_hrq1-_02_TSv6_Y15071.dat	hrq1-	YMR271C	1.1905	0.17305
30	2	2762	MB_dm_hrq1-_02_TSv6_Y15071.dat	hrq1-	YMR271C	1.22171	0.20423
30	3	2367	MB_dm_hrq1-_02_TSv6_Y15071.dat	hrq1-	YDR170C	1.16873	0.0045
30	4	2413	MB_dm_hrq1-_02_TSv6_Y15071.dat	hrq1-	YDR170C	1.25975	0.09543
30	5	2181	MB_dm_hrq1-_02_TSv6_Y15071.dat	hrq1-	YHR030C	1.1017	0.0918
30	6	2274	MB_dm_hrq1-_02_TSv6_Y15071.dat	hrq1-	YHR030C	1.10389	0.09399
30	7	0	MB_dm_hrq1-_02_TSv6_Y15071.dat	hrq1-	YMR001C	0	0
30	8	0	MB_dm_hrq1-_02_TSv6_Y15071.dat	hrq1-	YMR001C	0	0
30	9	2515	MB_dm_hrq1-_02_TSv6_Y15071.dat	hrq1-	YDR182W	1.22423	0.17808
30	10	2054	MB_dm_hrq1-_02_TSv6_Y15071.dat	hrq1-	YDR182W	1.02005	-0.02588
30	11	1468	MB_dm_hrq1-_02_TSv6_Y15071.dat	hrq1-	YJR054W	0.71891	-0.01987
30	12	324	MB_dm_hrq1-_02_TSv6_Y15071.dat	hrq1-	YJR054W	0.15573	-0.58243
30	13	2728	MB_dm_hrq1-_02_TSv6_Y15071.dat	hrq1-	YHR083W	1.30396	0.1572
30	14	2583	MB_dm_hrq1-_02_TSv6_Y15071.dat	hrq1-	YHR083W	1.24762	0.10092
30	15	2300	MB_dm_hrq1-_02_TSv6_Y15071.dat	hrq1-	YJR072C	1.11843	0.04592
30	16	2317	MB_dm_hrq1-_02_TSv6_Y15071.dat	hrq1-	YJR072C	1.13796	0.06543
30	17	2243	MB_dm_hrq1-_02_TSv6_Y15071.dat	hrq1-	YDR088C	1.11545	0.12251
30	18	1894	MB_dm_hrq1-_02_TSv6_Y15071.dat	hrq1-	YDR088C	#NUM!	#NUM!	status=JK
30	19	1667	MB_dm_hrq1-_02_TSv6_Y15071.dat	hrq1-	YPR181C	0.82051	0.295
30	20	1442	MB_dm_hrq1-_02_TSv6_Y15071.dat	hrq1-	YPR181C	0.69023	0.16486
30	21	0	MB_dm_hrq1-_02_TSv6_Y15071.dat	hrq1-	YER168C	0	0
30	22	0	MB_dm_hrq1-_02_TSv6_Y15071.dat	hrq1-	YER168C	0	0
30	23	2207	MB_dm_hrq1-_02_TSv6_Y15071.dat	hrq1-	YDR201W	#NUM!	#NUM!	status=LK
30	24	2079	MB_dm_hrq1-_02_TSv6_Y15071.dat	hrq1-	YDR201W	#NUM!	#NUM!	status=LK
30	25	0	MB_dm_hrq1-_02_TSv6_Y15071.dat	hrq1-	YDR478W	0	-0.02517
30	26	102	MB_dm_hrq1-_02_TSv6_Y15071.dat	hrq1-	YDR478W	0.04791	0.02269
30	27	2028	MB_dm_hrq1-_02_TSv6_Y15071.dat	hrq1-	YOR057W	0.99331	0.06204
30	28	1944	MB_dm_hrq1-_02_TSv6_Y15071.dat	hrq1-	YOR057W	0.9631	0.03186
30	29	1624	MB_dm_hrq1-_02_TSv6_Y15071.dat	hrq1-	YPR034W	0.78326	-0.0946
30	30	1625	MB_dm_hrq1-_02_TSv6_Y15071.dat	hrq1-	YPR034W	0.77194	-0.10591
30	31	2207	MB_dm_hrq1-_02_TSv6_Y15071.dat	hrq1-	YKL024C	1.06527	0.02527
30	32	2120	MB_dm_hrq1-_02_TSv6_Y15071.dat	hrq1-	YKL024C	1.02447	-0.01548
30	33	1553	MB_dm_hrq1-_02_TSv6_Y15071.dat	hrq1-	YLR197W	0.74033	-0.00964
30	34	1722	MB_dm_hrq1-_02_TSv6_Y15071.dat	hrq1-	YLR197W	0.79767	0.04764
30	35	0	MB_dm_hrq1-_02_TSv6_Y15071.dat	hrq1-	YDR145W	0	0
30	36	0	MB_dm_hrq1-_02_TSv6_Y15071.dat	hrq1-	YDR145W	0	0
30	37	2267	MB_dm_hrq1-_02_TSv6_Y15071.dat	hrq1-	YMR075W	1.02769	-0.02993
30	38	2270	MB_dm_hrq1-_02_TSv6_Y15071.dat	hrq1-	YMR075W	1.03287	-0.02476
30	39	2112	MB_dm_hrq1-_02_TSv6_Y15071.dat	hrq1-	YCR002C	#NUM!	#NUM!	status=JK
30	40	2377	MB_dm_hrq1-_02_TSv6_Y15071.dat	hrq1-	YCR002C	1.02978	-0.04431
30	41	0	MB_dm_hrq1-_02_TSv6_Y15071.dat	hrq1-	YDL030W	0	0
30	42	0	MB_dm_hrq1-_02_TSv6_Y15071.dat	hrq1-	YDL030W	0	0
30	43	2321	MB_dm_hrq1-_02_TSv6_Y15071.dat	hrq1-	YML077W	1.04412	-0.02733
30	44	2253	MB_dm_hrq1-_02_TSv6_Y15071.dat	hrq1-	YML077W	1.04427	-0.02718
30	45	1273	MB_dm_hrq1-_02_TSv6_Y15071.dat	hrq1-	YDL147W	0.60643	-0.27593
30	46	1503	MB_dm_hrq1-_02_TSv6_Y15071.dat	hrq1-	YDL147W	0.67837	-0.20407
30	47	2504	MB_dm_hrq1-_02_TSv6_Y15071.dat	hrq1-	YMR271C	1.00096	-0.01628
30	48	2722	MB_dm_hrq1-_02_TSv6_Y15071.dat	hrq1-	YMR271C	0.96825	-0.04896
31	1	2734	MB_dm_hrq1-_02_TSv6_Y15071.dat	hrq1-	YMR271C	0.99953	-0.01771
31	2	2458	MB_dm_hrq1-_02_TSv6_Y15071.dat	hrq1-	YMR271C	0.99745	-0.01979
31	3	2446	MB_dm_hrq1-_02_TSv6_Y15071.dat	hrq1-	YMR271C	1.10655	0.08919
31	4	2617	MB_dm_hrq1-_02_TSv6_Y15071.dat	hrq1-	YMR271C	1.24929	0.23178
31	5	2567	MB_dm_hrq1-_02_TSv6_Y15071.dat	hrq1-	YMR271C	1.18312	0.16568
31	6	2576	MB_dm_hrq1-_02_TSv6_Y15071.dat	hrq1-	YMR271C	1.13837	0.12098
31	7	2661	MB_dm_hrq1-_02_TSv6_Y15071.dat	hrq1-	YMR271C	1.14092	0.12352
31	8	2810	MB_dm_hrq1-_02_TSv6_Y15071.dat	hrq1-	YMR271C	1.21064	0.19316
31	9	2272	MB_dm_hrq1-_02_TSv6_Y15071.dat	hrq1-	YMR271C	1.00351	-0.01373
31	10	2258	MB_dm_hrq1-_02_TSv6_Y15071.dat	hrq1-	YMR271C	1.01711	-0.00015
31	11	2483	MB_dm_hrq1-_02_TSv6_Y15071.dat	hrq1-	YMR271C	1.10052	0.08317
31	12	2539	MB_dm_hrq1-_02_TSv6_Y15071.dat	hrq1-	YMR271C	1.10109	0.08374
31	13	2192	MB_dm_hrq1-_02_TSv6_Y15071.dat	hrq1-	YMR271C	0.94308	-0.0741
31	14	2290	MB_dm_hrq1-_02_TSv6_Y15071.dat	hrq1-	YMR271C	0.99189	-0.02534
31	15	2625	MB_dm_hrq1-_02_TSv6_Y15071.dat	hrq1-	YMR271C	1.13929	0.12189
31	16	2580	MB_dm_hrq1-_02_TSv6_Y15071.dat	hrq1-	YMR271C	1.12523	0.10785
31	17	2513	MB_dm_hrq1-_02_TSv6_Y15071.dat	hrq1-	YMR271C	1.10416	0.0868
31	18	2527	MB_dm_hrq1-_02_TSv6_Y15071.dat	hrq1-	YMR271C	1.11002	0.09266
31	19	2229	MB_dm_hrq1-_02_TSv6_Y15071.dat	hrq1-	YMR271C	#NUM!	#NUM!	status=JK
31	20	2568	MB_dm_hrq1-_02_TSv6_Y15071.dat	hrq1-	YMR271C	1.07396	0.05664
31	21	2607	MB_dm_hrq1-_02_TSv6_Y15071.dat	hrq1-	YMR271C	1.06297	0.04566
31	22	2574	MB_dm_hrq1-_02_TSv6_Y15071.dat	hrq1-	YMR271C	1.04047	0.02318
31	23	2564	MB_dm_hrq1-_02_TSv6_Y15071.dat	hrq1-	YMR271C	1.05322	0.03592
31	24	2646	MB_dm_hrq1-_02_TSv6_Y15071.dat	hrq1-	YMR271C	1.08983	0.07249
31	25	2482	MB_dm_hrq1-_02_TSv6_Y15071.dat	hrq1-	YMR271C	1.006	-0.01125
31	26	2588	MB_dm_hrq1-_02_TSv6_Y15071.dat	hrq1-	YMR271C	1.06341	0.0461
31	27	2310	MB_dm_hrq1-_02_TSv6_Y15071.dat	hrq1-	YMR271C	0.99168	-0.02555
31	28	2017	MB_dm_hrq1-_02_TSv6_Y15071.dat	hrq1-	YMR271C	0.87817	-0.13893
31	29	2322	MB_dm_hrq1-_02_TSv6_Y15071.dat	hrq1-	YMR271C	0.98757	-0.02966
31	30	2313	MB_dm_hrq1-_02_TSv6_Y15071.dat	hrq1-	YMR271C	0.97086	-0.04635
31	31	2289	MB_dm_hrq1-_02_TSv6_Y15071.dat	hrq1-	YMR271C	0.97766	-0.03955
31	32	2255	MB_dm_hrq1-_02_TSv6_Y15071.dat	hrq1-	YMR271C	0.96365	-0.05355
31	33	2184	MB_dm_hrq1-_02_TSv6_Y15071.dat	hrq1-	YMR271C	0.91952	-0.09763
31	34	2247	MB_dm_hrq1-_02_TSv6_Y15071.dat	hrq1-	YMR271C	0.91764	-0.09951
31	35	2565	MB_dm_hrq1-_02_TSv6_Y15071.dat	hrq1-	YMR271C	1.01299	-0.00427
31	36	2362	MB_dm_hrq1-_02_TSv6_Y15071.dat	hrq1-	YMR271C	0.92135	-0.0958
31	37	2411	MB_dm_hrq1-_02_TSv6_Y15071.dat	hrq1-	YMR271C	0.95859	-0.05861
31	38	2023	MB_dm_hrq1-_02_TSv6_Y15071.dat	hrq1-	YMR271C	0.80612	-0.21091
31	39	2406	MB_dm_hrq1-_02_TSv6_Y15071.dat	hrq1-	YMR271C	0.93387	-0.0833
31	40	2398	MB_dm_hrq1-_02_TSv6_Y15071.dat	hrq1-	YMR271C	0.90931	-0.10783
31	41	2583	MB_dm_hrq1-_02_TSv6_Y15071.dat	hrq1-	YMR271C	0.98308	-0.03414
31	42	2517	MB_dm_hrq1-_02_TSv6_Y15071.dat	hrq1-	YMR271C	0.97297	-0.04424
31	43	2429	MB_dm_hrq1-_02_TSv6_Y15071.dat	hrq1-	YMR271C	0.9616	-0.0556
31	44	2276	MB_dm_hrq1-_02_TSv6_Y15071.dat	hrq1-	YMR271C	0.93185	-0.08531
31	45	2357	MB_dm_hrq1-_02_TSv6_Y15071.dat	hrq1-	YMR271C	0.99536	-0.02188
31	46	2428	MB_dm_hrq1-_02_TSv6_Y15071.dat	hrq1-	YMR271C	0.97465	-0.04257
31	47	2327	MB_dm_hrq1-_02_TSv6_Y15071.dat	hrq1-	YMR271C	0.82976	-0.1873
31	48	2301	MB_dm_hrq1-_02_TSv6_Y15071.dat	hrq1-	YMR271C	0.73229	-0.28465
32	1	3065	MB_dm_hrq1-_02_TSv6_Y15071.dat	hrq1-	YMR271C	0.79308	-0.22394
32	2	3062	MB_dm_hrq1-_02_TSv6_Y15071.dat	hrq1-	YMR271C	0.87782	-0.13929
32	3	3072	MB_dm_hrq1-_02_TSv6_Y15071.dat	hrq1-	YMR271C	0.98024	-0.03698
32	4	2309	MB_dm_hrq1-_02_TSv6_Y15071.dat	hrq1-	YMR271C	0.77569	-0.2413
32	5	2788	MB_dm_hrq1-_02_TSv6_Y15071.dat	hrq1-	YMR271C	0.90225	-0.11489
32	6	3302	MB_dm_hrq1-_02_TSv6_Y15071.dat	hrq1-	YMR271C	1.02228	0.00501
32	7	2817	MB_dm_hrq1-_02_TSv6_Y15071.dat	hrq1-	YMR271C	0.84492	-0.17215
32	8	3252	MB_dm_hrq1-_02_TSv6_Y15071.dat	hrq1-	YMR271C	0.97932	-0.03789
32	9	2628	MB_dm_hrq1-_02_TSv6_Y15071.dat	hrq1-	YMR271C	0.81083	-0.20621
32	10	2834	MB_dm_hrq1-_02_TSv6_Y15071.dat	hrq1-	YMR271C	0.89159	-0.12553
32	11	2948	MB_dm_hrq1-_02_TSv6_Y15071.dat	hrq1-	YMR271C	0.91147	-0.10568
32	12	2994	MB_dm_hrq1-_02_TSv6_Y15071.dat	hrq1-	YMR271C	0.90409	-0.11305
32	13	3143	MB_dm_hrq1-_02_TSv6_Y15071.dat	hrq1-	YMR271C	0.94016	-0.07701
32	14	3027	MB_dm_hrq1-_02_TSv6_Y15071.dat	hrq1-	YMR271C	0.90851	-0.10863
32	15	3247	MB_dm_hrq1-_02_TSv6_Y15071.dat	hrq1-	YMR271C	#NUM!	#NUM!	status=JK
32	16	3655	MB_dm_hrq1-_02_TSv6_Y15071.dat	hrq1-	YMR271C	1.09405	0.0767
32	17	3403	MB_dm_hrq1-_02_TSv6_Y15071.dat	hrq1-	YMR271C	1.0204	0.00314
32	18	3590	MB_dm_hrq1-_02_TSv6_Y15071.dat	hrq1-	YMR271C	1.07072	0.0534
32	19	3608	MB_dm_hrq1-_02_TSv6_Y15071.dat	hrq1-	YMR271C	1.05228	0.03498
32	20	3781	MB_dm_hrq1-_02_TSv6_Y15071.dat	hrq1-	YMR271C	1.06438	0.04707
32	21	3491	MB_dm_hrq1-_02_TSv6_Y15071.dat	hrq1-	YMR271C	0.95476	-0.06243
32	22	3665	MB_dm_hrq1-_02_TSv6_Y15071.dat	hrq1-	YMR271C	0.99094	-0.02629
32	23	3573	MB_dm_hrq1-_02_TSv6_Y15071.dat	hrq1-	YMR271C	0.98187	-0.03535
32	24	3799	MB_dm_hrq1-_02_TSv6_Y15071.dat	hrq1-	YMR271C	1.04835	0.03106
32	25	4103	MB_dm_hrq1-_02_TSv6_Y15071.dat	hrq1-	YMR271C	1.11668	0.09931
32	26	3908	MB_dm_hrq1-_02_TSv6_Y15071.dat	hrq1-	YMR271C	1.08141	0.06408
32	27	3701	MB_dm_hrq1-_02_TSv6_Y15071.dat	hrq1-	YMR271C	1.07314	0.05582
32	28	3636	MB_dm_hrq1-_02_TSv6_Y15071.dat	hrq1-	YMR271C	1.07265	0.05533
32	29	3703	MB_dm_hrq1-_02_TSv6_Y15071.dat	hrq1-	YMR271C	1.07065	0.05334
32	30	3207	MB_dm_hrq1-_02_TSv6_Y15071.dat	hrq1-	YMR271C	0.91699	-0.10016
32	31	3518	MB_dm_hrq1-_02_TSv6_Y15071.dat	hrq1-	YMR271C	1.02481	0.00754
32	32	3593	MB_dm_hrq1-_02_TSv6_Y15071.dat	hrq1-	YMR271C	1.04653	0.02924
32	33	3655	MB_dm_hrq1-_02_TSv6_Y15071.dat	hrq1-	YMR271C	1.04743	0.03013
32	34	3789	MB_dm_hrq1-_02_TSv6_Y15071.dat	hrq1-	YMR271C	1.05183	0.03453
32	35	3920	MB_dm_hrq1-_02_TSv6_Y15071.dat	hrq1-	YMR271C	1.05058	0.03328
32	36	4020	MB_dm_hrq1-_02_TSv6_Y15071.dat	hrq1-	YMR271C	1.06252	0.04521
32	37	4077	MB_dm_hrq1-_02_TSv6_Y15071.dat	hrq1-	YMR271C	1.09673	0.07938
32	38	4008	MB_dm_hrq1-_02_TSv6_Y15071.dat	hrq1-	YMR271C	1.07914	0.06181
32	39	3866	MB_dm_hrq1-_02_TSv6_Y15071.dat	hrq1-	YMR271C	1.01332	-0.00394
32	40	3948	MB_dm_hrq1-_02_TSv6_Y15071.dat	hrq1-	YMR271C	1.01108	-0.00617
32	41	4074	MB_dm_hrq1-_02_TSv6_Y15071.dat	hrq1-	YMR271C	1.04792	0.03063
32	42	4300	MB_dm_hrq1-_02_TSv6_Y15071.dat	hrq1-	YMR271C	1.12523	0.10785
32	43	4065	MB_dm_hrq1-_02_TSv6_Y15071.dat	hrq1-	YMR271C	1.09241	0.07506
32	44	3918	MB_dm_hrq1-_02_TSv6_Y15071.dat	hrq1-	YMR271C	1.09269	0.07535
32	45	3762	MB_dm_hrq1-_02_TSv6_Y15071.dat	hrq1-	YMR271C	1.08576	0.06842
32	46	3928	MB_dm_hrq1-_02_TSv6_Y15071.dat	hrq1-	YMR271C	1.08095	0.06362
32	47	4032	MB_dm_hrq1-_02_TSv6_Y15071.dat	hrq1-	YMR271C	0.98831	-0.02892
32	48	4986	MB_dm_hrq1-_02_TSv6_Y15071.dat	hrq1-	YMR271C	1.09385	0.07651

## Sheet: MB_dm_hrq1 _04_TSv6_Y15071.dat
Row	Column	Raw colony size	Plate id / file name	Query	Array	Normalized colony size	Score	Additional information
1	3	2159	MB_dm_hrq1-_04_TSv6_Y15071.dat	hrq1-	YMR271C	0.92526	-0.08345
1	4	3197	MB_dm_hrq1-_04_TSv6_Y15071.dat	hrq1-	YMR271C	1.35975	0.35056
1	5	3146	MB_dm_hrq1-_04_TSv6_Y15071.dat	hrq1-	YMR271C	1.25709	0.24802
1	6	3252	MB_dm_hrq1-_04_TSv6_Y15071.dat	hrq1-	YMR271C	1.22308	0.21404
1	7	3379	MB_dm_hrq1-_04_TSv6_Y15071.dat	hrq1-	YMR271C	1.22808	0.21903
1	8	3525	MB_dm_hrq1-_04_TSv6_Y15071.dat	hrq1-	YMR271C	1.23229	0.22324
1	9	3305	MB_dm_hrq1-_04_TSv6_Y15071.dat	hrq1-	YMR271C	1.10466	0.09575
1	10	3337	MB_dm_hrq1-_04_TSv6_Y15071.dat	hrq1-	YMR271C	1.09474	0.08584
1	11	3543	MB_dm_hrq1-_04_TSv6_Y15071.dat	hrq1-	YMR271C	1.18608	0.17709
1	12	3402	MB_dm_hrq1-_04_TSv6_Y15071.dat	hrq1-	YMR271C	1.15426	0.1453
1	13	3333	MB_dm_hrq1-_04_TSv6_Y15071.dat	hrq1-	YMR271C	1.11098	0.10206
1	14	3154	MB_dm_hrq1-_04_TSv6_Y15071.dat	hrq1-	YMR271C	1.04267	0.03383
1	15	3210	MB_dm_hrq1-_04_TSv6_Y15071.dat	hrq1-	YMR271C	1.06406	0.0552
1	16	3203	MB_dm_hrq1-_04_TSv6_Y15071.dat	hrq1-	YMR271C	1.04261	0.03377
1	17	3206	MB_dm_hrq1-_04_TSv6_Y15071.dat	hrq1-	YMR271C	#NUM!	#NUM!	status=JK
1	18	2906	MB_dm_hrq1-_04_TSv6_Y15071.dat	hrq1-	YMR271C	0.91783	-0.09087
1	19	3026	MB_dm_hrq1-_04_TSv6_Y15071.dat	hrq1-	YMR271C	1.0025	-0.00629
1	20	2717	MB_dm_hrq1-_04_TSv6_Y15071.dat	hrq1-	YMR271C	0.95061	-0.05813
1	21	2612	MB_dm_hrq1-_04_TSv6_Y15071.dat	hrq1-	YMR271C	0.94101	-0.06772
1	22	2762	MB_dm_hrq1-_04_TSv6_Y15071.dat	hrq1-	YMR271C	0.99293	-0.01585
1	23	2843	MB_dm_hrq1-_04_TSv6_Y15071.dat	hrq1-	YMR271C	1.00642	-0.00238
1	24	2717	MB_dm_hrq1-_04_TSv6_Y15071.dat	hrq1-	YMR271C	0.93434	-0.07438
1	25	3147	MB_dm_hrq1-_04_TSv6_Y15071.dat	hrq1-	YMR271C	1.05334	0.04449
1	26	3097	MB_dm_hrq1-_04_TSv6_Y15071.dat	hrq1-	YMR271C	1.01499	0.00618
1	27	3077	MB_dm_hrq1-_04_TSv6_Y15071.dat	hrq1-	YMR271C	1.00805	-0.00076
1	28	2853	MB_dm_hrq1-_04_TSv6_Y15071.dat	hrq1-	YMR271C	0.94549	-0.06325
1	29	2968	MB_dm_hrq1-_04_TSv6_Y15071.dat	hrq1-	YMR271C	1.00833	-0.00047
1	30	2640	MB_dm_hrq1-_04_TSv6_Y15071.dat	hrq1-	YMR271C	0.9026	-0.10608
1	31	2852	MB_dm_hrq1-_04_TSv6_Y15071.dat	hrq1-	YMR271C	0.95518	-0.05357
1	32	2942	MB_dm_hrq1-_04_TSv6_Y15071.dat	hrq1-	YMR271C	0.97951	-0.02926
1	33	2717	MB_dm_hrq1-_04_TSv6_Y15071.dat	hrq1-	YMR271C	0.92313	-0.08557
1	34	2866	MB_dm_hrq1-_04_TSv6_Y15071.dat	hrq1-	YMR271C	0.99403	-0.01475
1	35	2800	MB_dm_hrq1-_04_TSv6_Y15071.dat	hrq1-	YMR271C	0.97245	-0.03632
1	36	2504	MB_dm_hrq1-_04_TSv6_Y15071.dat	hrq1-	YMR271C	0.86586	-0.14279
1	37	2926	MB_dm_hrq1-_04_TSv6_Y15071.dat	hrq1-	YMR271C	1.01114	0.00233
1	38	2684	MB_dm_hrq1-_04_TSv6_Y15071.dat	hrq1-	YMR271C	0.92772	-0.08099
1	39	2981	MB_dm_hrq1-_04_TSv6_Y15071.dat	hrq1-	YMR271C	1.03094	0.02211
1	40	2903	MB_dm_hrq1-_04_TSv6_Y15071.dat	hrq1-	YMR271C	1.0028	-0.00599
1	41	2821	MB_dm_hrq1-_04_TSv6_Y15071.dat	hrq1-	YMR271C	0.98272	-0.02606
1	42	2612	MB_dm_hrq1-_04_TSv6_Y15071.dat	hrq1-	YMR271C	0.94181	-0.06692
1	43	2576	MB_dm_hrq1-_04_TSv6_Y15071.dat	hrq1-	YMR271C	0.97183	-0.03693
1	44	2432	MB_dm_hrq1-_04_TSv6_Y15071.dat	hrq1-	YMR271C	0.93693	-0.07179
1	45	2521	MB_dm_hrq1-_04_TSv6_Y15071.dat	hrq1-	YMR271C	0.95174	-0.057
1	46	2663	MB_dm_hrq1-_04_TSv6_Y15071.dat	hrq1-	YMR271C	0.93388	-0.07484
1	47	2969	MB_dm_hrq1-_04_TSv6_Y15071.dat	hrq1-	YMR271C	0.93703	-0.07169
1	48	3396	MB_dm_hrq1-_04_TSv6_Y15071.dat	hrq1-	YMR271C	0.96809	-0.04067
2	1	2463	MB_dm_hrq1-_04_TSv6_Y15071.dat	hrq1-	YMR271C	1.0825	0.07362
2	2	1623	MB_dm_hrq1-_04_TSv6_Y15071.dat	hrq1-	YMR271C	0.76915	-0.23938
2	3	1983	MB_dm_hrq1-_04_TSv6_Y15071.dat	hrq1-	YMR271C	0.9935	-0.01529
2	4	2184	MB_dm_hrq1-_04_TSv6_Y15071.dat	hrq1-	YMR271C	1.09942	0.09052
2	5	1997	MB_dm_hrq1-_04_TSv6_Y15071.dat	hrq1-	YMR271C	0.95572	-0.05302
2	6	2212	MB_dm_hrq1-_04_TSv6_Y15071.dat	hrq1-	YMR271C	1.00745	-0.00135
2	7	2318	MB_dm_hrq1-_04_TSv6_Y15071.dat	hrq1-	YMR271C	1.02658	0.01776
2	8	2132	MB_dm_hrq1-_04_TSv6_Y15071.dat	hrq1-	YMR271C	0.91195	-0.09675
2	9	2221	MB_dm_hrq1-_04_TSv6_Y15071.dat	hrq1-	YMR271C	0.91066	-0.09803
2	10	2328	MB_dm_hrq1-_04_TSv6_Y15071.dat	hrq1-	YMR271C	0.93857	-0.07016
2	11	2259	MB_dm_hrq1-_04_TSv6_Y15071.dat	hrq1-	YMR271C	0.92966	-0.07905
2	12	2398	MB_dm_hrq1-_04_TSv6_Y15071.dat	hrq1-	YMR271C	0.99746	-0.01133
2	13	2143	MB_dm_hrq1-_04_TSv6_Y15071.dat	hrq1-	YMR271C	0.8727	-0.13596
2	14	2284	MB_dm_hrq1-_04_TSv6_Y15071.dat	hrq1-	YMR271C	0.9191	-0.08961
2	15	2440	MB_dm_hrq1-_04_TSv6_Y15071.dat	hrq1-	YMR271C	0.98095	-0.02782
2	16	2160	MB_dm_hrq1-_04_TSv6_Y15071.dat	hrq1-	YMR271C	0.85038	-0.15825
2	17	2421	MB_dm_hrq1-_04_TSv6_Y15071.dat	hrq1-	YMR271C	0.91847	-0.09023
2	18	2473	MB_dm_hrq1-_04_TSv6_Y15071.dat	hrq1-	YMR271C	0.94097	-0.06776
2	19	2156	MB_dm_hrq1-_04_TSv6_Y15071.dat	hrq1-	YMR271C	0.8592	-0.14944
2	20	2460	MB_dm_hrq1-_04_TSv6_Y15071.dat	hrq1-	YMR271C	1.03555	0.02671
2	21	2410	MB_dm_hrq1-_04_TSv6_Y15071.dat	hrq1-	YMR271C	1.04502	0.03617
2	22	2629	MB_dm_hrq1-_04_TSv6_Y15071.dat	hrq1-	YMR271C	1.13867	0.12973
2	23	2440	MB_dm_hrq1-_04_TSv6_Y15071.dat	hrq1-	YMR271C	1.04138	0.03254
2	24	2052	MB_dm_hrq1-_04_TSv6_Y15071.dat	hrq1-	YMR271C	0.8513	-0.15733
2	25	2529	MB_dm_hrq1-_04_TSv6_Y15071.dat	hrq1-	YMR271C	1.02164	0.01282
2	26	2680	MB_dm_hrq1-_04_TSv6_Y15071.dat	hrq1-	YMR271C	1.06017	0.05131
2	27	2715	MB_dm_hrq1-_04_TSv6_Y15071.dat	hrq1-	YMR271C	1.07334	0.06447
2	28	2745	MB_dm_hrq1-_04_TSv6_Y15071.dat	hrq1-	YMR271C	1.09736	0.08845
2	29	2381	MB_dm_hrq1-_04_TSv6_Y15071.dat	hrq1-	YMR271C	0.97455	-0.03422
2	30	2564	MB_dm_hrq1-_04_TSv6_Y15071.dat	hrq1-	YMR271C	1.05479	0.04594
2	31	2403	MB_dm_hrq1-_04_TSv6_Y15071.dat	hrq1-	YMR271C	0.96734	-0.04141
2	32	2709	MB_dm_hrq1-_04_TSv6_Y15071.dat	hrq1-	YMR271C	#NUM!	#NUM!	status=JK
2	33	2685	MB_dm_hrq1-_04_TSv6_Y15071.dat	hrq1-	YMR271C	1.09445	0.08555
2	34	2661	MB_dm_hrq1-_04_TSv6_Y15071.dat	hrq1-	YMR271C	1.10581	0.0969
2	35	2480	MB_dm_hrq1-_04_TSv6_Y15071.dat	hrq1-	YMR271C	1.03088	0.02206
2	36	2472	MB_dm_hrq1-_04_TSv6_Y15071.dat	hrq1-	YMR271C	1.02236	0.01355
2	37	2544	MB_dm_hrq1-_04_TSv6_Y15071.dat	hrq1-	YMR271C	1.05062	0.04177
2	38	2308	MB_dm_hrq1-_04_TSv6_Y15071.dat	hrq1-	YMR271C	0.95321	-0.05553
2	39	2561	MB_dm_hrq1-_04_TSv6_Y15071.dat	hrq1-	YMR271C	1.05838	0.04952
2	40	2533	MB_dm_hrq1-_04_TSv6_Y15071.dat	hrq1-	YMR271C	1.04591	0.03707
2	41	2526	MB_dm_hrq1-_04_TSv6_Y15071.dat	hrq1-	YMR271C	1.05144	0.04259
2	42	2577	MB_dm_hrq1-_04_TSv6_Y15071.dat	hrq1-	YMR271C	1.10846	0.09955
2	43	2585	MB_dm_hrq1-_04_TSv6_Y15071.dat	hrq1-	YMR271C	1.16175	0.15278
2	44	2310	MB_dm_hrq1-_04_TSv6_Y15071.dat	hrq1-	YMR271C	1.05899	0.05013
2	45	2554	MB_dm_hrq1-_04_TSv6_Y15071.dat	hrq1-	YMR271C	1.14598	0.13702
2	46	2584	MB_dm_hrq1-_04_TSv6_Y15071.dat	hrq1-	YMR271C	1.07587	0.06699
2	47	2383	MB_dm_hrq1-_04_TSv6_Y15071.dat	hrq1-	YMR271C	0.8918	-0.11687
2	48	2624	MB_dm_hrq1-_04_TSv6_Y15071.dat	hrq1-	YMR271C	0.88559	-0.12307
3	1	1911	MB_dm_hrq1-_04_TSv6_Y15071.dat	hrq1-	YMR271C	0.86455	-0.1441
3	2	2396	MB_dm_hrq1-_04_TSv6_Y15071.dat	hrq1-	YMR271C	1.17905	0.17006
3	3	435	MB_dm_hrq1-_04_TSv6_Y15071.dat	hrq1-	YFL034C-B	0.22937	-0.52086
3	4	221	MB_dm_hrq1-_04_TSv6_Y15071.dat	hrq1-	YFL034C-B	0.1186	-0.63151
3	5	2284	MB_dm_hrq1-_04_TSv6_Y15071.dat	hrq1-	YPR019W	#NUM!	#NUM!	status=JK
3	6	2220	MB_dm_hrq1-_04_TSv6_Y15071.dat	hrq1-	YPR019W	1.10409	-0.05507
3	7	1798	MB_dm_hrq1-_04_TSv6_Y15071.dat	hrq1-	YIR022W	0.87584	0.05016
3	8	1826	MB_dm_hrq1-_04_TSv6_Y15071.dat	hrq1-	YIR022W	0.86285	0.03718
3	9	0	MB_dm_hrq1-_04_TSv6_Y15071.dat	hrq1-	YLR032W	0	0
3	10	0	MB_dm_hrq1-_04_TSv6_Y15071.dat	hrq1-	YLR032W	0	0
3	11	2079	MB_dm_hrq1-_04_TSv6_Y15071.dat	hrq1-	YJL136C	0.95022	0.05992
3	12	2012	MB_dm_hrq1-_04_TSv6_Y15071.dat	hrq1-	YJL136C	0.92673	0.03646
3	13	2016	MB_dm_hrq1-_04_TSv6_Y15071.dat	hrq1-	YIL109C	0.90571	-0.08597
3	14	1842	MB_dm_hrq1-_04_TSv6_Y15071.dat	hrq1-	YIL109C	0.81476	-0.17682
3	15	2326	MB_dm_hrq1-_04_TSv6_Y15071.dat	hrq1-	YDR182W	1.02414	0.0044
3	16	2341	MB_dm_hrq1-_04_TSv6_Y15071.dat	hrq1-	YDR182W	1.00661	-0.01311
3	17	1905	MB_dm_hrq1-_04_TSv6_Y15071.dat	hrq1-	YDR331W	#NUM!	#NUM!	status=LK
3	18	1758	MB_dm_hrq1-_04_TSv6_Y15071.dat	hrq1-	YDR331W	#NUM!	#NUM!	status=LK
3	19	2439	MB_dm_hrq1-_04_TSv6_Y15071.dat	hrq1-	YDL065C	#NUM!	#NUM!	status=JK
3	20	2509	MB_dm_hrq1-_04_TSv6_Y15071.dat	hrq1-	YDL065C	1.14788	0.10977
3	21	2238	MB_dm_hrq1-_04_TSv6_Y15071.dat	hrq1-	YPL101W	1.05511	0.08223
3	22	2260	MB_dm_hrq1-_04_TSv6_Y15071.dat	hrq1-	YPL101W	1.06521	0.09232
3	23	1884	MB_dm_hrq1-_04_TSv6_Y15071.dat	hrq1-	YDR334W	#NUM!	#NUM!	status=LK
3	24	2193	MB_dm_hrq1-_04_TSv6_Y15071.dat	hrq1-	YDR334W	#NUM!	#NUM!	status=LK
3	25	1251	MB_dm_hrq1-_04_TSv6_Y15071.dat	hrq1-	YBR257W	0.55093	0.169
3	26	1388	MB_dm_hrq1-_04_TSv6_Y15071.dat	hrq1-	YBR257W	0.59864	0.21665
3	27	2214	MB_dm_hrq1-_04_TSv6_Y15071.dat	hrq1-	YJL091C	0.95377	-0.01649
3	28	2333	MB_dm_hrq1-_04_TSv6_Y15071.dat	hrq1-	YJL091C	1.01585	0.04551
3	29	2275	MB_dm_hrq1-_04_TSv6_Y15071.dat	hrq1-	YPL120W	1.01295	-0.04682
3	30	2187	MB_dm_hrq1-_04_TSv6_Y15071.dat	hrq1-	YPL120W	0.97751	-0.08223
3	31	2455	MB_dm_hrq1-_04_TSv6_Y15071.dat	hrq1-	YHR005C	1.07277	-0.06755
3	32	2651	MB_dm_hrq1-_04_TSv6_Y15071.dat	hrq1-	YHR005C	1.14978	0.00937
3	33	1974	MB_dm_hrq1-_04_TSv6_Y15071.dat	hrq1-	YDL077C	0.8721	0.14926
3	34	1928	MB_dm_hrq1-_04_TSv6_Y15071.dat	hrq1-	YDL077C	0.86727	0.14443
3	35	2310	MB_dm_hrq1-_04_TSv6_Y15071.dat	hrq1-	YER133W	1.03844	0.04235
3	36	2398	MB_dm_hrq1-_04_TSv6_Y15071.dat	hrq1-	YER133W	1.07189	0.07576
3	37	2324	MB_dm_hrq1-_04_TSv6_Y15071.dat	hrq1-	YDL058W	1.03673	-0.05797
3	38	2424	MB_dm_hrq1-_04_TSv6_Y15071.dat	hrq1-	YDL058W	1.08142	-0.01334
3	39	2214	MB_dm_hrq1-_04_TSv6_Y15071.dat	hrq1-	YDR454C	0.98841	-0.04464
3	40	2348	MB_dm_hrq1-_04_TSv6_Y15071.dat	hrq1-	YDR454C	1.04758	0.01447
3	41	2508	MB_dm_hrq1-_04_TSv6_Y15071.dat	hrq1-	YIL147C	1.12738	-0.04207
3	42	2548	MB_dm_hrq1-_04_TSv6_Y15071.dat	hrq1-	YIL147C	1.18115	0.01164
3	43	131	MB_dm_hrq1-_04_TSv6_Y15071.dat	hrq1-	YGR074W	0.06333	-0.31625
3	44	397	MB_dm_hrq1-_04_TSv6_Y15071.dat	hrq1-	YGR074W	0.19549	-0.18424
3	45	1475	MB_dm_hrq1-_04_TSv6_Y15071.dat	hrq1-	YPL082C	0.70981	0.19425
3	46	985	MB_dm_hrq1-_04_TSv6_Y15071.dat	hrq1-	YPL082C	0.43918	-0.07609
3	47	2724	MB_dm_hrq1-_04_TSv6_Y15071.dat	hrq1-	YMR271C	1.0898	0.08091
3	48	2576	MB_dm_hrq1-_04_TSv6_Y15071.dat	hrq1-	YMR271C	0.92778	-0.08093
4	1	2496	MB_dm_hrq1-_04_TSv6_Y15071.dat	hrq1-	YMR271C	1.02725	0.01843
4	2	2256	MB_dm_hrq1-_04_TSv6_Y15071.dat	hrq1-	YMR271C	1.0185	0.00969
4	3	171	MB_dm_hrq1-_04_TSv6_Y15071.dat	hrq1-	YFL034C-B	0.08383	-0.66624
4	4	283	MB_dm_hrq1-_04_TSv6_Y15071.dat	hrq1-	YFL034C-B	0.14304	-0.60709
4	5	2288	MB_dm_hrq1-_04_TSv6_Y15071.dat	hrq1-	YPR019W	1.1272	-0.03199
4	6	2340	MB_dm_hrq1-_04_TSv6_Y15071.dat	hrq1-	YPR019W	1.12372	-0.03546
4	7	1897	MB_dm_hrq1-_04_TSv6_Y15071.dat	hrq1-	YIR022W	0.89982	0.07412
4	8	1965	MB_dm_hrq1-_04_TSv6_Y15071.dat	hrq1-	YIR022W	0.90818	0.08247
4	9	1970	MB_dm_hrq1-_04_TSv6_Y15071.dat	hrq1-	YLR032W	0.8784	0.87743
4	10	1096	MB_dm_hrq1-_04_TSv6_Y15071.dat	hrq1-	YLR032W	0.48228	0.48175
4	11	1952	MB_dm_hrq1-_04_TSv6_Y15071.dat	hrq1-	YJL136C	0.87739	-0.01283
4	12	2177	MB_dm_hrq1-_04_TSv6_Y15071.dat	hrq1-	YJL136C	0.98306	0.09273
4	13	2101	MB_dm_hrq1-_04_TSv6_Y15071.dat	hrq1-	YIL109C	0.92168	-0.07002
4	14	2041	MB_dm_hrq1-_04_TSv6_Y15071.dat	hrq1-	YIL109C	0.87819	-0.11346
4	15	2339	MB_dm_hrq1-_04_TSv6_Y15071.dat	hrq1-	YDR182W	0.9983	-0.02141
4	16	2557	MB_dm_hrq1-_04_TSv6_Y15071.dat	hrq1-	YDR182W	1.06316	0.04338
4	17	1708	MB_dm_hrq1-_04_TSv6_Y15071.dat	hrq1-	YDR331W	#NUM!	#NUM!	status=LK
4	18	1813	MB_dm_hrq1-_04_TSv6_Y15071.dat	hrq1-	YDR331W	#NUM!	#NUM!	status=LK
4	19	2703	MB_dm_hrq1-_04_TSv6_Y15071.dat	hrq1-	YDL065C	1.12671	0.08862
4	20	2627	MB_dm_hrq1-_04_TSv6_Y15071.dat	hrq1-	YDL065C	1.15744	0.11932
4	21	2115	MB_dm_hrq1-_04_TSv6_Y15071.dat	hrq1-	YPL101W	#NUM!	#NUM!	status=JK
4	22	2315	MB_dm_hrq1-_04_TSv6_Y15071.dat	hrq1-	YPL101W	1.05227	0.07939
4	23	2597	MB_dm_hrq1-_04_TSv6_Y15071.dat	hrq1-	YDR334W	#NUM!	#NUM!	status=LK
4	24	2230	MB_dm_hrq1-_04_TSv6_Y15071.dat	hrq1-	YDR334W	#NUM!	#NUM!	status=LK
4	25	1027	MB_dm_hrq1-_04_TSv6_Y15071.dat	hrq1-	YBR257W	0.43701	0.0552
4	26	1045	MB_dm_hrq1-_04_TSv6_Y15071.dat	hrq1-	YBR257W	0.43543	0.05363
4	27	2399	MB_dm_hrq1-_04_TSv6_Y15071.dat	hrq1-	YJL091C	0.99764	0.02733
4	28	2438	MB_dm_hrq1-_04_TSv6_Y15071.dat	hrq1-	YJL091C	1.02406	0.05372
4	29	2523	MB_dm_hrq1-_04_TSv6_Y15071.dat	hrq1-	YPL120W	1.08201	0.02216
4	30	2297	MB_dm_hrq1-_04_TSv6_Y15071.dat	hrq1-	YPL120W	0.98763	-0.07212
4	31	2726	MB_dm_hrq1-_04_TSv6_Y15071.dat	hrq1-	YHR005C	1.14465	0.00425
4	32	2654	MB_dm_hrq1-_04_TSv6_Y15071.dat	hrq1-	YHR005C	1.10525	-0.03511
4	33	2001	MB_dm_hrq1-_04_TSv6_Y15071.dat	hrq1-	YDL077C	0.84803	0.12521
4	34	1914	MB_dm_hrq1-_04_TSv6_Y15071.dat	hrq1-	YDL077C	0.825	0.10221
4	35	2283	MB_dm_hrq1-_04_TSv6_Y15071.dat	hrq1-	YER133W	0.98271	-0.01332
4	36	2414	MB_dm_hrq1-_04_TSv6_Y15071.dat	hrq1-	YER133W	1.03289	0.0368
4	37	2467	MB_dm_hrq1-_04_TSv6_Y15071.dat	hrq1-	YDL058W	1.05306	-0.04166
4	38	2458	MB_dm_hrq1-_04_TSv6_Y15071.dat	hrq1-	YDL058W	1.0493	-0.04542
4	39	2201	MB_dm_hrq1-_04_TSv6_Y15071.dat	hrq1-	YDR454C	0.94012	-0.09287
4	40	2323	MB_dm_hrq1-_04_TSv6_Y15071.dat	hrq1-	YDR454C	0.99153	-0.04153
4	41	2416	MB_dm_hrq1-_04_TSv6_Y15071.dat	hrq1-	YIL147C	1.03756	-0.13179
4	42	2623	MB_dm_hrq1-_04_TSv6_Y15071.dat	hrq1-	YIL147C	1.15929	-0.0102
4	43	645	MB_dm_hrq1-_04_TSv6_Y15071.dat	hrq1-	YGR074W	0.2967	-0.08315
4	44	464	MB_dm_hrq1-_04_TSv6_Y15071.dat	hrq1-	YGR074W	0.21689	-0.16286
4	45	1536	MB_dm_hrq1-_04_TSv6_Y15071.dat	hrq1-	YPL082C	0.70008	0.18452
4	46	1321	MB_dm_hrq1-_04_TSv6_Y15071.dat	hrq1-	YPL082C	0.55666	0.04126
4	47	2972	MB_dm_hrq1-_04_TSv6_Y15071.dat	hrq1-	YMR271C	1.12158	0.11265
4	48	2915	MB_dm_hrq1-_04_TSv6_Y15071.dat	hrq1-	YMR271C	0.98835	-0.02043
5	1	2822	MB_dm_hrq1-_04_TSv6_Y15071.dat	hrq1-	YMR271C	1.09124	0.08235
5	2	2759	MB_dm_hrq1-_04_TSv6_Y15071.dat	hrq1-	YMR271C	1.17981	0.17082
5	3	2336	MB_dm_hrq1-_04_TSv6_Y15071.dat	hrq1-	YIL143C	1.0987	0.05255
5	4	2042	MB_dm_hrq1-_04_TSv6_Y15071.dat	hrq1-	YIL143C	1.00313	-0.04292
5	5	1656	MB_dm_hrq1-_04_TSv6_Y15071.dat	hrq1-	YFL039C	0.80292	0.06028
5	6	1688	MB_dm_hrq1-_04_TSv6_Y15071.dat	hrq1-	YFL039C	0.8079	0.06526
5	7	1848	MB_dm_hrq1-_04_TSv6_Y15071.dat	hrq1-	YML023C	0.88137	-0.04616
5	8	1911	MB_dm_hrq1-_04_TSv6_Y15071.dat	hrq1-	YML023C	0.89212	-0.03542
5	9	2017	MB_dm_hrq1-_04_TSv6_Y15071.dat	hrq1-	YNL138W	0.91153	-0.01489
5	10	2109	MB_dm_hrq1-_04_TSv6_Y15071.dat	hrq1-	YNL138W	0.94252	0.01607
5	11	736	MB_dm_hrq1-_04_TSv6_Y15071.dat	hrq1-	YDR276C	#NUM!	#NUM!	status=LK
5	12	1014	MB_dm_hrq1-_04_TSv6_Y15071.dat	hrq1-	YDR276C	#NUM!	#NUM!	status=LK
5	13	2398	MB_dm_hrq1-_04_TSv6_Y15071.dat	hrq1-	YNL158W	1.06087	0.00398
5	14	2540	MB_dm_hrq1-_04_TSv6_Y15071.dat	hrq1-	YNL158W	1.09811	0.04118
5	15	2498	MB_dm_hrq1-_04_TSv6_Y15071.dat	hrq1-	YJL005W	1.06745	0.01925
5	16	2671	MB_dm_hrq1-_04_TSv6_Y15071.dat	hrq1-	YJL005W	1.10912	0.06088
5	17	102	MB_dm_hrq1-_04_TSv6_Y15071.dat	hrq1-	YDR208W	#NUM!	#NUM!	status=LK
5	18	698	MB_dm_hrq1-_04_TSv6_Y15071.dat	hrq1-	YDR208W	#NUM!	#NUM!	status=LK
5	19	2397	MB_dm_hrq1-_04_TSv6_Y15071.dat	hrq1-	YDR168W	0.9937	-0.0787
5	20	2515	MB_dm_hrq1-_04_TSv6_Y15071.dat	hrq1-	YDR168W	1.1025	0.02998
5	21	538	MB_dm_hrq1-_04_TSv6_Y15071.dat	hrq1-	YDR299W	#NUM!	#NUM!	status=LK
5	22	619	MB_dm_hrq1-_04_TSv6_Y15071.dat	hrq1-	YDR299W	#NUM!	#NUM!	status=LK
5	23	0	MB_dm_hrq1-_04_TSv6_Y15071.dat	hrq1-	YKL088W	0	-0.67753
5	24	0	MB_dm_hrq1-_04_TSv6_Y15071.dat	hrq1-	YKL088W	0	-0.67753
5	25	2665	MB_dm_hrq1-_04_TSv6_Y15071.dat	hrq1-	YHR189W	1.13202	-0.03006
5	26	2339	MB_dm_hrq1-_04_TSv6_Y15071.dat	hrq1-	YHR189W	0.97241	-0.18949
5	27	3526	MB_dm_hrq1-_04_TSv6_Y15071.dat	hrq1-	YLR310C	1.46101	1.08422
5	28	60	MB_dm_hrq1-_04_TSv6_Y15071.dat	hrq1-	YLR310C	0.02508	-0.35013
5	29	317	MB_dm_hrq1-_04_TSv6_Y15071.dat	hrq1-	YOR204W	0.13505	0.00552
5	30	279	MB_dm_hrq1-_04_TSv6_Y15071.dat	hrq1-	YOR204W	0.11898	-0.01052
5	31	2162	MB_dm_hrq1-_04_TSv6_Y15071.dat	hrq1-	YFL039C	0.89944	0.05967
5	32	2244	MB_dm_hrq1-_04_TSv6_Y15071.dat	hrq1-	YFL039C	0.92511	0.08531
5	33	2578	MB_dm_hrq1-_04_TSv6_Y15071.dat	hrq1-	YKR008W	1.08059	0.02743
5	34	2466	MB_dm_hrq1-_04_TSv6_Y15071.dat	hrq1-	YKR008W	1.04998	-0.00314
5	35	2348	MB_dm_hrq1-_04_TSv6_Y15071.dat	hrq1-	YLR430W	0.99777	0.01795
5	36	2173	MB_dm_hrq1-_04_TSv6_Y15071.dat	hrq1-	YLR430W	0.91798	-0.06175
5	37	2245	MB_dm_hrq1-_04_TSv6_Y15071.dat	hrq1-	YNR011C	0.94611	-0.03279
5	38	2140	MB_dm_hrq1-_04_TSv6_Y15071.dat	hrq1-	YNR011C	0.90213	-0.07672
5	39	2384	MB_dm_hrq1-_04_TSv6_Y15071.dat	hrq1-	YBR195C	1.0055	-0.04889
5	40	2420	MB_dm_hrq1-_04_TSv6_Y15071.dat	hrq1-	YBR195C	1.01985	-0.03455
5	41	2014	MB_dm_hrq1-_04_TSv6_Y15071.dat	hrq1-	YLR430W	0.85346	-0.12963
5	42	2022	MB_dm_hrq1-_04_TSv6_Y15071.dat	hrq1-	YLR430W	0.88032	-0.10281
5	43	2729	MB_dm_hrq1-_04_TSv6_Y15071.dat	hrq1-	YGR156W	1.23456	0.02805
5	44	2613	MB_dm_hrq1-_04_TSv6_Y15071.dat	hrq1-	YGR156W	1.19981	-0.00666
5	45	2111	MB_dm_hrq1-_04_TSv6_Y15071.dat	hrq1-	YPR135W	0.94389	0.07082
5	46	2088	MB_dm_hrq1-_04_TSv6_Y15071.dat	hrq1-	YPR135W	0.86206	-0.01092
5	47	3158	MB_dm_hrq1-_04_TSv6_Y15071.dat	hrq1-	YMR271C	1.16634	0.15736
5	48	3341	MB_dm_hrq1-_04_TSv6_Y15071.dat	hrq1-	YMR271C	1.10741	0.0985
6	1	2941	MB_dm_hrq1-_04_TSv6_Y15071.dat	hrq1-	YMR271C	1.0747	0.06583
6	2	2773	MB_dm_hrq1-_04_TSv6_Y15071.dat	hrq1-	YMR271C	1.129	0.12007
6	3	2054	MB_dm_hrq1-_04_TSv6_Y15071.dat	hrq1-	YIL143C	0.93097	-0.115
6	4	2228	MB_dm_hrq1-_04_TSv6_Y15071.dat	hrq1-	YIL143C	1.06753	0.02141
6	5	1715	MB_dm_hrq1-_04_TSv6_Y15071.dat	hrq1-	YFL039C	0.82103	0.07838
6	6	1767	MB_dm_hrq1-_04_TSv6_Y15071.dat	hrq1-	YFL039C	0.84583	0.10315
6	7	1994	MB_dm_hrq1-_04_TSv6_Y15071.dat	hrq1-	YML023C	#NUM!	#NUM!	status=JK
6	8	1886	MB_dm_hrq1-_04_TSv6_Y15071.dat	hrq1-	YML023C	0.89357	-0.03398
6	9	2042	MB_dm_hrq1-_04_TSv6_Y15071.dat	hrq1-	YNL138W	0.94043	0.01399
6	10	2246	MB_dm_hrq1-_04_TSv6_Y15071.dat	hrq1-	YNL138W	#NUM!	#NUM!	status=JK
6	11	1062	MB_dm_hrq1-_04_TSv6_Y15071.dat	hrq1-	YDR276C	#NUM!	#NUM!	status=LK
6	12	598	MB_dm_hrq1-_04_TSv6_Y15071.dat	hrq1-	YDR276C	#NUM!	#NUM!	status=LK
6	13	2417	MB_dm_hrq1-_04_TSv6_Y15071.dat	hrq1-	YNL158W	1.08624	0.02932
6	14	2385	MB_dm_hrq1-_04_TSv6_Y15071.dat	hrq1-	YNL158W	1.04382	-0.01305
6	15	2510	MB_dm_hrq1-_04_TSv6_Y15071.dat	hrq1-	YJL005W	1.08222	0.03401
6	16	2662	MB_dm_hrq1-_04_TSv6_Y15071.dat	hrq1-	YJL005W	1.11258	0.06434
6	17	188	MB_dm_hrq1-_04_TSv6_Y15071.dat	hrq1-	YDR208W	#NUM!	#NUM!	status=LK
6	18	204	MB_dm_hrq1-_04_TSv6_Y15071.dat	hrq1-	YDR208W	#NUM!	#NUM!	status=LK
6	19	2343	MB_dm_hrq1-_04_TSv6_Y15071.dat	hrq1-	YDR168W	0.97325	-0.09914
6	20	2554	MB_dm_hrq1-_04_TSv6_Y15071.dat	hrq1-	YDR168W	1.12216	0.04961
6	21	1235	MB_dm_hrq1-_04_TSv6_Y15071.dat	hrq1-	YDR299W	#NUM!	#NUM!	status=LK
6	22	1124	MB_dm_hrq1-_04_TSv6_Y15071.dat	hrq1-	YDR299W	#NUM!	#NUM!	status=LK
6	23	713	MB_dm_hrq1-_04_TSv6_Y15071.dat	hrq1-	YKL088W	0.32008	-0.35781
6	24	645	MB_dm_hrq1-_04_TSv6_Y15071.dat	hrq1-	YKL088W	0.28216	-0.39568
6	25	2552	MB_dm_hrq1-_04_TSv6_Y15071.dat	hrq1-	YHR189W	1.08885	-0.07318
6	26	2577	MB_dm_hrq1-_04_TSv6_Y15071.dat	hrq1-	YHR189W	1.07572	-0.08629
6	27	487	MB_dm_hrq1-_04_TSv6_Y15071.dat	hrq1-	YLR310C	0.20241	-0.173
6	28	3133	MB_dm_hrq1-_04_TSv6_Y15071.dat	hrq1-	YLR310C	1.31287	0.93624
6	29	300	MB_dm_hrq1-_04_TSv6_Y15071.dat	hrq1-	YOR204W	0.12794	-0.00158
6	30	297	MB_dm_hrq1-_04_TSv6_Y15071.dat	hrq1-	YOR204W	0.12665	-0.00287
6	31	2391	MB_dm_hrq1-_04_TSv6_Y15071.dat	hrq1-	YFL039C	0.99369	0.15381
6	32	2316	MB_dm_hrq1-_04_TSv6_Y15071.dat	hrq1-	YFL039C	0.95312	0.11329
6	33	2527	MB_dm_hrq1-_04_TSv6_Y15071.dat	hrq1-	YKR008W	1.05637	0.00324
6	34	2591	MB_dm_hrq1-_04_TSv6_Y15071.dat	hrq1-	YKR008W	1.09884	0.04566
6	35	2079	MB_dm_hrq1-_04_TSv6_Y15071.dat	hrq1-	YLR430W	0.87927	-0.10042
6	36	2180	MB_dm_hrq1-_04_TSv6_Y15071.dat	hrq1-	YLR430W	0.9162	-0.06353
6	37	2335	MB_dm_hrq1-_04_TSv6_Y15071.dat	hrq1-	YNR011C	0.97857	-0.00035
6	38	2111	MB_dm_hrq1-_04_TSv6_Y15071.dat	hrq1-	YNR011C	0.88484	-0.09398
6	39	2535	MB_dm_hrq1-_04_TSv6_Y15071.dat	hrq1-	YBR195C	1.06281	0.00836
6	40	2563	MB_dm_hrq1-_04_TSv6_Y15071.dat	hrq1-	YBR195C	1.07336	0.0189
6	41	2253	MB_dm_hrq1-_04_TSv6_Y15071.dat	hrq1-	YLR430W	0.94797	-0.03523
6	42	2277	MB_dm_hrq1-_04_TSv6_Y15071.dat	hrq1-	YLR430W	0.98256	-0.00068
6	43	2508	MB_dm_hrq1-_04_TSv6_Y15071.dat	hrq1-	YGR156W	1.12258	-0.08381
6	44	2618	MB_dm_hrq1-_04_TSv6_Y15071.dat	hrq1-	YGR156W	1.18799	-0.01847
6	45	1916	MB_dm_hrq1-_04_TSv6_Y15071.dat	hrq1-	YPR135W	0.84549	-0.02747
6	46	2163	MB_dm_hrq1-_04_TSv6_Y15071.dat	hrq1-	YPR135W	0.88007	0.00707
6	47	2890	MB_dm_hrq1-_04_TSv6_Y15071.dat	hrq1-	YMR271C	1.05053	0.04168
6	48	3408	MB_dm_hrq1-_04_TSv6_Y15071.dat	hrq1-	YMR271C	1.11051	0.1016
7	1	2755	MB_dm_hrq1-_04_TSv6_Y15071.dat	hrq1-	YMR271C	0.96282	-0.04593
7	2	2706	MB_dm_hrq1-_04_TSv6_Y15071.dat	hrq1-	YMR271C	1.05839	0.04953
7	3	2050	MB_dm_hrq1-_04_TSv6_Y15071.dat	hrq1-	YOL094C	0.89696	-0.03204
7	4	1974	MB_dm_hrq1-_04_TSv6_Y15071.dat	hrq1-	YOL094C	0.91783	-0.01119
7	5	2209	MB_dm_hrq1-_04_TSv6_Y15071.dat	hrq1-	YNL312W	#NUM!	#NUM!	status=LK
7	6	2040	MB_dm_hrq1-_04_TSv6_Y15071.dat	hrq1-	YNL312W	#NUM!	#NUM!	status=LK
7	7	2164	MB_dm_hrq1-_04_TSv6_Y15071.dat	hrq1-	YDL164C	1.0245	-0.01343
7	8	2014	MB_dm_hrq1-_04_TSv6_Y15071.dat	hrq1-	YDL164C	0.93947	-0.09837
7	9	2327	MB_dm_hrq1-_04_TSv6_Y15071.dat	hrq1-	YER147C	1.05628	-0.03508
7	10	2249	MB_dm_hrq1-_04_TSv6_Y15071.dat	hrq1-	YER147C	1.01279	-0.07853
7	11	2262	MB_dm_hrq1-_04_TSv6_Y15071.dat	hrq1-	YLR116W	1.0422	-0.03874
7	12	2392	MB_dm_hrq1-_04_TSv6_Y15071.dat	hrq1-	YLR116W	1.1012	0.02019
7	13	2238	MB_dm_hrq1-_04_TSv6_Y15071.dat	hrq1-	YFL045C	0.99333	-0.00172
7	14	2266	MB_dm_hrq1-_04_TSv6_Y15071.dat	hrq1-	YFL045C	0.98037	-0.01467
7	15	2389	MB_dm_hrq1-_04_TSv6_Y15071.dat	hrq1-	YDR489W	1.0209	0.00218
7	16	2328	MB_dm_hrq1-_04_TSv6_Y15071.dat	hrq1-	YDR489W	0.96609	-0.05257
7	17	2050	MB_dm_hrq1-_04_TSv6_Y15071.dat	hrq1-	YDR325W	#NUM!	#NUM!	status=LK
7	18	2607	MB_dm_hrq1-_04_TSv6_Y15071.dat	hrq1-	YDR325W	#NUM!	#NUM!	status=LK
7	19	2303	MB_dm_hrq1-_04_TSv6_Y15071.dat	hrq1-	YML126C	0.95454	-0.04995
7	20	2290	MB_dm_hrq1-_04_TSv6_Y15071.dat	hrq1-	YML126C	1.0058	0.00125
7	21	2458	MB_dm_hrq1-_04_TSv6_Y15071.dat	hrq1-	YGR274C	1.11412	0.00262
7	22	2577	MB_dm_hrq1-_04_TSv6_Y15071.dat	hrq1-	YGR274C	1.1728	0.06124
7	23	1851	MB_dm_hrq1-_04_TSv6_Y15071.dat	hrq1-	YEL032W	#NUM!	#NUM!	status=LK
7	24	1975	MB_dm_hrq1-_04_TSv6_Y15071.dat	hrq1-	YEL032W	#NUM!	#NUM!	status=LK
7	25	2234	MB_dm_hrq1-_04_TSv6_Y15071.dat	hrq1-	YNL147W	0.95549	-0.00709
7	26	2283	MB_dm_hrq1-_04_TSv6_Y15071.dat	hrq1-	YNL147W	0.95509	-0.00749
7	27	2085	MB_dm_hrq1-_04_TSv6_Y15071.dat	hrq1-	YOR070C	0.86766	-0.08158
7	28	2188	MB_dm_hrq1-_04_TSv6_Y15071.dat	hrq1-	YOR070C	0.91743	-0.03187
7	29	2242	MB_dm_hrq1-_04_TSv6_Y15071.dat	hrq1-	YOR272W	0.95568	-0.00842
7	30	2121	MB_dm_hrq1-_04_TSv6_Y15071.dat	hrq1-	YOR272W	0.90326	-0.06078
7	31	141	MB_dm_hrq1-_04_TSv6_Y15071.dat	hrq1-	YBR160W	0.05847	-0.64979
7	32	1246	MB_dm_hrq1-_04_TSv6_Y15071.dat	hrq1-	YBR160W	#NUM!	#NUM!	status=JK
7	33	2659	MB_dm_hrq1-_04_TSv6_Y15071.dat	hrq1-	YBR123C	1.10737	0.04107
7	34	2569	MB_dm_hrq1-_04_TSv6_Y15071.dat	hrq1-	YBR123C	1.08472	0.01845
7	35	2632	MB_dm_hrq1-_04_TSv6_Y15071.dat	hrq1-	YKL104C	1.10739	0.06158
7	36	2477	MB_dm_hrq1-_04_TSv6_Y15071.dat	hrq1-	YKL104C	1.03523	-0.0105
7	37	2565	MB_dm_hrq1-_04_TSv6_Y15071.dat	hrq1-	YMR168C	1.06862	0.03294
7	38	2411	MB_dm_hrq1-_04_TSv6_Y15071.dat	hrq1-	YMR168C	#NUM!	#NUM!	status=JK
7	39	2459	MB_dm_hrq1-_04_TSv6_Y15071.dat	hrq1-	YJR076C	1.02476	-0.00426
7	40	2539	MB_dm_hrq1-_04_TSv6_Y15071.dat	hrq1-	YJR076C	1.0563	0.02724
7	41	2065	MB_dm_hrq1-_04_TSv6_Y15071.dat	hrq1-	YKL176C	0.8624	-0.01948
7	42	2169	MB_dm_hrq1-_04_TSv6_Y15071.dat	hrq1-	YKL176C	0.92726	0.04531
7	43	1664	MB_dm_hrq1-_04_TSv6_Y15071.dat	hrq1-	YDR062W	#NUM!	#NUM!	status=JK
7	44	1889	MB_dm_hrq1-_04_TSv6_Y15071.dat	hrq1-	YDR062W	0.84689	-0.01798
7	45	2338	MB_dm_hrq1-_04_TSv6_Y15071.dat	hrq1-	YJR065C	1.01816	-0.14186
7	46	2686	MB_dm_hrq1-_04_TSv6_Y15071.dat	hrq1-	YJR065C	1.07712	-0.08296
7	47	2962	MB_dm_hrq1-_04_TSv6_Y15071.dat	hrq1-	YMR271C	1.06001	0.05115
7	48	3029	MB_dm_hrq1-_04_TSv6_Y15071.dat	hrq1-	YMR271C	0.97082	-0.03794
8	1	2927	MB_dm_hrq1-_04_TSv6_Y15071.dat	hrq1-	YMR271C	0.97878	-0.02999
8	2	2667	MB_dm_hrq1-_04_TSv6_Y15071.dat	hrq1-	YMR271C	1.0009	-0.00789
8	3	2210	MB_dm_hrq1-_04_TSv6_Y15071.dat	hrq1-	YOL094C	0.93057	0.00154
8	4	2203	MB_dm_hrq1-_04_TSv6_Y15071.dat	hrq1-	YOL094C	0.98888	0.05979
8	5	2305	MB_dm_hrq1-_04_TSv6_Y15071.dat	hrq1-	YNL312W	#NUM!	#NUM!	status=LK
8	6	2193	MB_dm_hrq1-_04_TSv6_Y15071.dat	hrq1-	YNL312W	#NUM!	#NUM!	status=LK
8	7	2377	MB_dm_hrq1-_04_TSv6_Y15071.dat	hrq1-	YDL164C	1.09473	0.05672
8	8	2300	MB_dm_hrq1-_04_TSv6_Y15071.dat	hrq1-	YDL164C	1.04449	0.00654
8	9	2320	MB_dm_hrq1-_04_TSv6_Y15071.dat	hrq1-	YER147C	1.02611	-0.06521
8	10	2302	MB_dm_hrq1-_04_TSv6_Y15071.dat	hrq1-	YER147C	1.01045	-0.08086
8	11	2300	MB_dm_hrq1-_04_TSv6_Y15071.dat	hrq1-	YLR116W	1.03312	-0.04782
8	12	2455	MB_dm_hrq1-_04_TSv6_Y15071.dat	hrq1-	YLR116W	1.10219	0.02118
8	13	2058	MB_dm_hrq1-_04_TSv6_Y15071.dat	hrq1-	YFL045C	0.89128	-0.10367
8	14	2583	MB_dm_hrq1-_04_TSv6_Y15071.dat	hrq1-	YFL045C	1.09178	0.09662
8	15	2558	MB_dm_hrq1-_04_TSv6_Y15071.dat	hrq1-	YDR489W	1.07114	0.05236
8	16	2273	MB_dm_hrq1-_04_TSv6_Y15071.dat	hrq1-	YDR489W	0.92603	-0.09259
8	17	2301	MB_dm_hrq1-_04_TSv6_Y15071.dat	hrq1-	YDR325W	#NUM!	#NUM!	status=LK
8	18	2474	MB_dm_hrq1-_04_TSv6_Y15071.dat	hrq1-	YDR325W	#NUM!	#NUM!	status=LK
8	19	2376	MB_dm_hrq1-_04_TSv6_Y15071.dat	hrq1-	YML126C	0.97121	-0.0333
8	20	2378	MB_dm_hrq1-_04_TSv6_Y15071.dat	hrq1-	YML126C	1.03151	0.02693
8	21	2395	MB_dm_hrq1-_04_TSv6_Y15071.dat	hrq1-	YGR274C	1.07317	-0.03828
8	22	2634	MB_dm_hrq1-_04_TSv6_Y15071.dat	hrq1-	YGR274C	1.18556	0.07399
8	23	1736	MB_dm_hrq1-_04_TSv6_Y15071.dat	hrq1-	YEL032W	#NUM!	#NUM!	status=LK
8	24	1754	MB_dm_hrq1-_04_TSv6_Y15071.dat	hrq1-	YEL032W	#NUM!	#NUM!	status=LK
8	25	2232	MB_dm_hrq1-_04_TSv6_Y15071.dat	hrq1-	YNL147W	0.94458	-0.01799
8	26	2366	MB_dm_hrq1-_04_TSv6_Y15071.dat	hrq1-	YNL147W	0.97888	0.01627
8	27	2109	MB_dm_hrq1-_04_TSv6_Y15071.dat	hrq1-	YOR070C	0.86763	-0.08162
8	28	2246	MB_dm_hrq1-_04_TSv6_Y15071.dat	hrq1-	YOR070C	0.93075	-0.01856
8	29	2215	MB_dm_hrq1-_04_TSv6_Y15071.dat	hrq1-	YOR272W	0.933	-0.03107
8	30	2288	MB_dm_hrq1-_04_TSv6_Y15071.dat	hrq1-	YOR272W	0.96303	-0.00108
8	31	329	MB_dm_hrq1-_04_TSv6_Y15071.dat	hrq1-	YBR160W	0.1349	-0.57344
8	32	413	MB_dm_hrq1-_04_TSv6_Y15071.dat	hrq1-	YBR160W	0.16753	-0.54084
8	33	2522	MB_dm_hrq1-_04_TSv6_Y15071.dat	hrq1-	YBR123C	#NUM!	#NUM!	status=JK
8	34	2644	MB_dm_hrq1-_04_TSv6_Y15071.dat	hrq1-	YBR123C	1.10351	0.03722
8	35	2381	MB_dm_hrq1-_04_TSv6_Y15071.dat	hrq1-	YKL104C	0.99005	-0.05564
8	36	2553	MB_dm_hrq1-_04_TSv6_Y15071.dat	hrq1-	YKL104C	1.0546	0.00885
8	37	2591	MB_dm_hrq1-_04_TSv6_Y15071.dat	hrq1-	YMR168C	1.06694	0.03126
8	38	2648	MB_dm_hrq1-_04_TSv6_Y15071.dat	hrq1-	YMR168C	1.09099	0.05528
8	39	2368	MB_dm_hrq1-_04_TSv6_Y15071.dat	hrq1-	YJR076C	0.97598	-0.05298
8	40	2411	MB_dm_hrq1-_04_TSv6_Y15071.dat	hrq1-	YJR076C	0.9914	-0.03758
8	41	2188	MB_dm_hrq1-_04_TSv6_Y15071.dat	hrq1-	YKL176C	0.90265	0.02072
8	42	2289	MB_dm_hrq1-_04_TSv6_Y15071.dat	hrq1-	YKL176C	0.96543	0.08344
8	43	1945	MB_dm_hrq1-_04_TSv6_Y15071.dat	hrq1-	YDR062W	0.84755	-0.01731
8	44	1876	MB_dm_hrq1-_04_TSv6_Y15071.dat	hrq1-	YDR062W	0.8277	-0.03714
8	45	2657	MB_dm_hrq1-_04_TSv6_Y15071.dat	hrq1-	YJR065C	1.13734	-0.02281
8	46	2693	MB_dm_hrq1-_04_TSv6_Y15071.dat	hrq1-	YJR065C	1.06021	-0.09986
8	47	2867	MB_dm_hrq1-_04_TSv6_Y15071.dat	hrq1-	YMR271C	1.00605	-0.00275
8	48	3386	MB_dm_hrq1-_04_TSv6_Y15071.dat	hrq1-	YMR271C	1.06303	0.05417
9	1	3007	MB_dm_hrq1-_04_TSv6_Y15071.dat	hrq1-	YMR271C	1.08519	0.0763
9	2	2847	MB_dm_hrq1-_04_TSv6_Y15071.dat	hrq1-	YMR271C	#NUM!	#NUM!	status=JK
9	3	2124	MB_dm_hrq1-_04_TSv6_Y15071.dat	hrq1-	YDR082W	0.96632	-0.01144
9	4	2036	MB_dm_hrq1-_04_TSv6_Y15071.dat	hrq1-	YDR082W	0.98799	0.01021
9	5	1498	MB_dm_hrq1-_04_TSv6_Y15071.dat	hrq1-	YDL097C	0.7323	-0.00174
9	6	1535	MB_dm_hrq1-_04_TSv6_Y15071.dat	hrq1-	YDL097C	0.75696	0.0229
9	7	1701	MB_dm_hrq1-_04_TSv6_Y15071.dat	hrq1-	YDL002C	0.84966	0.16241
9	8	1822	MB_dm_hrq1-_04_TSv6_Y15071.dat	hrq1-	YDL002C	0.89774	0.21044
9	9	2216	MB_dm_hrq1-_04_TSv6_Y15071.dat	hrq1-	YIL115C	1.06414	0.06515
9	10	2216	MB_dm_hrq1-_04_TSv6_Y15071.dat	hrq1-	YIL115C	1.05722	0.05824
9	11	2419	MB_dm_hrq1-_04_TSv6_Y15071.dat	hrq1-	YBL007C	1.1821	0.02314
9	12	2513	MB_dm_hrq1-_04_TSv6_Y15071.dat	hrq1-	YBL007C	1.22918	0.07018
9	13	1646	MB_dm_hrq1-_04_TSv6_Y15071.dat	hrq1-	YML069W	0.77769	0.12823
9	14	1571	MB_dm_hrq1-_04_TSv6_Y15071.dat	hrq1-	YML069W	0.72524	0.07585
9	15	1608	MB_dm_hrq1-_04_TSv6_Y15071.dat	hrq1-	YDL105W	0.73608	-0.11091
9	16	1715	MB_dm_hrq1-_04_TSv6_Y15071.dat	hrq1-	YDL105W	0.76404	-0.08298
9	17	2476	MB_dm_hrq1-_04_TSv6_Y15071.dat	hrq1-	YBR060C	1.0598	-0.06954
9	18	2707	MB_dm_hrq1-_04_TSv6_Y15071.dat	hrq1-	YBR060C	1.16071	0.03126
9	19	1274	MB_dm_hrq1-_04_TSv6_Y15071.dat	hrq1-	YHR067W	0.57163	-0.25613
9	20	1339	MB_dm_hrq1-_04_TSv6_Y15071.dat	hrq1-	YHR067W	0.63783	-0.18999
9	21	2074	MB_dm_hrq1-_04_TSv6_Y15071.dat	hrq1-	YGL116W	1.02033	-0.04895
9	22	1805	MB_dm_hrq1-_04_TSv6_Y15071.dat	hrq1-	YGL116W	0.89172	-0.17742
9	23	2541	MB_dm_hrq1-_04_TSv6_Y15071.dat	hrq1-	YOR204W	1.24393	0.05509
9	24	2553	MB_dm_hrq1-_04_TSv6_Y15071.dat	hrq1-	YOR204W	1.21727	0.02846
9	25	2245	MB_dm_hrq1-_04_TSv6_Y15071.dat	hrq1-	YLR060W	1.04472	0.03432
9	26	2092	MB_dm_hrq1-_04_TSv6_Y15071.dat	hrq1-	YLR060W	0.95174	-0.05856
9	27	2074	MB_dm_hrq1-_04_TSv6_Y15071.dat	hrq1-	YJL019W	0.93818	0.70088
9	28	2691	MB_dm_hrq1-_04_TSv6_Y15071.dat	hrq1-	YJL019W	1.22643	0.98882
9	29	2440	MB_dm_hrq1-_04_TSv6_Y15071.dat	hrq1-	YKR020W	1.13173	-0.00043
9	30	2394	MB_dm_hrq1-_04_TSv6_Y15071.dat	hrq1-	YKR020W	1.11151	-0.02063
9	31	2798	MB_dm_hrq1-_04_TSv6_Y15071.dat	hrq1-	YHR107C	1.2678	-0.00581
9	32	2860	MB_dm_hrq1-_04_TSv6_Y15071.dat	hrq1-	YHR107C	1.2837	0.01007
9	33	1895	MB_dm_hrq1-_04_TSv6_Y15071.dat	hrq1-	YPL093W	0.86397	-0.02005
9	34	2003	MB_dm_hrq1-_04_TSv6_Y15071.dat	hrq1-	YPL093W	0.92619	0.04209
9	35	1838	MB_dm_hrq1-_04_TSv6_Y15071.dat	hrq1-	YNL136W	#NUM!	#NUM!	status=JK
9	36	2181	MB_dm_hrq1-_04_TSv6_Y15071.dat	hrq1-	YNL136W	0.99787	-0.19693
9	37	2215	MB_dm_hrq1-_04_TSv6_Y15071.dat	hrq1-	YJR065C	1.01033	0.16892
9	38	2334	MB_dm_hrq1-_04_TSv6_Y15071.dat	hrq1-	YJR065C	1.06486	0.22339
9	39	2014	MB_dm_hrq1-_04_TSv6_Y15071.dat	hrq1-	YGR172C	0.91893	-0.04342
9	40	1792	MB_dm_hrq1-_04_TSv6_Y15071.dat	hrq1-	YGR172C	0.81486	-0.14738
9	41	2533	MB_dm_hrq1-_04_TSv6_Y15071.dat	hrq1-	YGL213C	1.15511	-0.00791
9	42	2625	MB_dm_hrq1-_04_TSv6_Y15071.dat	hrq1-	YGL213C	#NUM!	#NUM!	status=JK
9	43	146	MB_dm_hrq1-_04_TSv6_Y15071.dat	hrq1-	YFL034C-B	0.07011	-0.56508
9	44	170	MB_dm_hrq1-_04_TSv6_Y15071.dat	hrq1-	YFL034C-B	0.08258	-0.55263
9	45	2236	MB_dm_hrq1-_04_TSv6_Y15071.dat	hrq1-	YEL026W	#NUM!	#NUM!	status=LK
9	46	1906	MB_dm_hrq1-_04_TSv6_Y15071.dat	hrq1-	YEL026W	#NUM!	#NUM!	status=LK
9	47	2747	MB_dm_hrq1-_04_TSv6_Y15071.dat	hrq1-	YMR271C	1.05609	0.04723
9	48	2786	MB_dm_hrq1-_04_TSv6_Y15071.dat	hrq1-	YMR271C	0.95693	-0.05182
10	1	3062	MB_dm_hrq1-_04_TSv6_Y15071.dat	hrq1-	YMR271C	1.08973	0.08083
10	2	2694	MB_dm_hrq1-_04_TSv6_Y15071.dat	hrq1-	YMR271C	1.0769	0.06803
10	3	2133	MB_dm_hrq1-_04_TSv6_Y15071.dat	hrq1-	YDR082W	0.95683	-0.02092
10	4	2174	MB_dm_hrq1-_04_TSv6_Y15071.dat	hrq1-	YDR082W	1.03993	0.06209
10	5	1728	MB_dm_hrq1-_04_TSv6_Y15071.dat	hrq1-	YDL097C	0.83294	0.09879
10	6	1696	MB_dm_hrq1-_04_TSv6_Y15071.dat	hrq1-	YDL097C	0.82496	0.09081
10	7	1904	MB_dm_hrq1-_04_TSv6_Y15071.dat	hrq1-	YDL002C	0.93829	0.25094
10	8	1854	MB_dm_hrq1-_04_TSv6_Y15071.dat	hrq1-	YDL002C	0.90143	0.21413
10	9	2160	MB_dm_hrq1-_04_TSv6_Y15071.dat	hrq1-	YIL115C	1.02383	0.02489
10	10	2080	MB_dm_hrq1-_04_TSv6_Y15071.dat	hrq1-	YIL115C	0.98066	-0.01823
10	11	2370	MB_dm_hrq1-_04_TSv6_Y15071.dat	hrq1-	YBL007C	1.14591	-0.013
10	12	2475	MB_dm_hrq1-_04_TSv6_Y15071.dat	hrq1-	YBL007C	1.19958	0.04061
10	13	1731	MB_dm_hrq1-_04_TSv6_Y15071.dat	hrq1-	YML069W	0.81169	0.1622
10	14	1883	MB_dm_hrq1-_04_TSv6_Y15071.dat	hrq1-	YML069W	0.86367	0.21412
10	15	1599	MB_dm_hrq1-_04_TSv6_Y15071.dat	hrq1-	YDL105W	0.72794	-0.11904
10	16	1620	MB_dm_hrq1-_04_TSv6_Y15071.dat	hrq1-	YDL105W	0.71836	-0.12861
10	17	2508	MB_dm_hrq1-_04_TSv6_Y15071.dat	hrq1-	YBR060C	1.07048	-0.05887
10	18	2569	MB_dm_hrq1-_04_TSv6_Y15071.dat	hrq1-	YBR060C	1.10001	-0.02937
10	19	1254	MB_dm_hrq1-_04_TSv6_Y15071.dat	hrq1-	YHR067W	0.56246	-0.26529
10	20	1413	MB_dm_hrq1-_04_TSv6_Y15071.dat	hrq1-	YHR067W	0.67303	-0.15483
10	21	1921	MB_dm_hrq1-_04_TSv6_Y15071.dat	hrq1-	YGL116W	0.94448	-0.12471
10	22	1666	MB_dm_hrq1-_04_TSv6_Y15071.dat	hrq1-	YGL116W	0.82199	-0.24707
10	23	2573	MB_dm_hrq1-_04_TSv6_Y15071.dat	hrq1-	YOR204W	1.25793	0.06908
10	24	2452	MB_dm_hrq1-_04_TSv6_Y15071.dat	hrq1-	YOR204W	1.16791	-0.02085
10	25	1955	MB_dm_hrq1-_04_TSv6_Y15071.dat	hrq1-	YLR060W	0.90927	-0.10098
10	26	2244	MB_dm_hrq1-_04_TSv6_Y15071.dat	hrq1-	YLR060W	1.01943	0.00906
10	27	274	MB_dm_hrq1-_04_TSv6_Y15071.dat	hrq1-	YJL019W	#NUM!	#NUM!	status=JK
10	28	2008	MB_dm_hrq1-_04_TSv6_Y15071.dat	hrq1-	YJL019W	0.91346	0.67618
10	29	2411	MB_dm_hrq1-_04_TSv6_Y15071.dat	hrq1-	YKR020W	1.11752	-0.01464
10	30	2510	MB_dm_hrq1-_04_TSv6_Y15071.dat	hrq1-	YKR020W	1.16692	0.03472
10	31	2653	MB_dm_hrq1-_04_TSv6_Y15071.dat	hrq1-	YHR107C	1.20617	-0.06737
10	32	2680	MB_dm_hrq1-_04_TSv6_Y15071.dat	hrq1-	YHR107C	1.2082	-0.06535
10	33	2068	MB_dm_hrq1-_04_TSv6_Y15071.dat	hrq1-	YPL093W	0.94739	0.06327
10	34	1969	MB_dm_hrq1-_04_TSv6_Y15071.dat	hrq1-	YPL093W	0.91492	0.03084
10	35	2164	MB_dm_hrq1-_04_TSv6_Y15071.dat	hrq1-	YNL136W	1.00133	-0.19348
10	36	2278	MB_dm_hrq1-_04_TSv6_Y15071.dat	hrq1-	YNL136W	1.04692	-0.14794
10	37	2288	MB_dm_hrq1-_04_TSv6_Y15071.dat	hrq1-	YJR065C	1.04764	0.20619
10	38	2164	MB_dm_hrq1-_04_TSv6_Y15071.dat	hrq1-	YJR065C	0.98987	0.14847
10	39	1942	MB_dm_hrq1-_04_TSv6_Y15071.dat	hrq1-	YGR172C	0.8872	-0.07511
10	40	2069	MB_dm_hrq1-_04_TSv6_Y15071.dat	hrq1-	YGR172C	0.94062	-0.02175
10	41	2558	MB_dm_hrq1-_04_TSv6_Y15071.dat	hrq1-	YGL213C	1.16631	0.00327
10	42	2526	MB_dm_hrq1-_04_TSv6_Y15071.dat	hrq1-	YGL213C	1.17564	0.01259
10	43	181	MB_dm_hrq1-_04_TSv6_Y15071.dat	hrq1-	YFL034C-B	0.08678	-0.54843
10	44	160	MB_dm_hrq1-_04_TSv6_Y15071.dat	hrq1-	YFL034C-B	0.07755	-0.55765
10	45	2120	MB_dm_hrq1-_04_TSv6_Y15071.dat	hrq1-	YEL026W	#NUM!	#NUM!	status=LK
10	46	2129	MB_dm_hrq1-_04_TSv6_Y15071.dat	hrq1-	YEL026W	#NUM!	#NUM!	status=LK
10	47	2922	MB_dm_hrq1-_04_TSv6_Y15071.dat	hrq1-	YMR271C	1.11913	0.1102
10	48	3108	MB_dm_hrq1-_04_TSv6_Y15071.dat	hrq1-	YMR271C	1.06324	0.05437
11	1	3204	MB_dm_hrq1-_04_TSv6_Y15071.dat	hrq1-	YMR271C	1.02541	0.01659
11	2	2648	MB_dm_hrq1-_04_TSv6_Y15071.dat	hrq1-	YMR271C	0.95091	-0.05783
11	3	2170	MB_dm_hrq1-_04_TSv6_Y15071.dat	hrq1-	YDR145W	0.87313	-0.11083
11	4	2371	MB_dm_hrq1-_04_TSv6_Y15071.dat	hrq1-	YDR145W	1.01579	0.03167
11	5	0	MB_dm_hrq1-_04_TSv6_Y15071.dat	hrq1-	YKL013C	0	0
11	6	0	MB_dm_hrq1-_04_TSv6_Y15071.dat	hrq1-	YKL013C	0	0
11	7	145	MB_dm_hrq1-_04_TSv6_Y15071.dat	hrq1-	YOR250C	0.06382	-0.54387
11	8	1486	MB_dm_hrq1-_04_TSv6_Y15071.dat	hrq1-	YOR250C	0.64559	0.03725
11	9	2507	MB_dm_hrq1-_04_TSv6_Y15071.dat	hrq1-	YLR166C	1.0631	0.01072
11	10	2576	MB_dm_hrq1-_04_TSv6_Y15071.dat	hrq1-	YLR166C	1.08842	0.03601
11	11	2611	MB_dm_hrq1-_04_TSv6_Y15071.dat	hrq1-	YGR140W	1.13302	0.07053
11	12	2568	MB_dm_hrq1-_04_TSv6_Y15071.dat	hrq1-	YGR140W	1.11904	0.05657
11	13	2269	MB_dm_hrq1-_04_TSv6_Y15071.dat	hrq1-	YFR027W	0.95826	0.00282
11	14	2253	MB_dm_hrq1-_04_TSv6_Y15071.dat	hrq1-	YFR027W	0.93212	-0.0233
11	15	2528	MB_dm_hrq1-_04_TSv6_Y15071.dat	hrq1-	YLR268W	1.03926	0.06755
11	16	2412	MB_dm_hrq1-_04_TSv6_Y15071.dat	hrq1-	YLR268W	0.96824	-0.00339
11	17	2554	MB_dm_hrq1-_04_TSv6_Y15071.dat	hrq1-	YGR098C	0.98871	-0.00745
11	18	2448	MB_dm_hrq1-_04_TSv6_Y15071.dat	hrq1-	YGR098C	0.95202	-0.0441
11	19	2466	MB_dm_hrq1-_04_TSv6_Y15071.dat	hrq1-	YMR298W	1.00502	-0.03783
11	20	2764	MB_dm_hrq1-_04_TSv6_Y15071.dat	hrq1-	YMR298W	1.19581	0.15274
11	21	1730	MB_dm_hrq1-_04_TSv6_Y15071.dat	hrq1-	YDR378C	#NUM!	#NUM!	status=LK
11	22	1552	MB_dm_hrq1-_04_TSv6_Y15071.dat	hrq1-	YDR378C	#NUM!	#NUM!	status=LK
11	23	1692	MB_dm_hrq1-_04_TSv6_Y15071.dat	hrq1-	YDR339C	#NUM!	#NUM!	status=LK
11	24	1920	MB_dm_hrq1-_04_TSv6_Y15071.dat	hrq1-	YDR339C	#NUM!	#NUM!	status=LK
11	25	1744	MB_dm_hrq1-_04_TSv6_Y15071.dat	hrq1-	YGR006W	0.73366	0.12941
11	26	1681	MB_dm_hrq1-_04_TSv6_Y15071.dat	hrq1-	YGR006W	0.69003	0.08583
11	27	2749	MB_dm_hrq1-_04_TSv6_Y15071.dat	hrq1-	YDR086C	1.12108	0.0668
11	28	2505	MB_dm_hrq1-_04_TSv6_Y15071.dat	hrq1-	YDR086C	1.02944	-0.02473
11	29	2172	MB_dm_hrq1-_04_TSv6_Y15071.dat	hrq1-	YHR191C	0.91114	-0.00642
11	30	2269	MB_dm_hrq1-_04_TSv6_Y15071.dat	hrq1-	YHR191C	0.95693	0.03932
11	31	2589	MB_dm_hrq1-_04_TSv6_Y15071.dat	hrq1-	YGL093W	1.06978	0.01383
11	32	2485	MB_dm_hrq1-_04_TSv6_Y15071.dat	hrq1-	YGL093W	1.01931	-0.03658
11	33	2720	MB_dm_hrq1-_04_TSv6_Y15071.dat	hrq1-	YLR383W	1.1346	0.0489
11	34	2814	MB_dm_hrq1-_04_TSv6_Y15071.dat	hrq1-	YLR383W	1.19019	0.10443
11	35	816	MB_dm_hrq1-_04_TSv6_Y15071.dat	hrq1-	YLR272C	0.3436	-0.32651
11	36	3039	MB_dm_hrq1-_04_TSv6_Y15071.dat	hrq1-	YLR272C	#NUM!	#NUM!	status=JK
11	37	2238	MB_dm_hrq1-_04_TSv6_Y15071.dat	hrq1-	YNR026C	0.93076	0.02825
11	38	2079	MB_dm_hrq1-_04_TSv6_Y15071.dat	hrq1-	YNR026C	0.86219	-0.04025
11	39	2511	MB_dm_hrq1-_04_TSv6_Y15071.dat	hrq1-	YGR120C	1.03795	-0.00892
11	40	2670	MB_dm_hrq1-_04_TSv6_Y15071.dat	hrq1-	YGR120C	1.09627	0.04933
11	41	2255	MB_dm_hrq1-_04_TSv6_Y15071.dat	hrq1-	YOR362C	0.92804	-0.00537
11	42	2223	MB_dm_hrq1-_04_TSv6_Y15071.dat	hrq1-	YOR362C	0.93391	0.00048
11	43	2162	MB_dm_hrq1-_04_TSv6_Y15071.dat	hrq1-	YOR262W	0.93602	-0.07465
11	44	2300	MB_dm_hrq1-_04_TSv6_Y15071.dat	hrq1-	YOR262W	1.00621	-0.00453
11	45	2551	MB_dm_hrq1-_04_TSv6_Y15071.dat	hrq1-	YLL011W	1.08002	-0.0051
11	46	2830	MB_dm_hrq1-_04_TSv6_Y15071.dat	hrq1-	YLL011W	1.09926	0.01412
11	47	2570	MB_dm_hrq1-_04_TSv6_Y15071.dat	hrq1-	YMR271C	0.88829	-0.12038
11	48	3051	MB_dm_hrq1-_04_TSv6_Y15071.dat	hrq1-	YMR271C	0.94234	-0.06639
12	1	3105	MB_dm_hrq1-_04_TSv6_Y15071.dat	hrq1-	YMR271C	0.99766	-0.01113
12	2	2796	MB_dm_hrq1-_04_TSv6_Y15071.dat	hrq1-	YMR271C	1.0067	-0.0021
12	3	2319	MB_dm_hrq1-_04_TSv6_Y15071.dat	hrq1-	YDR145W	0.93393	-0.05009
12	4	2312	MB_dm_hrq1-_04_TSv6_Y15071.dat	hrq1-	YDR145W	0.98971	0.00562
12	5	0	MB_dm_hrq1-_04_TSv6_Y15071.dat	hrq1-	YKL013C	0	0
12	6	97	MB_dm_hrq1-_04_TSv6_Y15071.dat	hrq1-	YKL013C	#NUM!	#NUM!	status=JK
12	7	2003	MB_dm_hrq1-_04_TSv6_Y15071.dat	hrq1-	YOR250C	0.87933	0.27074
12	8	314	MB_dm_hrq1-_04_TSv6_Y15071.dat	hrq1-	YOR250C	0.13618	-0.4716
12	9	2523	MB_dm_hrq1-_04_TSv6_Y15071.dat	hrq1-	YLR166C	1.06986	0.01746
12	10	2575	MB_dm_hrq1-_04_TSv6_Y15071.dat	hrq1-	YLR166C	1.0912	0.03879
12	11	2511	MB_dm_hrq1-_04_TSv6_Y15071.dat	hrq1-	YGR140W	1.09452	0.03207
12	12	2596	MB_dm_hrq1-_04_TSv6_Y15071.dat	hrq1-	YGR140W	1.13826	0.07576
12	13	2337	MB_dm_hrq1-_04_TSv6_Y15071.dat	hrq1-	YFR027W	0.99484	0.03936
12	14	2278	MB_dm_hrq1-_04_TSv6_Y15071.dat	hrq1-	YFR027W	0.95091	-0.00453
12	15	2354	MB_dm_hrq1-_04_TSv6_Y15071.dat	hrq1-	YLR268W	0.97862	0.00698
12	16	2546	MB_dm_hrq1-_04_TSv6_Y15071.dat	hrq1-	YLR268W	1.03513	0.06343
12	17	2500	MB_dm_hrq1-_04_TSv6_Y15071.dat	hrq1-	YGR098C	0.98182	-0.01433
12	18	2597	MB_dm_hrq1-_04_TSv6_Y15071.dat	hrq1-	YGR098C	1.02491	0.0287
12	19	2664	MB_dm_hrq1-_04_TSv6_Y15071.dat	hrq1-	YMR298W	1.10087	0.05791
12	20	2513	MB_dm_hrq1-_04_TSv6_Y15071.dat	hrq1-	YMR298W	1.10208	0.05912
12	21	1559	MB_dm_hrq1-_04_TSv6_Y15071.dat	hrq1-	YDR378C	#NUM!	#NUM!	status=LK
12	22	1855	MB_dm_hrq1-_04_TSv6_Y15071.dat	hrq1-	YDR378C	#NUM!	#NUM!	status=LK
12	23	1478	MB_dm_hrq1-_04_TSv6_Y15071.dat	hrq1-	YDR339C	#NUM!	#NUM!	status=LK
12	24	2135	MB_dm_hrq1-_04_TSv6_Y15071.dat	hrq1-	YDR339C	#NUM!	#NUM!	status=LK
12	25	1770	MB_dm_hrq1-_04_TSv6_Y15071.dat	hrq1-	YGR006W	0.75086	0.14659
12	26	1765	MB_dm_hrq1-_04_TSv6_Y15071.dat	hrq1-	YGR006W	0.72986	0.12562
12	27	2453	MB_dm_hrq1-_04_TSv6_Y15071.dat	hrq1-	YDR086C	1.00768	-0.04647
12	28	2630	MB_dm_hrq1-_04_TSv6_Y15071.dat	hrq1-	YDR086C	1.0889	0.03466
12	29	2197	MB_dm_hrq1-_04_TSv6_Y15071.dat	hrq1-	YHR191C	0.92966	0.01209
12	30	1982	MB_dm_hrq1-_04_TSv6_Y15071.dat	hrq1-	YHR191C	0.84496	-0.07252
12	31	2580	MB_dm_hrq1-_04_TSv6_Y15071.dat	hrq1-	YGL093W	1.0794	0.02344
12	32	2744	MB_dm_hrq1-_04_TSv6_Y15071.dat	hrq1-	YGL093W	1.14089	0.08487
12	33	2788	MB_dm_hrq1-_04_TSv6_Y15071.dat	hrq1-	YLR383W	1.17901	0.09327
12	34	2626	MB_dm_hrq1-_04_TSv6_Y15071.dat	hrq1-	YLR383W	1.12563	0.03994
12	35	446	MB_dm_hrq1-_04_TSv6_Y15071.dat	hrq1-	YLR272C	0.19019	-0.47975
12	36	1059	MB_dm_hrq1-_04_TSv6_Y15071.dat	hrq1-	YLR272C	0.44764	-0.22258
12	37	2332	MB_dm_hrq1-_04_TSv6_Y15071.dat	hrq1-	YNR026C	0.97986	0.07729
12	38	2220	MB_dm_hrq1-_04_TSv6_Y15071.dat	hrq1-	YNR026C	0.92857	0.02607
12	39	2582	MB_dm_hrq1-_04_TSv6_Y15071.dat	hrq1-	YGR120C	1.07436	0.02745
12	40	2452	MB_dm_hrq1-_04_TSv6_Y15071.dat	hrq1-	YGR120C	1.01156	-0.03528
12	41	2475	MB_dm_hrq1-_04_TSv6_Y15071.dat	hrq1-	YOR362C	#NUM!	#NUM!	status=JK
12	42	2195	MB_dm_hrq1-_04_TSv6_Y15071.dat	hrq1-	YOR362C	0.92548	-0.00794
12	43	2237	MB_dm_hrq1-_04_TSv6_Y15071.dat	hrq1-	YOR262W	0.9716	-0.03911
12	44	2047	MB_dm_hrq1-_04_TSv6_Y15071.dat	hrq1-	YOR262W	0.89793	-0.1127
12	45	2683	MB_dm_hrq1-_04_TSv6_Y15071.dat	hrq1-	YLL011W	1.13846	0.05328
12	46	2731	MB_dm_hrq1-_04_TSv6_Y15071.dat	hrq1-	YLL011W	1.06287	-0.02224
12	47	1965	MB_dm_hrq1-_04_TSv6_Y15071.dat	hrq1-	YMR271C	0.68048	-0.32796
12	48	2381	MB_dm_hrq1-_04_TSv6_Y15071.dat	hrq1-	YMR271C	0.73683	-0.27167
13	1	2885	MB_dm_hrq1-_04_TSv6_Y15071.dat	hrq1-	YMR271C	0.97294	-0.03582
13	2	2872	MB_dm_hrq1-_04_TSv6_Y15071.dat	hrq1-	YMR271C	1.08479	0.0759
13	3	2240	MB_dm_hrq1-_04_TSv6_Y15071.dat	hrq1-	YLR115W	0.94546	-0.01983
13	4	2298	MB_dm_hrq1-_04_TSv6_Y15071.dat	hrq1-	YLR115W	1.02999	0.06461
13	5	1954	MB_dm_hrq1-_04_TSv6_Y15071.dat	hrq1-	YBR160W	0.88137	-0.15445
13	6	2467	MB_dm_hrq1-_04_TSv6_Y15071.dat	hrq1-	YBR160W	1.12183	0.08575
13	7	2437	MB_dm_hrq1-_04_TSv6_Y15071.dat	hrq1-	YFR028C	1.12258	0.01572
13	8	2452	MB_dm_hrq1-_04_TSv6_Y15071.dat	hrq1-	YFR028C	1.11781	0.01096
13	9	2519	MB_dm_hrq1-_04_TSv6_Y15071.dat	hrq1-	YBL084C	1.12496	0.05659
13	10	2645	MB_dm_hrq1-_04_TSv6_Y15071.dat	hrq1-	YBL084C	1.18374	0.1153
13	11	1865	MB_dm_hrq1-_04_TSv6_Y15071.dat	hrq1-	YPR016C	0.85944	-0.03388
13	12	1903	MB_dm_hrq1-_04_TSv6_Y15071.dat	hrq1-	YPR016C	0.88328	-0.01008
13	13	2133	MB_dm_hrq1-_04_TSv6_Y15071.dat	hrq1-	YDR416W	0.96248	0.02536
13	14	2137	MB_dm_hrq1-_04_TSv6_Y15071.dat	hrq1-	YDR416W	0.945	0.0079
13	15	2451	MB_dm_hrq1-_04_TSv6_Y15071.dat	hrq1-	YJR042W	1.07951	0.0615
13	16	2402	MB_dm_hrq1-_04_TSv6_Y15071.dat	hrq1-	YJR042W	1.03493	0.01697
13	17	413	MB_dm_hrq1-_04_TSv6_Y15071.dat	hrq1-	YNR010W	0.17199	-0.37102
13	18	3384	MB_dm_hrq1-_04_TSv6_Y15071.dat	hrq1-	YNR010W	#NUM!	#NUM!	status=JK
13	19	1691	MB_dm_hrq1-_04_TSv6_Y15071.dat	hrq1-	YDL030W	0.73983	0.30317
13	20	1371	MB_dm_hrq1-_04_TSv6_Y15071.dat	hrq1-	YDL030W	0.63667	0.20013
13	21	1024	MB_dm_hrq1-_04_TSv6_Y15071.dat	hrq1-	YDL126C	0.48992	0.18848
13	22	1231	MB_dm_hrq1-_04_TSv6_Y15071.dat	hrq1-	YDL126C	0.58995	0.28839
13	23	2874	MB_dm_hrq1-_04_TSv6_Y15071.dat	hrq1-	YBR110W	1.36307	0.12355
13	24	2712	MB_dm_hrq1-_04_TSv6_Y15071.dat	hrq1-	YBR110W	1.2496	0.0102
13	25	1748	MB_dm_hrq1-_04_TSv6_Y15071.dat	hrq1-	YBR160W	0.78336	-0.26186
13	26	2582	MB_dm_hrq1-_04_TSv6_Y15071.dat	hrq1-	YBR160W	1.12694	0.08135
13	27	2435	MB_dm_hrq1-_04_TSv6_Y15071.dat	hrq1-	YOL021C	1.05581	0.0155
13	28	2312	MB_dm_hrq1-_04_TSv6_Y15071.dat	hrq1-	YOL021C	1.01053	-0.02973
13	29	2237	MB_dm_hrq1-_04_TSv6_Y15071.dat	hrq1-	YJL025W	1	0.25534
13	30	2319	MB_dm_hrq1-_04_TSv6_Y15071.dat	hrq1-	YJL025W	1.0456	0.30089
13	31	2021	MB_dm_hrq1-_04_TSv6_Y15071.dat	hrq1-	YBR236C	0.89523	-0.00444
13	32	1627	MB_dm_hrq1-_04_TSv6_Y15071.dat	hrq1-	YBR236C	0.71685	-0.18262
13	33	2230	MB_dm_hrq1-_04_TSv6_Y15071.dat	hrq1-	YDR049W	1.00015	0.03498
13	34	2276	MB_dm_hrq1-_04_TSv6_Y15071.dat	hrq1-	YDR049W	1.03414	0.06893
13	35	1694	MB_dm_hrq1-_04_TSv6_Y15071.dat	hrq1-	YLR002C	0.76513	-0.17141
13	36	1818	MB_dm_hrq1-_04_TSv6_Y15071.dat	hrq1-	YLR002C	0.81296	-0.12363
13	37	2699	MB_dm_hrq1-_04_TSv6_Y15071.dat	hrq1-	YHR020W	1.198	0.0742
13	38	2626	MB_dm_hrq1-_04_TSv6_Y15071.dat	hrq1-	YHR020W	1.15864	0.03489
13	39	1773	MB_dm_hrq1-_04_TSv6_Y15071.dat	hrq1-	YKL145W	0.77702	0.06298
13	40	1884	MB_dm_hrq1-_04_TSv6_Y15071.dat	hrq1-	YKL145W	0.81746	0.10338
13	41	2454	MB_dm_hrq1-_04_TSv6_Y15071.dat	hrq1-	YCL016C	1.06604	0.00252
13	42	2437	MB_dm_hrq1-_04_TSv6_Y15071.dat	hrq1-	YCL016C	1.08001	0.01647
13	43	1885	MB_dm_hrq1-_04_TSv6_Y15071.dat	hrq1-	YLR200W	0.86023	-0.07745
13	44	1917	MB_dm_hrq1-_04_TSv6_Y15071.dat	hrq1-	YLR200W	0.88424	-0.05347
13	45	2505	MB_dm_hrq1-_04_TSv6_Y15071.dat	hrq1-	YJL074C	1.11861	-0.03116
13	46	2819	MB_dm_hrq1-_04_TSv6_Y15071.dat	hrq1-	YJL074C	1.15559	0.00578
13	47	2844	MB_dm_hrq1-_04_TSv6_Y15071.dat	hrq1-	YMR271C	1.03802	0.02919
13	48	3394	MB_dm_hrq1-_04_TSv6_Y15071.dat	hrq1-	YMR271C	1.10771	0.0988
14	1	3019	MB_dm_hrq1-_04_TSv6_Y15071.dat	hrq1-	YMR271C	1.02091	0.0121
14	2	2704	MB_dm_hrq1-_04_TSv6_Y15071.dat	hrq1-	YMR271C	1.02264	0.01383
14	3	2039	MB_dm_hrq1-_04_TSv6_Y15071.dat	hrq1-	YLR115W	0.86014	-0.10506
14	4	2255	MB_dm_hrq1-_04_TSv6_Y15071.dat	hrq1-	YLR115W	1.00827	0.04292
14	5	2072	MB_dm_hrq1-_04_TSv6_Y15071.dat	hrq1-	YBR160W	0.93245	-0.10342
14	6	1715	MB_dm_hrq1-_04_TSv6_Y15071.dat	hrq1-	YBR160W	0.77832	-0.25738
14	7	2521	MB_dm_hrq1-_04_TSv6_Y15071.dat	hrq1-	YFR028C	#NUM!	#NUM!	status=JK
14	8	2475	MB_dm_hrq1-_04_TSv6_Y15071.dat	hrq1-	YFR028C	1.12804	0.02118
14	9	2532	MB_dm_hrq1-_04_TSv6_Y15071.dat	hrq1-	YBL084C	1.13275	0.06437
14	10	2648	MB_dm_hrq1-_04_TSv6_Y15071.dat	hrq1-	YBL084C	1.19005	0.12161
14	11	1748	MB_dm_hrq1-_04_TSv6_Y15071.dat	hrq1-	YPR016C	0.80982	-0.08346
14	12	1890	MB_dm_hrq1-_04_TSv6_Y15071.dat	hrq1-	YPR016C	0.88284	-0.01052
14	13	2248	MB_dm_hrq1-_04_TSv6_Y15071.dat	hrq1-	YDR416W	1.02192	0.08474
14	14	2054	MB_dm_hrq1-_04_TSv6_Y15071.dat	hrq1-	YDR416W	0.91423	-0.02283
14	15	2469	MB_dm_hrq1-_04_TSv6_Y15071.dat	hrq1-	YJR042W	1.09323	0.07521
14	16	2437	MB_dm_hrq1-_04_TSv6_Y15071.dat	hrq1-	YJR042W	1.05511	0.03714
14	17	282	MB_dm_hrq1-_04_TSv6_Y15071.dat	hrq1-	YNR010W	0.11808	-0.42487
14	18	250	MB_dm_hrq1-_04_TSv6_Y15071.dat	hrq1-	YNR010W	0.10508	-0.43785
14	19	1584	MB_dm_hrq1-_04_TSv6_Y15071.dat	hrq1-	YDL030W	0.69576	0.25915
14	20	1770	MB_dm_hrq1-_04_TSv6_Y15071.dat	hrq1-	YDL030W	0.8254	0.38865
14	21	1088	MB_dm_hrq1-_04_TSv6_Y15071.dat	hrq1-	YDL126C	0.52296	0.22148
14	22	1106	MB_dm_hrq1-_04_TSv6_Y15071.dat	hrq1-	YDL126C	0.53252	0.23103
14	23	2765	MB_dm_hrq1-_04_TSv6_Y15071.dat	hrq1-	YBR110W	1.31734	0.07787
14	24	2451	MB_dm_hrq1-_04_TSv6_Y15071.dat	hrq1-	YBR110W	1.13455	-0.10473
14	25	2571	MB_dm_hrq1-_04_TSv6_Y15071.dat	hrq1-	YBR160W	1.15676	0.11114
14	26	2254	MB_dm_hrq1-_04_TSv6_Y15071.dat	hrq1-	YBR160W	0.98725	-0.05819
14	27	2626	MB_dm_hrq1-_04_TSv6_Y15071.dat	hrq1-	YOL021C	1.14314	0.10274
14	28	2591	MB_dm_hrq1-_04_TSv6_Y15071.dat	hrq1-	YOL021C	1.13735	0.09695
14	29	2096	MB_dm_hrq1-_04_TSv6_Y15071.dat	hrq1-	YJL025W	0.94172	0.19712
14	30	2168	MB_dm_hrq1-_04_TSv6_Y15071.dat	hrq1-	YJL025W	0.98321	0.23857
14	31	1808	MB_dm_hrq1-_04_TSv6_Y15071.dat	hrq1-	YBR236C	0.80605	-0.09352
14	32	1666	MB_dm_hrq1-_04_TSv6_Y15071.dat	hrq1-	YBR236C	0.73901	-0.16048
14	33	2244	MB_dm_hrq1-_04_TSv6_Y15071.dat	hrq1-	YDR049W	1.01351	0.04833
14	34	2283	MB_dm_hrq1-_04_TSv6_Y15071.dat	hrq1-	YDR049W	1.04426	0.07904
14	35	1719	MB_dm_hrq1-_04_TSv6_Y15071.dat	hrq1-	YLR002C	0.78108	-0.15547
14	36	1803	MB_dm_hrq1-_04_TSv6_Y15071.dat	hrq1-	YLR002C	0.80994	-0.12665
14	37	2625	MB_dm_hrq1-_04_TSv6_Y15071.dat	hrq1-	YHR020W	1.1688	0.04504
14	38	2687	MB_dm_hrq1-_04_TSv6_Y15071.dat	hrq1-	YHR020W	1.18746	0.06367
14	39	1647	MB_dm_hrq1-_04_TSv6_Y15071.dat	hrq1-	YKL145W	0.72223	0.00825
14	40	2047	MB_dm_hrq1-_04_TSv6_Y15071.dat	hrq1-	YKL145W	0.88803	0.17388
14	41	2408	MB_dm_hrq1-_04_TSv6_Y15071.dat	hrq1-	YCL016C	1.04583	-0.01767
14	42	2470	MB_dm_hrq1-_04_TSv6_Y15071.dat	hrq1-	YCL016C	1.09404	0.03049
14	43	2071	MB_dm_hrq1-_04_TSv6_Y15071.dat	hrq1-	YLR200W	0.94396	0.00619
14	44	1979	MB_dm_hrq1-_04_TSv6_Y15071.dat	hrq1-	YLR200W	0.91129	-0.02646
14	45	2655	MB_dm_hrq1-_04_TSv6_Y15071.dat	hrq1-	YJL074C	1.18328	0.03344
[truncated: 867 more rows]

## Sheet: MB_dm_hrq1 _01_TSv6_Y15071.dat
Row	Column	Raw colony size	Plate id / file name	Query	Array	Normalized colony size	Score	Additional information
[truncated: 1,534 more rows]

[truncated: 5 more sheets: MB_wt_ura3 _01_TSv6_Y8835.dat, MB_wt_ura3 _02_TSv6_Y8835.dat, MB_wt_ura3 _04_TSv6_Y8835.dat, MB_wt_ura3 _03_TSv6_Y8835.dat, Summary]
