# Supplementary material for: A screen for synthetic genetic interactions with the Saccharomyces cerevisiae hrq1ΔN allele
Source: G3 (Bethesda). 2025 Sep 25;15(12):jkaf222. doi: 10.1093/g3journal/jkaf222 (PMC12693483; doi:10.1093/g3journal/jkaf222)
Supplement: jkaf222_Supplementary_Data [file jkaf222_supplementary_data.zip › Supplementary_Tables_3_and_4_G3-2025-406047.xlsx]

## Sheet: Positive genetic interactions
Supplementary Table 3. Shared and unique positive synthetic genetic interactions between hrq1D and hrq1DN or hrq1-K318A and hrq1DN . Cells highlighted in red denote shared interactions.
	Deletion allele x hrq1D		Deletion allele x hrq1DN					TS allele x hrq1D		TS allele x hrq1DN					Deletion allele x hrq1-K318A		Deletion allele x hrq1DN					TS allele x hrq1-K318A		TS allele x hrq1DN
	KTR5		RTG2					CRM1		MPS3					ARP8		RTG2					MPS1		MPS3
	LDH1		KTR5					ARP3		CRM1					EAP1		KTR5					CRM1		CRM1
	SHE1		RTG3					SPT5		LAS17					MRM2		RTG3					NOP1		LAS17
	YAR1		DIA2					ACT1		CDC53					ARC1		DIA2					DBP5		CDC53
	SLX8		YGL214W					ARP3		CDC25					YNL046W		YGL214W					SFI1		CDC25
	RNH201		EOS1					SNM1		CDC48					VAM7		EOS1					PRP9		CDC48
	EAP1		RNH201					LAS17		RAD5					ICE2		RNH201					ARP3		RAD5
	YGL214W		BUD21					NOP1		SDA1					EOS1		BUD21					CDC48		SDA1
	EOS1		YAR1					STU2		ARP3					ILM1		YAR1					CSE2		ARP3
	VPH1		ICE2					SFI1		SRM1					YDL062W		ICE2					LAS17		SRM1
	TCO89		ARG1					SPT14		PRP9					SHE1		ARG1					CDC48		PRP9
	DGA1		CPA2					MPS3		POL3					RPS9B		CPA2					BRF1		POL3
	ILM1		NOP12					CDC48		ACT1					RPS10A		NOP12					CDC53		ACT1
	RPS10A		APQ12					CDC53		STU2					YAR1		APQ12					ACT1		STU2
	YOR300W		TSR2					PRP9		ACT1					PKP2		TSR2					SMC4		ACT1
	HAP3		INO4					NSL1		KRR1					CAC2		INO4					DPB11		KRR1
	ICE2		YMR294W-A					SLX9		NSL1					PEX12		YMR294W-A					SUP35		NSL1
	YDL062W		ARA2					SMD1		RRN7					RPS6B		ARA2					FAL1		RRN7
	UGA1		MKS1					ACT1		APC11					AIM14		MKS1					RRN7		APC11
	LEA1		YDL062W					UTP5		MCD1					SLX8		YDL062W					MPS3		MCD1
	SLX5		NHP10					SRM1		CDC48					VPH1		NHP10					SPT5		CDC48
	PCP1		MSB4					SGV1		FAL1					TSR2		MSB4					CDC53		FAL1
	YMD8		RTG1					SEC23		STT3					TPS2		RTG1					VIP1		STT3
	XRN1		AAH1					CDC48		SMC4					OCA5		AAH1					OPI3		SMC4
	ICY2		RPS9B					PDC2		SUP35					APQ12		RPS9B					CDC8		SUP35
	YGL024W		IES5					OPI3		SPT6					YJL206C-A		IES5					MAK5		SPT6
	PEX12		PMR1					STH1		NHP10					CAM1		PMR1					IMP4		NHP10
	RPS25A		YBR016W					POP4		RSP5					RAD4		YBR016W					VTI1		RSP5
	VAM3		ILM1					CDC53		SRM1					BNA6		ILM1					SEC23		SRM1
	ALT1		KAR5					LCB2		ARP3					PDE1		KAR5					SGT1		ARP3
	REI1		PKP2					OST2		RAD3					IES5		PKP2					SFT1		RAD3
	MAF1		VAM7					CNS1		CDC11					CHO2		VAM7					SED5		CDC11
	RSC2		XRN1					FAL1		CDC1					YMD8		XRN1					UTP5		CDC1
	PMR1		REI1					SRM1		UTP5					PCK1		REI1					RPC34		UTP5
	CHO2		ARF1					STT3		DPB11					MFT1		ARF1					MPS3		DPB11
	RPL23A		YOR093C					RRN7		OPI3					CSM1		YOR093C					ACT1		OPI3
	ARC1		ICY2					CDC1		NSE4					YMR294W-A		ICY2					SPT14		NSE4
	SAC1		VMA21					NHP10		LCB2					TIF1		VMA21					ARP3		LCB2
	OST4		YJL206C-A					SDA1		CDC8					YGL024W		YJL206C-A					MCD1		CDC8
	TSR2		ALT1					MCD1		CDC53					YBR016W		ALT1					ORC6		CDC53
	YGL149W		HXT2					GLE1		SFI1					XRN1		HXT2					NHP10		SFI1
	INP1		VAM3					RAD3		SEC23					YOR300W		VAM3					PHS1		SEC23
	PEX8		GRX2					ARP3		ORC1					VRP1		GRX2					CDC1		ORC1
	BNA6		MFT1					SFH1		ACT1					YSC83		MFT1					RSP5		ACT1
	RPS23A		BNA6					DPB11		BRN1					ALT1		BNA6					SPT6		BRN1
	TEL1		CHO2					YHC1		SUP45					VMA21		CHO2					RGR1		SUP45
	MFM1		YMD8					MOT1		SED5					SPE1		YMD8					BMS1		SED5
	HUA1		INO2					DBP5		SUR1					IXR1		INO2					IES5		SUR1
	ENV10		EDC1					LCB1		NOP2					REI1		EDC1					NUM1		NOP2
	MRT4		YML012C-A					ACT1		POB3					VAM3		YML012C-A					CSF1		POB3
	SAC3		CAT2					BMS1		ARP4					SRB8		CAT2					STU2		ARP4
	CAM1		RPS27B					PSE1		PFY1					RTG2		RPS27B					VPS8		PFY1
	JEM1		LDH1					IES5		BET3					ASC1		LDH1					SEN2		BET3
	RPL14A		RVS167					APC11		GAA1					LEA1		RVS167					GAA1		GAA1
	NHP10		RPS8A					RPC34		SMC3					AAH1		RPS8A					OST2		SMC3
	MIR1		YHR180W					GCD1		IES5					BUB1		YHR180W					LAT1		IES5
	SRB8		VPH1					GPI13		EBP2					UBI4		VPH1					POP4		EBP2
	HIS5		RPS6B					BRN1		SFH1					SAC1		RPS6B					TSC11		SFH1
	RRP8		SAC1					BET3		RRP1					TEL1		SAC1					SUR1		RRP1
	LDB18		VID30					POL3		VAM6					RPL13A		VID30					DAM1		VAM6
	RMD8		UBS1					PRP18		STT3					YGL114W		UBS1					PEX19		STT3
	PEX19		RPS10A					SMC4		GPI10					MMS22		RPS10A					USE1		GPI10
	CTK1		VPS9					HRP1		RPF2					YDR149C		VPS9					SNU114		RPF2
	CSM1		TLG2					STT3		SRV2					GRX2		TLG2					NOP14		SRV2
	YPL102C		YHM2					SUP45		BIG1					SPO1		YHM2					AUR1		BIG1
	SPS4		FEN1					RSP5		PBN1					VPS13		FEN1					MUB1		PBN1
	CAC2		UBI4					RMP1		IES1					VPS1		UBI4					POB3		IES1
	MGA2		OST4					IMP4		POP4					GAT2		OST4					SEC11		POP4
	YPL150W		RPN4					ACT1		SEC27					YGL149W		RPN4					MOT1		SEC27
	RPS29A		ERG3					DIM1		PRP18					DGA1		ERG3					PRP43		PRP18
	VPS13		ZRT1					YJR141W		ACT1					PEX19		ZRT1					CDC27		ACT1
	INO2		PDE1					RRP1		DBP5					SLX5		PDE1					MAS2		DBP5
	YNR029C		YGL114W					ARP4		ARP3					SIM1		YGL114W					SDA1		ARP3
	CLB3		ASC1					POB3		PHS1					RSC2		ASC1					SNM1		PHS1
	RPP1A		SRB8					ACT1		NUP188					HIS6		SRB8					APC11		NUP188
	GTS1		YGL024W					SUP35		IMP4					YGL214W		YGL024W					STT3		IMP4
	GPR1		NPR3					RPF2		RPC40					YIP4		NPR3					STH1		RPC40
	VRP1		YBL094C					SSL1		SLX9					NHP10		YBL094C					GPI12		SLX9
	UBC5		RPO41					SLX8		ESA1					ARF1		RPO41					PRE3		ESA1
	CSI1		YMR031W-A					KRE9		SLU7					PEX1		YMR031W-A					SRV2		SLU7
	VPS24		CAC2					CDC8		YMR134W					SPS4		CAC2					PDS5		YMR134W
	SPE1		SPR6					ALT1		SSL1					CPT1		SPR6					NOP6		SSL1
	GAT2		RPS25A					NOG2		NOG2					VPS9		RPS25A					FBA1		NOG2
	YOL150C		ACB1					NOP14		PEX19					SSF1		ACB1					ALG14		PEX19
	ATG26		RRP8					PFY1		ORC2					ART5		RRP8					UBA1		ORC2
	VPS9		ART5					ORC4		VPS8					ZRT1		ART5					GCD1		VPS8
	MUB1		PEX12					APC11		ACT1					PHO86		PEX12					RPG1		ACT1
	YDR149C		IDH2					SGT1		PDC2					RPL23A		IDH2					PSF1		PDC2
	FLX1		DGA1					IES1		YKT6					YER079W		DGA1					RPT1		YKT6
	YJL211C		NDE1					GPI10		TSC11					PEX13		NDE1					POL32		TSC11
	PEX13		RPS10B					SEC11		ACT1					DAL81		RPS10B					BET3		ACT1
	FIT1		BUB1					RPT1		RVB2					YHL045W		BUB1					SUP45		RVB2
	YJR087W		VRP1					PUP3		BMS1					RPS23A		VRP1					GPI2		BMS1
	OLA1		NCS2					EMG1		SEC24					PIN3		NCS2					STU1		SEC24
	ART5		TRM44					MYO2		SPT5					INP2		TRM44					PFY1		SPT5
	HFA1		RRP6					ORC1		POL32					ISU1		RRP6					VTI1		POL32
	PDR3		YGL218W					POL3		RPN4					RHR2		YGL218W					MSC1		RPN4
	ITC1		VPS5					TUB4		PKR1					AQY1		VPS5					STT3		PKR1
	RTF1		MRT4					GAA1		SNM1					ADH7		MRT4					ELM1		SNM1
	ATP23		OPI3					SEC13		TSC11					RPL24A		OPI3					TUB4		TSC11
	YER079W		RTS1					ACT1		ORC4					ASE1		RTS1					SYF1		ORC4
	YJR003C		NUP170					TAF12		SGF29					TSA1		NUP170					POL1		SGF29
	TYR1		SIM1					SRV2		EMG1					MCH4		SIM1					TSC11		EMG1
	PUB1		LEA1					LAT1		CSF1					ARA2		LEA1					ENT4		CSF1
	TRM44		ADE2					RPN4		MYO2					DBP3		ADE2					SAD1		MYO2
	RPS6B		ITR1					SFT1		PUP3					ETR1		ITR1					CDC6		PUP3
	NUP170		OLA1					DCP2		GPI12					MMS4		OLA1					TUB4		GPI12
	YML012C-A		CSM1					NOP2		ORC6					PMR1		CSM1					LIP1		ORC6
			RAD27					HDA3		CDC27					JNM1		RAD27					SNU114		CDC27
			BEM2					LCB2		MAK16					LYS2		BEM2					ORC4		MAK16
			PEX19					SED5		PDS5					NPR3		PEX19					GTR1		PDS5
			YLR338W					VPS8		TAF12					TYR1		YLR338W					RAD3		TAF12
			ATG31					PSF1		RPT1					DOS2		ATG31					CDC48		RPT1
			TYR1					MPS1		OLE1					YKL115C		TYR1					SNM1		OLE1
			AIM14					LIP1		RPA34					YBL094C		AIM14					SNU23		RPA34
			TOP1					SUR1		ALT1					LRP1		TOP1					TEL2		ALT1
			MET22					RPA34		MOT1					YLR283W		MET22					PFY1		MOT1
			PCL9					CIA2		STS1					YJL215C		PCL9					NST1		STS1
			RCF2					MTR3		NUM1							RCF2					GET2		NUM1
			RPS1B					GPI12		ELP4							RPS1B					GCD1		ELP4
			SHE4					PBN1		MET30							SHE4					POL3		MET30
			RPS23A					VTI1		VTI1							RPS23A					GPI1		VTI1
			FYV12					EXO70		SPN1							FYV12					IRR1		SPN1
			NUP188					NOP56		SPT14							NUP188					CDC33		SPT14
			DFG16					GCD1		GET2							DFG16					YHC1		GET2
			YNR029C					ALG14		SEC13							YNR029C					POB3		SEC13
			HOM6					ACT1		PSF2							HOM6							PSF2
			SSF1					NUP188		RMP1							SSF1							RMP1
			CST6					TAF1		AUR1							CST6							AUR1
			YDR024W					OLE1		LCB1							YDR024W							LCB1
			TIF1					MET30		MUB1							TIF1							MUB1
			ATG22					IPL1		ARP3							ATG22							ARP3
			SVS1					DBF4		RSP5							SVS1							RSP5
			VPS13					HAS1		ARC35							VPS13							ARC35
			DAL81					SEC27		TOR2							DAL81							TOR2
			DFG5														DFG5
			RBG2														RBG2
			VPS35														VPS35
			TPS2														TPS2
			INP2														INP2
			YMR144W														YMR144W
			RPS21B														RPS21B
			CKB2														CKB2
			IRC18														IRC18
			FLC3														FLC3
			LYS2														LYS2
			TIF2														TIF2

## Sheet: Negative genetic interactions
Supplementary Table 4. Shared and unique negative synthetic genetic interactions between hrq1D and hrq1DN or hrq1-K318A and hrq1DN . Cells highlighted in red denote shared interactions.
	Deletion allele x hrq1D		Deletion allele x hrq1DN					TS allele x hrq1D		TS allele x hrq1DN					Deletion allele x hrq1-K318A		Deletion allele x hrq1DN					TS allele x hrq1-K318A		TS allele x hrq1DN
	BRE2		SWE1					RRP4		COG3					NCS2		SWE1					SCC4		COG3
	ROD1		MRPS17					MED6		CMD1					CLB2		MRPS17					TIM22		CMD1
	TAE2		SPT3					SUA7		DBF2					MDL1		SPT3					TFG2		DBF2
	YGL199C		HPF1					MAS2		RNT1					PAC10		HPF1					APQ12		RNT1
	HRD1		SET3					BRX1		TIM22					MIC14		SET3					VPS71		TIM22
	SPT8		ENB1					FIP1		POL31					FDC1		ENB1					RAM1		POL31
	THP3		YKR040C					NUP57		NOP2					SAP190		YKR040C					TAF12		NOP2
	PDE1		CTF4					SPC29		ULP1					SIC1		CTF4					PAT1		ULP1
	CSG2		ARP6					IRA2		INO2					YOL035C		ARP6					SLM3		INO2
	REG2		CYT2					RAD52		CDC24					SWC3		CYT2					NSE5		CDC24
	MDH1		OPT2					APC4		DBF4					SPH1		OPT2					STB5		DBF4
	OM14		ALD4					RLP7		ARP3					YMR306C-A		ALD4					MET30		ARP3
	STE20		OM14					GIM3		TAF11					YOL075C		OM14					RET2		TAF11
	RCR1		KGD2					CDC10		BRL1					NBP2		KGD2					CDC15		BRL1
	YCR090C		YKL158W					APQ12		DOP1					MGR2		YKL158W					RTT101		DOP1
	URC2		LPD1					ESS1		PAM16					SRO9		LPD1					SKI6		PAM16
	PAA1		COX23					COA4		SRB6					KKQ8		COX23					CCZ1		SRB6
	SIC1		YPR089W					ACT1		ERG26					YOL131W		YPR089W					TSC13		ERG26
	SET3		YMR245W					SEN1		ARP7					SOD2		YMR245W					LGE1		ARP7
	APA2		YBR238C					NSE4		MTR3					ZDS2		YBR238C					LDB19		MTR3
	AIM4		YMR316C-B					NEO1		PRE7					CAT5		YMR316C-B					NEO1		PRE7
	YGL010W		MAK31					FIP1		MED6					CST9		MAK31					CDC20		MED6
	YER188W		URC2					SEC63		PTH1					YOR041C		URC2					ERG3		PTH1
	YGR237C		KAP120					RAD54		MET30					HRD1		KAP120					UTP15		MET30
	APE2		QCR2					STU1		RET2					MKC7		QCR2					MCM10		RET2
	VPS68		YNR021W					SLM3		PCP1					AIM22		YNR021W					ACT1		PCP1
	CST9		FRE7					LGE1		NOP2					KCH1		FRE7					SRM1		NOP2
	CTI6		LDB19					TAF11		POB3					KAP114		LDB19					LCB2		POB3
	HIS6		ATG1					DAM1		SUA7					CTI6		ATG1					NSE5		SUA7
	SEO1		ARG81					SRB6		MOB1					YOL163W		ARG81					ARP7		MOB1
	YOR093C		SPT23					PRE7		LST8					URC2		SPT23					TPT1		LST8
	YLR062C		SPT8					NUT1		CDC28					UBP13		SPT8					CDC34		CDC28
	YGL114W		SRB2					CSE2		LGE1					TRM11		SRB2					RPL26B		LGE1
	VAM7		CTI6					SGF73		HRP1					POG1		CTI6					SUA7		HRP1
	MAC1		ANR2					CCZ1		UBA4					ERG3		ANR2					IPI1		UBA4
	RPL8B		TFS1					MPS2		SWD2					GAS3		TFS1					NSE4		SWD2
	RPA34		YNL022C					PSE1		ABD1					NPL4		YNL022C					ASA1		ABD1
	MMS22		RPL43A					PAM16		NSE4					ENT1		RPL43A					RPL15A		NSE4
	COX10		FPR2					CDC20		MOB2					APT1		FPR2					CWC2		MOB2
	SAP190		RUB1					NOC3		SEC24					YNR025C		RUB1					SEC63		SEC24
	RAD54		OAR1					NOP2		NSE1					PAM17		OAR1					MOB2		NSE1
	RPS30B		PEF1					MCM1		HRP1					INP1		PEF1					RPF1		HRP1
	CKB1		SLM3					EBP2		UTP15					ERG6		SLM3					SPC3		UTP15
	PBA1		COX10					CDC21		SNP1					IRA2		COX10					LCB2		SNP1
	GCV1		YML090W					BBP1		NUT2					YDR186C		YML090W					GLE1		NUT2
	RPL43B		YNL046W					LIP5		FIP1					OPY2		YNL046W					NMT1		FIP1
	MSN4		RAD52					PEX1		SLM3					YGR168C		RAD52					MOB2		SLM3
	RRT6		YHK8					MOB2		CCT4					YJL120W		YHK8					URA6		CCT4
	VFA1		STE50					SWC4		TFG2					PER1		STE50					NIP7		TFG2
	UBP1		CPS1					MED7		BBP1					YNR062C		CPS1					ABD1		BBP1
	CDC73		HTD2					STH1		STB5					RPL8B		HTD2					SDS3		STB5
	YMR193C-A		RAD14					NDC1		RRP4					MUP1		RAD14					TAF6		RRP4
	YHC3		YJR120W					HTD2		NUP57					RPL23B		YJR120W					NOP2		NUP57
	YOL035C		SAP190					ESA1		NEO1					UBP1		SAP190					NUP57		NEO1
	MCR1		RPL43B					POL1		URA6					SET3		RPL43B					MOB1		URA6
	GYP1		YOS9					PUF6		LST8					RAD59		YOS9					SPT3		LST8
	NCS2		AIM22					CDC25		NOC3					TPK1		AIM22					SGF73		NOC3
	ATG9		UPS1					SMC2		RPN5					EAF7		UPS1					PRE7		RPN5
	SST2		LTE1					CLP1		GPI13					LEE1		LTE1					SPT15		GPI13
	KCH1		KAP114					MOB2		CDC20					TOM6		KAP114					SWF1		CDC20
	YNR025C		THR4					CDC31		CDC21					MRN1		THR4					CCT4		CDC21
	HTZ1		SSE1					MOB2		SPT3					SAM37		SSE1					CMD1		SPT3
	FKS1		BRR1					MOB2		NSE5					RNH201		BRR1					CDC21		NSE5
	QCR2		YIL067C					YAH1		SEC63					CSE2		YIL067C					CDC28		SEC63
	VMA21		CLG1					MOB2		YJR141W					SLX9		CLG1					INO2		YJR141W
	MBR1		YJL175W					SPC29		SGF73					ATG1		YJL175W					NSL1		SGF73
	PCK1		UBA3					TUB2		MCM1					RAS2		UBA3					ARP3		MCM1
	SPT3		TGS1					TOR2		YAH1					SPT3		TGS1					PAM16		YAH1
	RPL23B		YPR044C					MOB2		LIP5					YPL182C		YPR044C					ROX3		LIP5
	GRX2		YOR309C					MOB2		IPI1					MIR1		YOR309C					BBP1		IPI1
	UPS1		KCH1					EAF7		CLP1					RAD1		KCH1					NOC3		CLP1
	CLG1		SPO20					MOB2		APQ12					PEF1		SPO20					DBP6		APQ12
	CPS1		GPR1					CDC28		EAF7					YNL120C		GPR1					MED11		EAF7
	RAD33		IMG2					CEG1		PUF6					MDH3		IMG2					NSE4		PUF6
	YDR161W		MIR1					CAB3		OST2					YPR197C		MIR1					ABF1		OST2
	YFL054C		MDH3					MOB2		SMD1					TGS1		MDH3					PEX1		SMD1
	HAP2		KGD1					YCS4		ROX3					ACH1		KGD1					POL1		ROX3
	RXT2		RAD4					SUA7		ARP3					PAU17		RAD4					PRP19		ARP3
	APJ1		CDC73					PRP6		MAS2					MRL1		CDC73					STH1		MAS2
	SIR1		YPR050C					MOB2		BBP1					PTC1		YPR050C					SRM1		BBP1
	YLR111W		HAP2					MOB2		COF1					FRE6		HAP2					DBP5		COF1
	VPS27		ASK10					RAM1		HTD2					FAA1		ASK10					HTD2		HTD2
	RBG2		MNN11					MOB2		DBP5					SLM3		MNN11					SMT3		DBP5
	YPR084W		BRE1					EFB1		SPC29					SGF29		BRE1					TAF11		SPC29
	LYS12		AIM4					YEF3		YHC1					IMG2		AIM4					BRX1		YHC1
	SNF6		THP3							PSE1					YHC3		THP3					GPI13		PSE1
	LIP2		YJL213W							SEC9					TDA1		YJL213W					YHC1		SEC9
	SCT1		HAP3							STH1					MCT1		HAP3					DED81		STH1
	APQ12		VPS53							YHC1					YLR062C		VPS53					RLP7		YHC1
	HSM3		PHB2							SMC2					YPR089W		PHB2					NUT2		SMC2
	EDC1		MBR1							MPS1					UPS1		MBR1					LIP5		MPS1
	HTD2		ARP8							MOB2					MUP3		ARP8					EAF7		MOB2
	ACH1		BDF2							YCS4					YJL175W		BDF2					BBP1		YCS4
	GIC1		ENT3							RLP7					RPS30B		ENT3					YHC1		RLP7
	RAD52		DAK1							MOB2					YLR346C		DAK1					MCM1		MOB2
	MNN11		PMA2							MOB2					RTT107		PMA2					COF1		MOB2
	ATG3		YPR084W							TUB2					YJR120W		YPR084W					SEC9		TUB2
	VID30		SWI4							MOB2					HTD2		SWI4					MOB2		MOB2
	YPR050C		ELM1							MOB2					RXT2		ELM1					YJR141W		MOB2
	YNL120C		MUP3							POL1					TIM18		MUP3					LCB1		POL1
	MET8		TOM70							CDC31					CLG1		TOM70					SMC2		CDC31
	RTT107		YUR1							MOB2					SPO16		YUR1					ARP3		MOB2
	RCF2		SWC5							CSE2					RPL6B		SWC5					MOB2		CSE2
	UTH1		MDM35							MPS2					YOR082C		MDM35					CLP1		MPS2
	SWC5		YDR514C							SPC97					RPL43A		YDR514C					YAH1		SPC97
	ENT1		PCK1							TOR2					LTE1		PCK1					MOB2		TOR2
	PEF1		UBP1							MOB2					FCJ1		UBP1					MOB2		MOB2
	ELM1		SLX9							CEG1					ATG3		SLX9					CDC12		CEG1
	ASK10		TIM18							MOB2					LPP1		TIM18					CEG1		MOB2
	KGD1		YJU3							MED7					YLR225C		YJU3					MOB2		MED7
	SRB2		WWM1							RAM1					CDC73		WWM1					SPC97		RAM1
	MLS1		YLL044W							CAB3					SRB2		YLL044W					SPC29		CAB3
	VPS53		RPL19B							TAF2					PET127		RPL19B					PSE1		TAF2
	RAD4		GIC1							MOB2					SAM1		GIC1					MOB2		MOB2
	YJL175W		RPL6B							MOB2					GYP1		RPL6B					TOR2		MOB2
	TRM11		PHO5							CDC28					ELM1		PHO5					TUB2		CDC28
	YOL037C		MRM2							MOB2					OPT2		MRM2					MOB2		MOB2
	TIM18		UTH1							SWC4					TCO89		UTH1					ESA1		SWC4
	PTC7		YME1							EFB1					YGL007W		YME1					NSE4		EFB1
	YME1		SUL1							PRP6					SGF73		SUL1					MOB2		PRP6
	SGF73		SPO16							YEF3					HTZ1		SPO16					GPI13		YEF3
	YOS9		COX14							SUA7					KGD1		COX14					NDC1		SUA7
	YLL044W		YPL247C												QCR2		YPL247C					KCH1
	SLX9		YSC83												BEM1		YSC83					CDC28
	LIP5		RIM11												MNN11		RIM11					MOB2
	PHB2														AUA1							MOB2
	PET127														YJR084W							EBP2
	ARP8														YLR111W							EFB1
	ATG1														PHB2							RPC40
	MDM35														VPS27							YCS4
	PMA2														TMA19							SWC4
	RPL6B														UBA3							MOB2
	CST6														BRR1							CAB3
	SUL1														SIN3							PUF6
	YDR455C														GPR1							MED7
	SWI4														SWI4							SUA7
	SIN3														APJ1							PRP6
	YDR514C														YJR003C							YEF3
	TOM70														BRE1
	MRM2														PMA2
	SWE1														CST6
	YGL007W														YOL085C
	IRA2														LIP5
	YSC83														RPL19B
	CAT2														BDF2
	MUP3														YPR084W
	YUR1														MDM35
	WWM1														SWC5
	PHO5														MLS1
	RAD14														CBC2
	SPO16														GIC1
	COX14														YPR050C
															UTH1
															SMA2
															VPS53
															WWM1
															SPT8
															RPL43B
															THP3
															YDR514C
															ENT3
															VPS41
															SWE1
															RAD14
															YMR245W
															HAP2
															TOM70
															YME1
															YLL044W
															SUL1
															YPL247C
															HAP3
															PHO5
															TKL1
															COX14
															YMR031W-A
															YJU3
															RIM11
